# Supplementary material for: Trends and Factors Associated With Risk Perception, Anxiety, and Behavior From the Early Outbreak Period to the Controlled Period of COVID-19 Epidemic: Four Cross-Sectional Online Surveys in China in 2020
Source: Front Public Health. 2022 Jan 18;9:768867. doi: 10.3389/fpubh.2021.768867 (PMC8805284; doi:10.3389/fpubh.2021.768867)
Supplement: Supplementary file 4 [file Data_Sheet_3.xlsx]

## Sheet: survey1
Survey	ID	Pro	Area1	Area2	Concern	Information	Confidence	history1	history2	history3	history4	history5	Perceived risk	Anxiety score1	Anxiety score2	Anxiety score3	Anxiety score4	Anxiety score5	Total anxiety score	anxietyscore cat	P1	P2	P3	P4	P5	Residence	age	agecat	sex	marriage	education	occupation	Health status
1	1010377	12	2	1	1	4	2	1	1	0	0	0	3	0	0	0	0	0	0	0	1	0	1	1	1	2	35	2	2	2	2	2	2
1	1005669	12	2	1	1	4	1	0	1	0	0	0	2	0	0	0	0	0	0	0	1	0	1	1	1	1	40	3	1	2	2	2	2
1	1001573	12	2	1	1	1	1	0	0	0	0	1	1	0	0	0	0	0	0	0	1	0	1	1	1	1	46	3	2	2	2	2	1
1	1006452	23	3	3	1	4	1	0	0	0	0	1	1	0	0	0	0	0	0	0	1	1	1	1	1	1	42	3	2	2	1	2	4
1	1002035	10	2	3	1	3	2	0	0	0	0	1	2	0	0	0	0	0	0	0	1	1	1	1	1	1	24	1	2	1	3	3	1
1	1002531	10	2	3	1	4	1	0	0	0	0	1	2	0	0	0	0	0	0	0	1	0	1	1	0	2	24	1	2	1	3	3	1
1	1002620	30	3	3	1	3	2	0	0	0	0	1	2	0	0	0	0	0	0	0	1	1	1	1	1	1	28	1	1	2	3	3	1
1	1008390	25	3	3	1	4	1	0	0	0	0	1	3	0	0	0	0	0	0	0	1	1	1	1	1	1	30	2	2	2	3	3	2
1	1000745	8	1	3	1	4	5	0	0	0	0	1	1	0	0	0	0	0	0	0	1	1	1	1	1	1	36	2	2	2	3	3	1
1	1006522	4	3	3	1	1	1	0	0	0	0	1	1	0	0	0	0	0	0	0	1	1	1	1	1	1	24	1	2	1	4	3	1
1	1000239	4	3	3	1	3	1	0	0	0	0	1	2	0	0	0	0	0	0	0	1	1	1	1	1	1	31	2	1	1	4	3	1
1	1007920	4	3	3	1	3	2	0	0	0	0	1	2	0	0	0	0	0	0	0	1	1	1	1	1	1	33	2	2	1	4	3	2
1	1008168	4	3	3	1	4	1	0	0	0	0	1	2	0	0	0	0	0	0	0	1	1	1	1	1	1	31	2	2	2	4	3	1
1	1000187	4	3	3	1	5	5	0	0	0	0	1	1	0	0	0	0	0	0	0	1	1	1	1	1	1	33	2	2	2	4	3	2
1	1010912	4	3	3	1	5	3	0	0	0	0	1	2	0	0	0	0	0	0	0	1	1	1	1	1	1	40	3	1	2	4	3	1
1	1000156	4	3	3	1	3	1	0	0	0	0	1	2	0	0	0	0	0	0	0	1	1	1	1	1	1	47	3	2	2	1	5	1
1	1001553	4	3	3	1	4	5	0	0	0	0	1	1	0	0	0	0	0	0	0	1	1	1	1	1	1	31	2	2	2	2	5	3
1	1006898	4	3	3	1	2	2	0	0	0	0	1	2	0	0	0	0	0	0	0	1	1	1	1	1	1	31	2	2	1	3	5	1
1	1000718	4	3	3	1	4	5	0	0	0	0	1	1	0	0	0	0	0	0	0	1	0	0	1	0	1	48	3	1	1	3	5	1
1	1001839	4	3	3	1	1	2	0	0	0	0	1	1	0	0	0	0	0	0	0	0	0	0	1	0	1	51	4	1	2	3	5	2
1	1008889	6	3	3	1	4	2	0	0	0	0	1	2	0	0	0	0	0	0	0	1	1	1	1	0	1	30	2	1	2	4	5	2
1	1009613	1	2	3	1	4	1	0	0	0	0	1	2	0	0	0	0	0	0	0	1	1	1	1	1	1	30	2	1	2	3	4	1
1	1004205	18	3	3	1	4	2	0	0	0	0	1	2	0	0	0	0	0	0	0	1	0	1	1	0	1	31	2	1	2	3	4	1
1	1009369	18	3	3	1	4	2	0	0	0	0	1	2	0	0	0	0	0	0	0	1	1	1	1	1	2	40	3	1	2	3	4	1
1	1004712	23	3	3	1	5	1	0	0	0	0	1	1	0	0	0	0	0	0	0	1	0	1	1	1	1	46	3	2	2	3	4	2
1	1010466	23	3	3	1	4	1	0	0	0	0	1	1	0	0	0	0	0	0	0	1	1	1	1	1	1	32	2	2	2	4	4	1
1	1009338	23	3	3	1	4	1	0	0	0	0	1	1	0	0	0	0	0	0	0	1	1	1	1	1	2	27	1	2	1	1	1	2
1	1001861	23	3	3	1	3	2	0	0	0	0	1	2	0	0	0	0	0	0	0	1	0	1	1	0	1	23	1	2	2	1	1	1
1	1005329	23	3	3	1	2	1	0	0	0	0	1	2	0	0	0	0	0	0	0	1	1	1	1	1	1	29	1	2	1	3	1	1
1	1003930	23	3	3	1	3	5	0	0	0	0	1	2	0	0	0	0	0	0	0	1	1	1	1	1	1	29	1	1	2	3	1	1
1	1005917	9	1	3	1	3	1	0	0	0	0	1	2	0	0	0	0	0	0	0	1	0	1	1	1	1	31	2	2	2	3	1	2
1	1008598	9	1	3	2	4	5	0	0	0	0	1	4	0	0	0	0	0	0	0	1	1	1	1	0	1	32	2	1	2	3	1	1
1	1004876	9	1	3	2	3	5	0	0	0	0	1	2	0	0	0	0	0	0	0	1	1	1	1	1	1	34	2	2	2	3	1	1
1	1006073	31	3	3	1	4	1	0	0	0	0	1	1	0	0	0	0	0	0	0	1	1	1	1	1	1	36	2	1	2	3	1	1
1	1009233	31	3	3	1	4	3	0	0	0	0	1	2	0	0	0	0	0	0	0	1	1	1	1	1	1	40	3	2	2	3	1	1
1	1001482	2	1	3	1	4	2	0	0	0	0	1	1	0	0	0	0	0	0	0	1	0	1	1	0	1	50	4	1	2	3	1	2
1	1010365	2	1	3	1	1	1	0	0	0	0	1	1	0	0	0	0	0	0	0	1	0	1	1	1	1	52	4	2	2	3	1	2
1	1004281	2	1	3	1	2	1	0	0	0	0	1	1	0	0	0	0	0	0	0	1	1	1	1	1	1	70	4	1	2	3	1	1
1	1009925	2	1	3	1	3	2	0	0	0	0	1	2	0	0	0	0	0	0	0	1	1	1	1	1	1	30	2	1	1	4	1	1
1	1001132	2	1	3	1	4	1	0	0	0	0	1	1	0	0	0	0	0	0	0	1	0	1	1	0	1	36	2	2	1	4	1	3
1	1004706	2	1	3	1	4	2	0	0	0	0	1	1	0	0	0	0	0	0	0	1	1	1	1	1	1	30	2	1	2	4	1	1
1	1010487	2	1	3	1	3	1	1	0	0	0	0	2	0	0	0	0	0	0	0	1	1	1	1	1	1	33	2	2	2	4	1	2
1	1001900	2	1	3	1	4	2	0	0	0	0	1	2	0	0	0	0	0	0	0	1	0	1	1	0	1	40	3	2	2	4	1	1
1	1009916	2	1	3	1	4	1	0	0	0	0	1	2	0	0	0	0	0	0	0	1	1	1	1	1	1	42	3	2	2	1	5	1
1	1006495	2	1	3	1	3	2	0	0	0	0	1	2	0	0	0	0	0	0	0	1	0	0	1	1	1	39	2	2	2	2	5	3
1	1009796	2	1	3	1	5	5	0	0	0	0	1	1	0	0	0	0	0	0	0	1	1	1	1	1	1	40	3	2	2	2	5	1
1	1002900	2	1	3	1	3	3	0	0	0	0	1	3	0	0	0	0	0	0	0	1	1	1	1	0	1	33	2	2	2	3	5	1
1	1004066	2	1	3	1	3	1	0	0	0	0	1	1	0	0	0	0	0	0	0	1	1	1	1	1	1	35	2	2	2	3	5	1
1	1000352	2	1	3	1	3	2	0	0	0	0	1	2	0	0	0	0	0	0	0	1	0	0	0	0	1	38	2	1	2	3	5	2
1	1002984	2	1	3	1	2	2	0	0	0	0	1	1	0	0	0	0	0	0	0	1	1	1	1	1	1	52	4	1	2	3	5	2
1	1004683	2	1	3	1	4	1	0	0	0	0	1	1	0	0	0	0	0	0	0	1	1	1	1	1	1	30	2	2	2	2	5	3
1	1004321	2	1	3	1	4	2	0	0	0	0	1	4	0	0	0	0	0	0	0	1	0	1	1	0	1	40	3	2	2	2	5	2
1	1005682	2	1	3	1	4	1	0	0	0	0	1	1	0	0	0	0	0	0	0	1	1	1	1	1	1	25	1	1	1	3	5	1
1	1006840	2	1	3	1	3	1	0	0	0	0	1	2	0	0	0	0	0	0	0	1	0	1	1	1	1	27	1	1	1	3	5	4
1	1003849	2	1	3	1	4	2	0	0	0	0	1	1	0	0	0	0	0	0	0	1	1	1	1	1	1	30	2	2	2	3	5	1
1	1005968	2	1	3	1	4	2	0	0	0	0	1	2	0	0	0	0	0	0	0	1	1	1	1	1	1	35	2	2	2	3	5	1
1	1010080	2	1	3	1	5	2	0	0	0	0	1	2	0	0	0	0	0	0	0	0	0	1	1	1	1	36	2	1	2	3	5	1
1	1003628	2	1	3	1	3	1	0	0	0	0	1	2	0	0	0	0	0	0	0	1	1	1	1	1	1	38	2	2	2	3	5	1
1	1008094	2	1	3	1	3	3	0	0	0	0	1	2	0	0	0	0	0	0	0	1	1	1	1	1	1	40	3	2	2	3	5	3
1	1001033	2	1	3	1	5	2	0	0	0	0	1	1	0	0	0	0	0	0	0	1	1	1	1	0	1	40	3	2	2	3	5	2
1	1003190	2	1	3	1	5	1	0	0	0	0	1	2	0	0	0	0	0	0	0	1	1	1	1	1	1	41	3	2	2	3	5	1
1	1009012	2	1	3	1	2	1	0	0	0	0	1	2	0	0	0	0	0	0	0	1	1	1	1	0	1	48	3	1	2	3	5	2
1	1005817	2	1	3	1	3	2	0	0	0	0	1	2	0	0	0	0	0	0	0	1	1	1	1	1	1	50	4	1	2	3	5	2
1	1010304	2	1	3	1	3	3	0	0	0	0	1	1	0	0	0	0	0	0	0	1	0	1	1	1	1	35	2	1	1	4	5	1
1	1007169	2	1	3	1	3	2	0	0	0	0	1	2	0	0	0	0	0	0	0	1	1	1	1	0	1	30	2	2	2	4	5	2
1	1002412	2	1	3	1	4	2	0	0	0	0	1	4	0	0	0	0	0	0	0	1	1	1	1	1	1	41	3	2	2	4	5	1
1	1009765	2	1	3	1	3	5	0	0	0	0	1	2	0	0	0	0	0	0	0	1	1	1	1	1	1	43	3	1	2	4	5	1
1	1009784	2	1	3	2	5	5	0	0	0	0	1	2	0	0	0	0	0	0	0	1	0	0	0	0	1	68	4	1	2	1	7	2
1	1009594	2	1	3	2	4	1	0	0	0	0	1	1	0	0	0	0	0	0	0	1	0	0	1	1	1	65	4	2	4	3	7	3
1	1000198	2	1	3	1	4	2	0	0	0	0	1	2	0	0	0	0	0	0	0	1	1	1	1	1	1	18	1	2	1	3	6	2
1	1000665	2	1	3	1	3	3	0	0	0	0	1	1	0	0	0	0	0	0	0	1	0	1	1	0	1	19	1	2	1	3	6	1
1	1010447	2	1	3	1	3	3	0	0	0	0	1	2	0	0	0	0	0	0	0	1	1	1	1	1	1	19	1	2	1	3	6	1
1	1004657	2	1	3	1	4	2	0	0	0	0	1	2	0	0	0	0	0	0	0	1	1	1	1	0	1	20	1	2	1	3	6	3
1	1006116	2	1	3	1	3	1	0	0	0	0	1	3	0	0	0	0	0	0	0	1	1	1	1	1	1	20	1	1	1	3	6	2
1	1007867	2	1	3	1	3	2	0	0	0	0	1	2	0	0	0	0	0	0	0	1	1	1	1	1	1	20	1	1	1	3	6	1
1	1002108	2	1	3	1	3	2	0	0	0	0	1	3	0	0	0	0	0	0	0	1	1	1	1	1	1	20	1	2	1	3	6	1
1	1000065	2	1	3	1	4	1	0	0	0	0	1	4	0	0	0	0	0	0	0	1	1	1	1	1	2	20	1	2	1	3	6	1
1	1000743	2	1	3	1	4	2	0	0	0	0	1	2	0	0	0	0	0	0	0	1	1	1	1	0	2	21	1	2	1	3	6	1
1	1010937	2	1	3	1	5	2	0	0	0	0	1	1	0	0	0	0	0	0	0	1	0	0	1	0	2	21	1	2	1	3	6	1
1	1002164	2	1	3	1	4	2	0	0	0	0	1	2	0	0	0	0	0	0	0	1	1	1	1	1	1	21	1	2	1	3	6	1
1	1003219	2	1	3	1	4	2	0	0	0	0	1	2	0	0	0	0	0	0	0	1	1	1	1	1	1	21	1	1	1	3	6	1
1	1006023	2	1	3	1	4	2	0	0	0	0	1	2	0	0	0	0	0	0	0	1	1	1	1	1	1	22	1	2	1	3	6	1
1	1005086	2	1	3	1	4	1	0	0	0	0	1	1	0	0	0	0	0	0	0	1	1	1	1	0	1	22	1	2	1	3	6	1
1	1002311	2	1	3	1	4	2	0	0	0	0	1	3	0	0	0	0	0	0	0	1	1	1	1	1	2	22	1	1	1	3	6	2
1	1008955	2	1	3	1	5	1	0	0	0	0	1	2	0	0	0	0	0	0	0	1	1	1	1	1	1	23	1	2	1	3	6	2
1	1000901	2	1	3	1	1	2	0	0	0	0	1	2	0	0	0	0	0	0	0	1	1	1	1	1	2	23	1	2	1	3	6	1
1	1002505	2	1	3	1	3	1	0	0	0	0	1	1	0	0	0	0	0	0	0	1	1	1	1	0	2	23	1	1	1	3	6	1
1	1010768	2	1	3	1	3	2	0	0	0	0	1	2	0	0	0	0	0	0	0	1	0	1	0	0	1	24	1	2	1	3	6	2
1	1009880	2	1	3	1	3	1	0	0	0	0	1	1	0	0	0	0	0	0	0	1	1	1	1	1	2	28	1	1	2	3	6	1
1	1010748	2	1	3	1	5	3	0	0	0	0	1	2	0	0	0	0	0	0	0	1	1	1	1	0	1	23	1	2	1	4	6	1
1	1010405	2	1	3	1	4	2	0	0	0	0	1	2	0	0	0	0	0	0	0	1	1	1	1	1	1	23	1	1	1	4	6	1
1	1007309	2	1	3	1	4	2	0	0	0	0	1	2	0	0	0	0	0	0	0	1	1	1	1	1	1	24	1	2	1	4	6	2
1	1004495	2	1	3	1	3	2	0	0	0	0	1	1	0	0	0	0	0	0	0	1	0	1	1	0	1	25	1	2	1	4	6	1
1	1006775	2	1	3	1	4	5	0	0	0	0	1	2	0	0	0	0	0	0	0	1	0	1	1	1	1	27	1	2	1	4	6	2
1	1010256	2	1	3	1	3	2	0	0	0	0	1	2	0	0	0	0	0	0	0	0	0	0	1	0	1	63	4	1	2	4	6	1
1	1001611	2	1	3	1	5	1	0	0	0	0	1	2	0	0	0	0	0	0	0	1	0	1	1	1	1	52	4	1	2	1	7	2
1	1004011	2	1	3	1	3	1	0	0	0	0	1	2	0	0	0	0	0	0	0	1	0	1	1	1	1	23	1	1	1	3	7	1
1	1010293	2	1	3	1	4	5	0	0	0	0	1	2	0	0	0	0	0	0	0	1	0	1	1	1	1	27	1	2	1	3	7	2
1	1002586	2	1	3	1	4	4	0	0	0	0	1	1	0	0	0	0	0	0	0	1	1	1	1	1	1	45	3	2	1	3	7	2
1	1010994	2	1	3	1	3	1	0	0	0	0	1	1	0	0	0	0	0	0	0	1	0	1	1	1	2	21	1	2	1	2	7	1
1	1002320	2	1	3	1	3	3	0	0	0	0	1	1	0	0	0	0	0	0	0	1	1	1	1	1	2	34	2	2	2	2	7	1
1	1007303	2	1	3	1	4	1	0	0	0	0	1	1	0	0	0	0	0	0	0	1	1	1	1	0	1	24	1	2	1	3	7	1
1	1005375	2	1	3	1	2	2	0	0	0	0	1	2	0	0	0	0	0	0	0	1	1	1	1	1	2	24	1	2	1	3	7	2
1	1003771	2	1	3	1	1	2	0	0	0	0	1	3	0	0	0	0	0	0	0	1	0	1	1	0	2	25	1	2	1	3	7	2
1	1008696	2	1	3	2	4	2	0	0	0	0	1	1	0	0	0	0	0	0	0	1	1	1	1	1	1	28	1	1	1	3	7	2
1	1008090	2	1	3	1	4	2	0	0	0	0	1	1	0	0	0	0	0	0	0	1	1	1	1	1	1	37	2	1	2	3	7	1
1	1004494	2	1	3	1	3	2	0	0	0	0	1	2	0	0	0	0	0	0	0	1	1	1	1	1	1	40	3	2	2	3	7	2
1	1001296	2	1	3	1	4	2	0	0	0	0	1	2	0	0	0	0	0	0	0	1	1	1	1	1	1	44	3	2	2	3	7	1
1	1003694	2	1	3	1	3	2	0	0	0	0	1	2	0	0	0	0	0	0	0	1	1	1	1	1	1	46	3	2	2	3	7	2
1	1007484	2	1	3	1	4	2	0	0	0	0	1	3	0	0	0	0	0	0	0	1	1	1	1	1	1	37	2	2	3	3	7	2
1	1003888	2	1	3	2	4	1	0	0	0	0	1	1	0	0	0	0	0	0	0	1	1	1	1	1	1	31	2	2	2	4	7	1
1	1008295	2	1	3	1	4	2	0	0	0	0	1	2	0	0	0	0	0	0	0	1	1	1	1	1	1	37	2	2	2	4	7	2
1	1006613	2	1	3	1	3	2	0	0	0	0	1	2	0	0	0	0	0	0	0	1	1	1	1	1	1	29	1	1	1	3	3	1
1	1005386	2	1	3	2	3	2	0	0	0	0	1	1	0	0	0	0	0	0	0	1	1	1	1	0	1	22	1	2	2	2	1	1
1	1004744	2	1	3	1	4	2	0	0	0	0	1	2	0	0	0	0	0	0	0	1	1	1	1	1	1	62	4	2	2	2	7	3
1	1010800	2	1	3	1	2	2	0	0	0	0	1	1	0	0	0	0	0	0	0	1	1	1	1	1	1	36	2	2	2	3	3	2
1	1004242	2	1	3	1	4	3	0	0	0	0	1	4	0	0	0	0	0	0	0	1	1	1	1	1	1	20	1	2	1	3	6	1
1	1008553	2	1	3	1	4	1	0	0	0	0	1	2	0	0	0	0	0	0	0	1	1	1	1	1	1	25	1	2	1	4	6	2
1	1010577	2	1	3	1	3	3	0	0	0	0	1	2	0	0	0	0	0	0	0	1	1	1	1	1	1	45	3	2	2	4	7	1
1	1007801	2	1	3	2	3	5	0	0	0	0	1	1	0	0	0	0	0	0	0	1	1	1	1	1	1	45	3	1	2	3	3	1
1	1000550	2	1	3	1	3	2	0	0	0	0	1	2	0	0	0	0	0	0	0	1	1	1	1	1	1	30	2	2	2	4	3	1
1	1005837	2	1	3	1	2	5	0	0	0	0	1	3	0	0	0	0	0	0	0	0	0	1	1	0	1	43	3	2	2	4	3	1
1	1005701	2	1	3	1	3	1	0	0	0	0	1	1	0	0	0	0	0	0	0	1	0	1	1	1	1	46	3	2	2	3	4	3
1	1004278	2	1	3	1	4	2	0	0	0	0	1	3	0	0	0	0	0	0	0	1	1	1	1	1	1	30	2	2	2	4	5	3
1	1007840	2	1	3	1	3	2	0	0	0	0	1	2	0	0	0	0	0	0	0	1	0	1	1	1	1	22	1	2	1	3	6	1
1	1006161	2	1	3	1	5	1	0	0	0	0	1	2	0	0	0	0	0	0	0	1	1	1	1	0	1	23	1	2	1	4	6	1
1	1001363	2	1	3	1	4	2	0	0	0	0	1	2	0	0	0	0	0	0	0	1	0	1	1	1	2	29	1	2	2	1	2	1
1	1009470	2	1	3	1	3	3	0	0	0	0	1	2	0	0	0	0	0	0	0	1	1	1	1	1	1	45	3	2	2	4	1	1
1	1000655	2	1	3	1	4	2	0	0	0	0	1	2	0	0	0	0	0	0	0	1	1	1	1	1	2	25	1	2	1	3	6	1
1	1002771	2	1	3	1	5	2	0	0	0	0	1	2	0	0	0	0	0	0	0	1	0	1	1	1	1	45	3	1	2	4	3	1
1	1005105	2	1	3	1	3	2	0	0	0	0	1	2	0	0	0	0	0	0	0	1	0	0	0	0	1	50	4	2	2	2	7	1
1	1004695	2	1	3	1	4	2	0	0	0	0	1	1	0	0	0	0	0	0	0	1	1	1	1	1	1	19	1	2	1	2	6	1
1	1004583	2	1	3	1	5	3	0	0	0	0	1	2	0	0	0	0	0	0	0	1	1	1	1	1	2	19	1	2	1	3	6	1
1	1010532	2	1	3	1	3	3	0	0	0	0	1	2	0	0	0	0	0	0	0	1	1	1	1	1	1	31	2	1	2	4	5	1
1	1004379	2	1	3	1	4	1	0	0	0	0	1	2	0	0	0	0	0	0	0	1	1	1	1	1	1	22	1	2	1	3	6	2
1	1006310	2	1	3	1	3	2	0	0	0	0	1	2	0	0	0	0	0	0	0	1	0	1	1	1	1	48	3	2	2	1	5	2
1	1009895	2	1	3	1	2	1	0	0	0	0	1	1	0	0	0	0	0	0	0	1	1	1	1	0	1	37	2	1	2	3	2	2
1	1010009	2	1	3	1	3	2	0	0	0	0	1	2	0	0	0	0	0	0	0	1	1	1	1	1	1	54	4	2	2	3	3	1
1	1003969	2	1	3	1	1	1	0	0	0	0	1	2	0	0	0	0	0	0	0	1	1	1	1	1	1	36	2	1	2	3	5	1
1	1002614	2	1	3	1	3	3	0	0	0	0	1	4	0	0	0	0	0	0	0	1	1	1	1	0	1	35	2	1	2	4	5	1
1	1005374	2	1	3	1	3	5	0	0	0	0	1	2	0	0	0	0	0	0	0	1	1	1	1	1	1	18	1	2	1	3	6	1
1	1010353	2	1	3	1	5	2	0	0	0	0	1	1	0	0	0	0	0	0	0	1	1	1	1	1	1	58	4	2	2	2	2	4
1	1004153	2	1	3	1	2	3	0	0	0	0	1	1	0	0	0	0	0	0	0	1	0	1	1	1	2	25	1	2	1	3	2	1
1	1003720	2	1	3	1	4	1	0	0	0	0	1	2	0	0	0	0	0	0	0	1	0	1	1	1	1	38	2	1	1	3	3	2
1	1007946	2	1	3	1	4	5	0	0	0	0	1	2	0	0	0	0	0	0	0	1	1	1	1	1	1	46	3	2	2	3	3	1
1	1007235	2	1	3	1	3	2	0	0	0	0	1	1	0	0	0	0	0	0	0	1	0	1	1	1	2	28	1	2	2	3	5	2
1	1010440	2	1	3	1	4	2	0	0	0	0	1	2	0	0	0	0	0	0	0	1	0	1	1	1	2	28	1	2	2	3	5	1
1	1001341	2	1	3	2	4	2	0	0	0	0	1	2	0	0	0	0	0	0	0	1	0	1	1	1	1	43	3	2	2	4	5	1
1	1006195	2	1	3	1	3	1	0	0	0	0	1	1	0	0	0	0	0	0	0	1	0	1	1	1	1	48	3	2	2	3	4	1
1	1004421	2	1	3	1	3	2	0	0	0	0	1	2	0	0	0	0	0	0	0	1	1	1	1	1	1	45	3	2	3	2	1	2
1	1002112	2	1	3	1	4	1	0	0	0	0	1	1	0	0	0	0	0	0	0	1	1	1	1	1	1	36	2	2	2	4	1	2
1	1004923	2	1	3	1	4	2	0	0	0	0	1	2	0	0	0	0	0	0	0	1	1	1	1	1	1	35	2	2	2	3	5	1
1	1001293	2	1	3	1	3	2	0	0	0	0	1	2	0	0	0	0	0	0	0	0	0	0	1	0	1	66	4	2	2	1	7	2
1	1002648	2	1	3	1	4	3	0	0	0	0	1	1	0	0	0	0	0	0	0	1	0	1	1	0	1	67	4	2	4	3	7	4
1	1001431	2	1	3	1	3	1	0	0	0	0	1	1	0	0	0	0	0	0	0	0	0	0	1	0	2	57	4	1	2	1	2	2
1	1000391	2	1	3	1	3	3	0	0	0	0	1	1	0	0	0	0	0	0	0	1	1	1	1	1	1	40	3	1	2	1	2	1
1	1003005	2	1	3	1	3	3	0	0	0	0	1	3	0	0	0	0	0	0	0	1	1	1	1	1	1	35	2	2	2	3	3	3
1	1010773	2	1	3	1	3	1	0	0	0	0	1	2	0	0	0	0	0	0	0	1	1	1	1	1	2	36	2	2	2	3	3	1
1	1010859	2	1	3	1	3	2	0	0	0	0	1	2	0	0	0	0	0	0	0	1	0	1	1	1	1	49	3	2	2	3	3	1
1	1000242	2	1	3	1	3	3	0	0	0	0	1	3	0	0	0	0	0	0	0	1	1	1	1	1	1	26	1	1	1	4	3	1
1	1009761	2	1	3	1	3	1	0	0	0	0	1	1	0	0	0	0	0	0	0	1	0	1	1	0	1	30	2	2	1	4	3	3
1	1001427	2	1	3	1	3	2	0	0	0	0	1	2	0	0	0	0	0	0	0	1	1	1	1	1	1	37	2	1	1	4	3	2
1	1008057	2	1	3	1	1	1	0	0	0	0	1	2	0	0	0	0	0	0	0	1	0	1	1	1	1	35	2	2	2	4	3	1
1	1004947	2	1	3	3	5	1	0	0	0	0	1	1	0	0	0	0	0	0	0	1	1	1	1	1	1	40	3	1	2	4	3	1
1	1010485	2	1	3	2	4	2	0	0	0	0	1	2	0	0	0	0	0	0	0	1	0	1	1	0	1	64	4	1	3	4	3	1
1	1002404	2	1	3	1	3	2	0	0	0	0	1	1	0	0	0	0	0	0	0	1	1	1	1	1	2	26	1	2	2	3	5	1
1	1002548	2	1	3	1	3	2	0	0	0	0	1	2	0	0	0	0	0	0	0	1	1	1	1	1	1	48	3	2	2	3	4	3
1	1000646	2	1	3	1	3	1	0	0	0	0	1	1	0	0	0	0	0	0	0	1	0	1	1	1	1	59	4	1	2	3	4	1
1	1010149	2	1	3	1	4	2	0	0	0	0	1	2	0	0	0	0	0	0	0	1	1	1	1	1	1	27	1	2	2	3	1	1
1	1000296	2	1	3	1	3	2	0	0	0	0	1	2	0	0	0	0	0	0	0	1	1	1	1	0	1	46	3	2	2	4	1	1
1	1009831	2	1	3	1	4	2	0	0	0	0	1	2	0	0	0	0	0	0	0	1	0	1	1	1	1	24	1	1	1	3	5	2
1	1008206	2	1	3	1	3	1	0	0	0	0	1	2	0	0	0	0	0	0	0	1	1	1	1	1	1	31	2	1	2	3	5	1
1	1004908	2	1	3	1	4	1	0	0	0	0	1	2	0	0	0	0	0	0	0	1	0	1	1	0	1	32	2	1	2	3	5	1
1	1010835	2	1	3	2	5	2	0	0	0	0	1	2	0	0	0	0	0	0	0	1	0	1	1	1	1	35	2	1	2	4	5	1
1	1002794	2	1	3	1	4	2	0	0	0	0	1	2	0	0	0	0	0	0	0	1	1	1	1	1	1	38	2	1	2	4	5	1
1	1003783	2	1	3	1	2	2	0	0	0	0	1	2	0	0	0	0	0	0	0	1	0	1	1	1	1	40	3	1	2	4	5	1
1	1006275	2	1	3	1	2	2	0	0	0	0	1	1	0	0	0	0	0	0	0	1	1	1	1	1	1	45	3	2	2	4	5	2
1	1003428	2	1	3	1	3	2	0	0	0	0	1	2	0	0	0	0	0	0	0	1	1	1	1	1	1	62	4	2	2	2	7	2
1	1005155	2	1	3	1	5	1	0	0	0	0	1	1	0	0	0	0	0	0	0	1	1	1	0	0	1	22	1	2	1	3	6	1
1	1004460	2	1	3	1	4	2	0	0	0	0	1	2	0	0	0	0	0	0	0	1	1	1	1	1	1	35	2	2	2	2	7	1
1	1005606	2	1	3	1	3	3	0	0	0	0	1	2	0	0	0	0	0	0	0	1	0	1	1	0	1	46	3	2	2	4	7	2
1	1000129	2	1	3	1	3	3	0	0	0	0	1	2	0	0	0	0	0	0	0	1	0	1	1	1	1	39	2	2	2	3	3	1
1	1010558	2	1	3	1	5	1	0	0	0	0	1	2	0	0	0	0	0	0	0	1	1	1	1	1	1	38	2	2	2	4	3	1
1	1010529	2	1	3	1	3	1	0	0	0	0	1	1	0	0	0	0	0	0	0	1	0	1	1	1	1	41	3	1	2	4	3	1
1	1000474	2	1	3	1	4	2	0	0	0	0	1	1	0	0	0	0	0	0	0	1	1	1	1	1	1	45	3	2	3	4	3	1
1	1008617	2	1	3	1	2	2	0	0	0	0	1	2	0	0	0	0	0	0	0	1	1	1	1	1	1	25	1	2	1	4	5	1
1	1005194	2	1	3	1	4	2	0	0	0	0	1	2	0	0	0	0	0	0	0	1	0	1	1	1	1	45	3	2	2	3	1	1
1	1005014	2	1	3	1	3	2	0	0	0	0	1	2	0	0	0	0	0	0	0	1	1	1	1	1	1	31	2	2	1	4	1	1
1	1002428	2	1	3	2	3	1	0	0	0	0	1	2	0	0	0	0	0	0	0	1	1	1	1	0	1	21	1	1	1	2	6	1
1	1003570	2	1	3	1	2	3	0	0	0	0	1	1	0	0	0	0	0	0	0	0	1	1	1	1	2	23	1	2	1	3	6	3
1	1003406	2	1	3	1	4	1	0	1	0	0	0	1	0	0	0	0	0	0	0	1	0	1	1	0	1	36	2	2	2	3	2	2
1	1006542	2	1	3	1	5	2	0	0	0	0	1	1	0	0	0	0	0	0	0	1	1	1	1	1	1	29	1	1	1	3	1	1
1	1002188	2	1	3	1	3	2	0	0	0	0	1	1	0	0	0	0	0	0	0	1	1	1	1	1	2	18	1	2	1	2	6	1
1	1003460	2	1	3	1	5	2	0	0	0	0	1	2	0	0	0	0	0	0	0	1	0	0	1	0	2	30	2	1	2	1	2	1
1	1008519	2	1	3	1	4	2	0	0	0	0	1	2	0	0	0	0	0	0	0	1	1	0	1	0	1	45	3	2	3	2	5	2
1	1009027	2	1	3	1	4	1	0	0	0	0	1	1	0	0	0	0	0	0	0	1	0	1	1	1	1	39	2	1	2	4	5	1
1	1004136	2	1	3	1	3	1	0	0	0	0	1	2	0	0	0	0	0	0	0	1	1	1	1	1	1	24	1	2	1	4	3	1
1	1002239	2	1	3	1	1	1	0	0	0	0	1	1	0	0	0	0	0	0	0	1	0	1	1	1	2	37	2	2	2	3	1	1
1	1008989	2	1	3	1	4	2	0	0	0	0	1	2	0	0	0	0	0	0	0	1	0	1	1	1	1	35	2	2	2	3	5	1
1	1008460	2	1	3	1	3	1	0	0	1	0	0	2	0	0	0	0	0	0	0	1	1	1	1	1	1	29	1	2	2	4	5	1
1	1001395	2	1	3	1	3	5	0	0	0	0	1	1	0	0	0	0	0	0	0	1	1	1	1	0	1	36	2	2	2	4	7	2
1	1009221	2	1	3	1	3	1	0	0	0	0	1	1	0	0	0	0	0	0	0	1	1	1	1	1	1	33	2	2	2	4	3	1
1	1009559	2	1	3	1	3	2	0	0	0	0	1	1	0	0	0	0	0	0	0	1	1	1	1	1	2	25	1	2	1	3	1	2
1	1004704	2	1	3	1	4	2	0	0	0	0	1	2	0	0	0	0	0	0	0	1	1	1	1	1	1	38	2	1	2	3	1	2
1	1005150	2	1	3	1	4	2	0	0	0	0	1	1	0	0	0	0	0	0	0	1	1	1	1	1	1	50	4	2	2	4	1	1
1	1001370	2	1	3	1	3	1	0	0	0	0	1	2	0	0	0	0	0	0	0	1	1	1	1	1	1	19	1	2	1	3	6	1
1	1008373	2	1	3	1	3	2	0	0	0	0	1	1	0	0	0	0	0	0	0	1	1	1	1	1	1	36	2	2	2	4	3	1
1	1007986	2	1	3	1	4	2	0	0	0	0	1	2	0	0	0	0	0	0	0	1	1	1	1	1	1	32	2	1	1	3	3	2
1	1009824	2	1	3	1	5	2	0	0	0	0	1	2	0	0	0	0	0	0	0	1	1	1	1	0	2	24	1	2	1	3	5	1
1	1001173	2	1	3	1	3	2	0	0	0	0	1	2	0	0	0	0	0	0	0	1	1	1	1	1	2	20	1	2	1	3	7	1
1	1001796	2	1	3	1	4	2	0	0	0	0	1	1	0	0	0	0	0	0	0	1	1	1	1	1	2	20	1	1	1	2	2	1
1	1004151	2	1	3	1	5	2	0	0	0	0	1	1	0	0	0	0	0	0	0	1	1	1	1	1	2	30	2	1	2	2	2	1
1	1003342	2	1	3	1	4	1	0	0	0	0	1	2	0	0	0	0	0	0	0	1	1	1	1	1	1	52	4	1	2	2	2	1
1	1000398	2	1	3	1	4	2	0	0	0	0	1	1	0	0	0	0	0	0	0	1	0	1	1	0	1	39	2	1	2	3	2	1
1	1008537	2	1	3	1	4	2	0	0	0	0	1	1	0	0	0	0	0	0	0	1	0	1	1	0	1	49	3	1	2	3	2	1
1	1003008	2	1	3	1	3	1	0	0	0	0	1	2	0	0	0	0	0	0	0	1	1	1	1	1	2	22	1	2	1	2	2	1
1	1000031	2	1	3	1	4	1	0	0	0	0	1	2	0	0	0	0	0	0	0	0	0	1	1	0	2	48	3	1	3	2	2	1
1	1005045	2	1	3	1	4	1	0	0	0	0	1	1	0	0	0	0	0	0	0	1	1	1	1	1	2	26	1	2	1	3	3	1
1	1006785	2	1	3	1	1	2	0	0	0	0	1	1	0	0	0	0	0	0	0	1	1	1	1	1	1	38	2	1	2	3	3	1
1	1001446	2	1	3	1	5	1	0	0	0	0	1	1	0	0	0	0	0	0	0	1	1	1	1	1	1	41	3	1	2	3	3	2
1	1002691	2	1	3	1	4	2	0	0	0	0	1	1	0	0	0	0	0	0	0	1	1	1	1	1	1	45	3	2	2	3	3	1
1	1003601	2	1	3	1	3	2	0	0	0	0	1	2	0	0	0	0	0	0	0	1	1	1	1	1	1	50	4	2	2	3	3	2
1	1001139	2	1	3	1	3	2	0	0	0	0	1	2	0	0	0	0	0	0	0	1	1	1	1	0	1	54	4	1	2	3	3	1
1	1010707	21	1	3	1	4	1	0	0	0	0	1	1	0	0	0	0	0	0	0	1	1	1	1	1	1	57	4	1	2	3	3	1
1	1000158	21	1	3	1	5	1	0	0	0	0	1	1	0	0	0	0	0	0	0	1	1	1	1	1	1	35	2	2	1	4	3	2
1	1008404	21	1	3	2	3	5	0	0	0	0	1	1	0	0	0	0	0	0	0	1	0	1	1	1	1	39	2	2	2	4	3	2
1	1007807	21	1	3	1	5	2	0	0	0	0	1	2	0	0	0	0	0	0	0	1	0	1	1	1	1	39	2	2	2	4	3	2
1	1010708	21	1	3	1	4	1	0	0	0	0	1	1	0	0	0	0	0	0	0	1	1	1	1	1	1	47	3	1	2	4	3	1
1	1010971	21	1	3	1	1	1	0	0	0	0	1	1	0	0	0	0	0	0	0	1	0	1	1	0	1	56	4	1	2	4	3	2
1	1010967	21	1	3	1	4	2	0	0	0	0	1	2	0	0	0	0	0	0	0	1	1	1	1	1	1	40	3	2	2	1	5	2
1	1011153	21	1	3	1	3	3	0	0	0	0	1	1	0	0	0	0	0	0	0	1	1	1	1	1	1	48	3	2	2	2	5	2
1	1001165	21	1	3	1	4	1	0	0	0	0	1	2	0	0	0	0	0	0	0	1	1	1	1	0	1	33	2	2	2	3	5	1
1	1006320	21	1	3	1	4	1	0	0	0	0	1	1	0	0	0	0	0	0	0	1	0	1	1	1	1	47	3	2	2	3	5	1
1	1001764	9	1	3	1	5	1	0	0	0	0	1	1	0	0	0	0	0	0	0	1	1	1	1	1	1	46	3	1	2	4	5	1
1	1010749	13	2	3	1	2	1	0	0	0	0	1	1	0	0	0	0	0	0	0	1	0	1	1	1	1	47	3	2	2	3	4	3
1	1002005	25	3	3	1	3	1	0	0	0	0	1	2	0	0	0	0	0	0	0	1	1	1	1	0	1	51	4	2	2	3	4	1
1	1010023	25	3	3	1	4	2	0	0	0	0	1	2	0	0	0	0	0	0	0	1	0	1	1	1	2	39	2	1	3	3	4	1
1	1009843	25	3	3	1	3	1	0	0	0	0	1	1	0	0	0	0	0	0	0	1	1	1	1	1	1	30	2	1	2	4	4	1
1	1001374	25	3	3	1	3	1	0	0	0	0	1	1	0	0	0	0	0	0	0	1	1	1	1	1	1	38	2	2	2	4	4	1
1	1009207	25	3	3	1	3	1	0	0	0	0	1	2	0	0	0	0	0	0	0	1	1	1	1	1	2	24	1	2	1	2	1	1
1	1006516	25	3	3	1	5	5	0	0	0	0	1	1	0	0	0	0	0	0	0	1	1	1	1	1	1	55	4	2	2	2	1	2
1	1007342	25	3	3	2	3	2	0	0	0	0	1	2	0	0	0	0	0	0	0	1	0	1	1	0	2	32	2	2	2	3	1	1
1	1009287	25	3	3	1	2	1	0	0	0	0	1	1	0	0	0	0	0	0	0	1	1	1	1	1	1	49	3	2	2	3	1	1
1	1007162	25	3	3	1	3	1	0	0	0	0	1	1	0	0	0	0	0	0	0	1	1	1	1	1	1	51	4	2	2	3	1	2
1	1003585	25	3	3	1	3	1	0	0	0	0	1	2	0	0	0	0	0	0	0	1	1	1	1	0	1	52	4	2	2	3	1	2
1	1008182	25	3	3	1	4	5	0	0	0	0	1	1	0	0	0	0	0	0	0	1	1	1	1	1	2	32	2	1	1	4	1	1
1	1009262	25	3	3	1	4	1	0	0	0	0	1	1	0	0	0	0	0	0	0	1	1	1	1	1	1	41	3	2	2	4	1	3
1	1010973	25	3	3	1	3	2	0	0	0	0	1	2	0	0	0	0	0	0	0	1	0	1	1	1	1	44	3	2	2	4	1	1
1	1010284	25	3	3	1	5	1	0	0	0	0	1	1	0	0	0	0	0	0	0	1	1	1	1	1	1	23	1	1	1	3	5	2
1	1004373	25	3	3	1	4	1	0	0	0	0	1	2	0	0	0	0	0	0	0	1	0	1	1	1	2	34	2	1	1	3	5	1
1	1009348	25	3	3	1	4	2	0	0	0	0	1	2	0	0	0	0	0	0	0	1	0	1	1	1	2	34	2	1	2	3	5	1
1	1009865	25	3	3	1	1	3	0	0	0	0	1	2	0	0	0	0	0	0	0	1	0	1	1	0	1	39	2	1	2	3	5	1
1	1010872	25	3	3	1	4	5	0	0	0	0	1	1	0	0	0	0	0	0	0	1	1	1	1	1	1	48	3	2	2	3	5	1
1	1006355	25	3	3	1	4	1	0	0	0	0	1	1	0	0	0	0	0	0	0	1	0	0	1	0	1	51	4	2	2	3	5	1
1	1010224	25	3	3	1	4	1	0	0	0	0	1	2	0	0	0	0	0	0	0	1	1	1	1	1	1	28	1	2	1	4	5	2
1	1010699	25	3	3	1	5	2	0	0	0	0	1	1	0	0	0	0	0	0	0	1	1	1	1	1	1	38	2	2	2	4	5	1
1	1002340	25	3	3	1	4	2	0	0	0	0	1	2	0	0	0	0	0	0	0	1	0	1	1	1	1	50	4	1	2	4	5	1
1	1002157	25	3	3	1	4	1	0	0	0	0	1	4	0	0	0	0	0	0	0	1	1	1	1	1	1	52	4	2	2	3	7	1
1	1009371	25	3	3	1	3	5	0	0	0	0	1	2	0	0	0	0	0	0	0	1	1	1	1	0	1	20	1	2	1	3	6	2
1	1007738	25	3	3	1	3	5	0	0	0	0	1	1	0	0	0	0	0	0	0	1	1	1	1	1	1	21	1	1	1	3	6	2
1	1007123	25	3	3	1	4	1	0	0	0	0	1	1	0	0	0	0	0	0	0	1	0	1	1	1	2	21	1	2	1	3	6	1
1	1010391	25	3	3	1	3	2	0	0	0	0	1	1	0	0	0	0	0	0	0	1	0	1	1	1	2	21	1	2	1	3	6	1
1	1002519	25	3	3	1	4	5	0	0	0	0	1	2	0	0	0	0	0	0	0	1	0	1	1	0	2	22	1	1	1	3	6	1
1	1008335	25	3	3	1	3	2	0	0	0	0	1	3	0	0	0	0	0	0	0	1	1	1	1	0	1	22	1	2	1	3	6	1
1	1010693	25	3	3	1	3	5	0	0	0	0	1	2	0	0	0	0	0	0	0	1	0	1	1	0	1	22	1	1	1	3	6	1
1	1001184	8	1	3	1	4	2	0	0	0	0	1	1	0	0	0	0	0	0	0	1	1	1	1	1	1	25	1	2	1	4	6	1
1	1001355	8	1	3	1	4	1	0	0	0	0	1	5	0	0	0	0	0	0	0	1	1	1	1	1	1	25	1	2	1	4	6	1
1	1003529	8	1	3	1	4	2	0	0	0	0	1	1	0	0	0	0	0	0	0	1	1	1	0	0	1	26	1	2	1	4	6	1
1	1007322	18	3	3	1	3	1	0	0	0	0	1	1	0	0	0	0	0	0	0	1	1	1	1	1	1	52	4	1	2	1	7	4
1	1004161	18	3	3	1	5	1	0	0	0	0	1	1	0	0	0	0	0	0	0	1	1	1	1	0	1	35	2	2	2	1	7	1
1	1006173	6	3	3	1	5	1	0	0	0	0	1	2	0	0	0	0	0	0	0	1	1	1	1	1	1	43	3	2	2	4	7	2
1	1004757	6	3	3	1	5	5	0	0	0	0	1	1	0	0	0	0	0	0	0	1	1	1	1	1	2	36	2	2	2	1	7	1
1	1007848	31	3	3	1	5	1	0	0	0	0	1	2	0	0	0	0	0	0	0	1	1	1	1	1	1	38	2	1	2	3	7	1
1	1006708	31	3	3	1	5	1	0	0	0	0	1	2	0	0	0	0	0	0	0	1	1	1	1	1	1	53	4	2	2	3	7	1
1	1009429	25	3	3	1	4	1	0	0	0	0	1	2	0	0	0	0	0	0	0	1	0	1	1	0	2	49	3	1	2	1	2	1
1	1005648	31	3	3	1	4	1	0	0	0	0	1	1	0	0	0	0	0	0	0	1	1	1	1	1	1	28	1	2	1	4	3	2
1	1006259	31	3	3	2	3	3	0	0	0	0	1	2	0	0	0	0	0	0	0	1	1	1	1	1	1	52	4	2	3	2	1	1
1	1010700	17	1	3	1	3	2	0	0	0	1	0	2	0	0	0	0	0	0	0	1	1	1	1	1	1	35	2	2	3	3	7	1
1	1007463	11	2	3	1	4	2	0	0	0	0	1	1	0	0	0	0	0	0	0	1	0	0	0	0	1	35	2	1	2	4	3	1
1	1002796	11	2	3	2	3	5	0	0	0	0	1	1	0	0	0	0	0	0	0	1	0	1	1	1	1	35	2	1	2	3	5	1
1	1004973	22	2	3	1	3	2	0	0	0	0	1	2	0	0	0	0	0	0	0	1	1	1	1	0	1	52	4	2	2	4	1	2
1	1006583	22	2	3	1	3	1	0	0	0	0	1	1	0	0	0	0	0	0	0	1	1	1	1	0	2	20	1	2	1	3	6	1
1	1010359	22	2	3	1	4	1	0	0	0	0	1	2	0	0	0	0	0	0	0	1	1	1	1	1	2	23	1	2	1	4	6	2
1	1003618	22	2	3	1	5	2	0	0	0	0	1	1	0	0	0	0	0	0	0	1	1	1	1	1	2	33	2	2	2	1	2	1
1	1001601	22	2	3	1	2	1	0	1	0	0	0	2	0	0	0	0	0	0	0	1	1	1	1	1	2	25	1	2	1	3	2	2
1	1007072	22	2	3	1	1	1	0	0	0	0	1	1	0	0	0	0	0	0	0	1	0	1	1	0	1	30	2	2	1	3	2	1
1	1009735	17	1	3	1	3	2	0	0	0	0	1	1	0	0	0	0	0	0	0	1	1	1	1	0	1	47	3	1	2	3	3	2
1	1006003	17	1	3	1	4	5	0	0	0	0	1	2	0	0	0	0	0	0	0	1	1	1	1	0	1	44	3	1	2	3	1	1
1	1006577	17	1	3	3	3	2	0	0	0	0	1	2	0	0	0	0	0	0	0	1	1	1	1	1	1	31	2	1	1	3	5	2
1	1007393	21	1	3	1	5	3	0	0	0	0	1	1	0	0	0	0	0	0	0	1	0	1	1	1	1	30	2	2	2	3	5	2
1	1009565	21	1	3	1	3	5	0	0	0	0	1	2	0	0	0	0	0	0	0	1	1	1	1	1	1	52	4	2	2	3	5	1
1	1001114	21	1	3	1	4	5	0	0	0	0	1	2	0	0	0	0	0	0	0	1	1	1	1	1	1	33	2	1	2	4	5	1
1	1001227	8	1	3	1	3	2	0	0	0	0	1	1	0	0	0	0	0	0	0	1	1	1	1	1	1	45	3	1	2	4	5	1
1	1007841	8	1	3	1	5	1	0	0	0	0	1	2	0	0	0	0	0	0	0	1	0	0	0	0	1	21	1	1	1	3	6	1
1	1003458	5	1	3	1	3	2	0	0	0	0	1	2	0	0	0	0	0	0	0	1	1	1	1	1	1	19	1	1	4	3	6	1
1	1004728	5	1	3	1	4	2	0	0	0	0	1	1	0	0	0	0	0	0	0	1	1	1	1	1	1	25	1	1	1	4	6	1
1	1005670	5	1	3	1	5	1	0	0	0	0	1	1	0	0	0	0	0	0	0	0	0	0	1	0	1	30	2	1	2	4	6	2
1	1001791	5	1	3	1	5	2	0	0	0	0	1	1	0	0	0	0	0	0	0	1	1	1	1	1	1	40	3	1	2	3	7	1
1	1007869	21	1	3	1	4	1	0	0	0	0	1	1	0	0	0	0	0	0	0	1	0	1	1	0	1	46	3	1	2	2	2	1
1	1010576	18	3	3	1	3	5	0	0	0	0	1	2	0	0	0	0	0	0	0	1	1	1	1	1	1	54	4	1	4	2	2	2
1	1006435	5	1	3	1	3	1	0	0	0	0	1	2	0	0	0	0	0	0	0	1	1	1	1	1	1	58	4	1	2	3	2	1
1	1008012	3	1	3	1	3	1	0	0	0	0	1	1	0	0	0	0	0	0	0	1	1	1	1	1	2	49	3	2	2	2	2	1
1	1005821	3	1	3	1	4	2	0	0	0	0	1	2	0	0	0	0	0	0	0	1	0	1	1	0	1	45	3	2	2	2	3	3
1	1000825	17	1	3	1	2	5	0	0	0	0	1	1	0	0	0	0	0	0	0	1	1	1	1	0	1	53	4	2	2	2	3	1
1	1000939	17	1	3	2	4	2	0	0	0	0	1	1	0	0	0	0	0	0	0	1	1	1	1	1	1	30	2	1	1	3	3	4
1	1001704	16	2	3	1	3	1	0	1	0	0	0	2	0	0	0	0	0	0	0	1	0	1	1	1	1	38	2	2	2	3	3	1
1	1004566	1	2	3	1	5	2	0	0	0	0	1	2	0	0	0	0	0	0	0	1	1	1	1	1	1	39	2	1	2	3	3	1
1	1005761	1	2	3	1	1	5	0	0	0	0	1	1	0	0	0	0	0	0	0	1	1	1	1	1	1	50	4	1	2	3	3	1
1	1000251	1	2	3	1	4	1	0	0	0	0	1	1	0	0	0	0	0	0	0	1	1	1	1	1	1	54	4	1	2	3	3	1
1	1003161	1	2	3	1	3	2	0	1	0	0	0	2	0	0	0	0	0	0	0	1	1	1	1	1	1	54	4	2	2	3	3	1
1	1009762	1	2	3	2	4	2	0	1	0	0	0	1	0	0	0	0	0	0	0	1	0	1	1	1	2	30	2	1	2	4	3	2
1	1006897	16	2	3	1	4	1	0	0	0	0	1	1	0	0	0	0	0	0	0	1	1	1	1	0	1	33	2	2	2	4	3	1
1	1009235	16	2	3	1	3	2	0	0	0	0	1	2	0	0	0	0	0	0	0	1	1	1	1	0	1	56	4	2	2	4	3	2
1	1007316	16	2	3	1	3	2	0	0	0	0	1	1	0	0	0	0	0	0	0	1	0	1	1	1	2	26	1	2	1	2	5	2
1	1005897	16	2	3	1	4	1	0	0	0	0	1	3	0	0	0	0	0	0	0	1	1	1	1	1	1	49	3	2	2	3	4	1
1	1001977	16	2	3	1	4	1	0	0	0	0	1	1	0	0	0	0	0	0	0	1	0	1	1	1	1	27	1	2	2	2	1	1
1	1007279	16	2	3	1	5	2	0	0	0	0	1	1	0	0	0	0	0	0	0	1	0	1	1	1	2	42	3	2	3	2	1	1
1	1010654	16	2	3	1	3	1	0	0	0	0	1	1	0	0	0	0	0	0	0	1	1	1	1	1	1	56	4	2	1	3	1	1
1	1004023	19	3	3	1	4	2	0	0	1	0	0	4	0	0	0	0	0	0	0	1	1	1	1	1	1	28	1	2	2	3	1	1
1	1004663	19	3	3	1	3	5	0	0	0	0	1	2	0	0	0	0	0	0	0	1	1	1	1	1	1	31	2	2	2	3	1	2
1	1009276	25	3	3	1	3	1	0	0	0	0	1	1	0	0	0	0	0	0	0	1	1	1	1	1	1	40	3	2	2	3	1	2
1	1010634	25	3	3	1	3	1	0	0	0	0	1	2	0	0	0	0	0	0	0	1	0	1	1	1	1	56	4	2	2	3	1	2
1	1000496	25	3	3	1	3	1	0	0	0	0	1	1	0	0	0	0	0	0	0	1	1	1	1	0	1	48	3	2	2	3	5	1
1	1001613	5	1	3	1	4	2	0	0	0	0	1	2	0	0	0	0	0	0	0	1	1	1	1	1	1	52	4	2	2	3	5	1
1	1008411	5	1	3	1	5	1	0	0	0	0	1	2	0	0	0	0	0	0	0	1	1	1	1	1	1	57	4	1	2	3	5	1
1	1001974	5	1	3	1	3	1	0	0	0	0	1	1	0	0	0	0	0	0	0	1	1	1	1	0	1	54	4	1	2	4	5	2
1	1006010	5	1	3	1	5	1	0	0	0	0	1	3	0	0	0	0	0	0	0	1	1	1	1	1	1	57	4	2	2	3	7	2
1	1007975	5	1	3	1	3	2	0	0	0	0	1	2	0	0	0	0	0	0	0	1	1	1	1	0	1	65	4	2	2	3	7	3
1	1009937	5	1	3	1	3	1	0	0	0	0	1	2	0	0	0	0	0	0	0	1	1	1	1	1	1	22	1	1	1	3	6	1
1	1004280	5	1	3	1	3	2	0	0	0	0	1	3	0	0	0	0	0	0	0	1	1	1	1	1	1	22	1	2	1	3	6	1
1	1010308	5	1	3	1	3	2	0	0	0	0	1	2	0	0	0	0	0	0	0	1	0	1	1	1	2	27	1	2	1	4	6	2
1	1005188	5	1	3	1	3	2	0	0	0	0	1	2	0	0	0	0	0	0	0	1	1	1	1	1	1	24	1	2	1	3	7	1
1	1000817	5	1	3	1	3	1	0	0	0	0	1	1	0	0	0	0	0	0	0	1	1	1	1	1	1	32	2	1	2	3	7	1
1	1004823	5	1	3	1	4	3	0	0	0	0	1	1	0	0	0	0	0	0	0	1	0	0	0	1	1	36	2	1	3	2	2	1
1	1009083	5	1	3	1	3	2	0	1	0	0	0	2	0	0	0	0	0	0	0	1	1	1	1	1	1	33	2	1	2	3	2	1
1	1010919	6	3	3	1	4	1	0	0	0	0	1	1	0	0	0	0	0	0	0	1	1	1	1	1	1	35	2	1	2	3	2	1
1	1010932	7	3	3	1	3	1	0	0	0	0	1	1	0	0	0	0	0	0	0	1	1	1	1	1	2	43	3	2	2	1	2	2
1	1000760	7	3	3	1	4	1	0	0	0	0	1	1	0	0	0	0	0	0	0	1	1	1	1	1	1	46	3	2	2	3	3	1
1	1011112	7	3	3	1	5	1	0	0	0	0	1	1	0	0	0	0	0	0	0	1	1	1	1	1	2	27	1	1	1	4	3	1
1	1006186	7	3	3	1	3	5	0	0	0	0	1	1	0	0	0	0	0	0	0	1	1	1	1	1	1	43	3	2	2	4	3	1
1	1005380	7	3	3	1	3	2	0	0	0	0	1	2	0	0	0	0	0	0	0	1	1	1	1	1	1	45	3	2	2	4	3	1
1	1011044	6	3	3	1	5	1	0	0	0	0	1	1	0	0	0	0	0	0	0	1	1	1	1	1	1	27	1	2	1	4	5	1
1	1011084	6	3	3	1	4	2	0	0	0	0	1	1	0	0	0	0	0	0	0	1	1	1	1	1	1	32	2	2	2	3	4	3
1	1005095	6	3	3	1	4	1	0	0	0	0	1	1	0	0	0	0	0	0	0	1	1	1	1	1	1	49	3	2	2	3	4	1
1	1011038	6	3	3	1	5	2	0	0	0	0	1	1	0	0	0	0	0	0	0	1	1	1	1	0	1	50	4	1	2	3	4	3
1	1011110	6	3	3	1	1	2	0	0	0	0	1	1	0	0	0	0	0	0	0	1	1	1	1	1	1	27	1	2	1	4	4	1
1	1011072	6	3	3	1	3	2	0	0	0	0	1	1	0	0	0	0	0	0	0	1	1	1	1	1	1	34	2	2	2	4	4	1
1	1000775	6	3	3	1	4	1	0	0	0	0	1	2	0	0	0	0	0	0	0	1	0	1	1	0	1	46	3	1	2	4	4	2
1	1003876	6	3	3	1	4	1	0	0	0	0	1	1	0	0	0	0	0	0	0	1	1	1	1	1	1	29	1	2	1	3	1	2
1	1007618	6	3	3	1	5	1	0	0	0	0	1	1	0	0	0	0	0	0	0	1	0	1	1	1	2	44	3	2	2	3	1	1
1	1011035	6	3	3	1	4	1	0	0	0	0	1	2	0	0	0	0	0	0	0	1	1	1	1	1	1	44	3	1	2	3	1	1
1	1010997	6	3	3	1	4	1	0	0	0	0	1	1	0	0	0	0	0	0	0	1	1	1	1	1	1	44	3	2	2	3	1	1
1	1011081	6	3	3	1	4	2	0	0	1	0	0	2	0	0	0	0	0	0	0	1	1	1	1	1	1	45	3	2	2	3	1	1
1	1002138	6	3	3	1	5	5	0	0	0	0	1	1	0	0	0	0	0	0	0	1	1	1	1	1	1	45	3	2	2	3	1	1
1	1011071	6	3	3	1	4	1	0	0	0	0	1	2	0	0	0	0	0	0	0	1	1	1	1	1	1	48	3	2	2	3	1	2
1	1011117	6	3	3	1	3	3	0	0	0	0	1	2	0	0	0	0	0	0	0	1	1	0	1	0	1	48	3	1	2	3	1	2
1	1009955	6	3	3	1	4	1	0	0	0	0	1	1	0	0	0	0	0	0	0	1	0	1	1	0	1	57	4	2	2	3	1	1
1	1007141	6	3	3	1	3	1	0	0	0	0	1	2	0	0	0	0	0	0	0	1	1	1	1	0	1	66	4	2	2	3	1	2
1	1011103	6	3	3	1	5	2	0	0	0	0	1	2	0	0	0	0	0	0	0	1	1	1	1	1	1	30	2	1	1	4	1	1
1	1005614	6	3	3	1	3	2	0	0	0	0	1	1	0	0	0	0	0	0	0	1	1	1	1	1	1	33	2	1	2	4	1	1
1	1011102	6	3	3	1	5	2	0	0	0	0	1	2	0	0	0	0	0	0	0	1	0	1	1	1	1	45	3	2	2	2	5	1
1	1003012	6	3	3	1	5	1	0	0	0	0	1	1	0	0	0	0	0	0	0	1	1	1	1	0	1	31	2	1	2	3	5	1
1	1010991	6	3	3	1	4	1	0	0	0	0	1	1	0	0	0	0	0	0	0	0	1	1	1	0	1	55	4	2	2	3	5	1
1	1011030	6	3	3	1	2	2	0	0	0	0	1	1	0	0	0	0	0	0	0	1	0	0	0	0	1	54	4	1	2	2	2	1
1	1010250	6	3	3	1	5	1	0	0	0	0	1	1	0	0	0	0	0	0	0	1	1	1	1	0	1	56	4	2	3	2	7	3
1	1009191	6	3	3	1	4	1	0	0	0	0	1	3	0	0	0	0	0	0	0	1	0	1	1	0	1	67	4	1	4	2	7	3
1	1003252	6	3	3	1	3	2	0	0	0	0	1	2	0	0	0	0	0	0	0	1	1	1	1	1	1	65	4	2	2	3	7	3
1	1000205	11	2	3	1	5	1	0	0	0	0	1	1	0	0	0	0	0	0	0	1	0	1	1	0	1	21	1	2	1	2	6	1
1	1003884	11	2	3	1	3	2	0	0	1	0	0	3	0	0	0	0	0	0	0	1	0	1	1	1	2	19	1	2	1	3	6	1
1	1001323	11	2	3	1	3	2	0	0	0	0	1	2	0	0	0	0	0	0	0	1	1	1	1	1	1	20	1	1	1	3	6	2
1	1010735	11	2	3	1	4	2	0	0	0	0	1	3	0	0	0	0	0	0	0	1	0	1	1	0	2	20	1	2	1	3	6	2
1	1003028	11	2	3	1	5	1	0	0	0	0	1	1	0	0	0	0	0	0	0	0	0	0	1	0	2	20	1	2	1	3	6	1
1	1000245	11	2	3	1	4	2	0	0	0	0	1	1	0	0	0	0	0	0	0	1	1	1	1	1	2	21	1	1	1	3	6	2
1	1002999	11	2	3	1	3	1	0	0	0	0	1	1	0	0	0	0	0	0	0	1	0	1	0	1	1	21	1	2	1	3	6	1
1	1005565	11	2	3	1	3	2	0	0	0	0	1	2	0	0	0	0	0	0	0	1	0	1	1	1	2	23	1	2	1	3	6	2
1	1010588	11	2	3	1	3	1	0	0	0	0	1	2	0	0	0	0	0	0	0	1	1	1	1	0	1	24	1	1	1	4	6	1
1	1001023	20	3	3	1	3	2	0	0	0	0	1	2	0	0	0	0	0	0	0	1	1	1	1	1	2	26	1	2	1	4	6	2
1	1004992	8	1	3	1	3	2	0	0	0	0	1	2	0	0	0	0	0	0	0	1	1	1	1	1	2	26	1	2	1	4	6	1
1	1002809	8	1	3	1	3	5	0	0	0	0	1	1	0	0	0	0	0	0	0	1	1	1	1	1	2	26	1	2	1	3	7	1
1	1000562	8	1	3	1	3	2	0	0	0	0	1	2	0	0	0	0	0	0	0	1	1	1	1	1	1	55	4	2	2	3	7	1
1	1003715	8	1	3	1	4	1	0	0	0	0	1	1	0	0	0	0	0	0	0	1	0	1	1	1	1	25	1	2	1	3	7	1
1	1001040	8	1	3	1	4	1	0	0	0	0	1	2	0	0	0	0	0	0	0	1	1	1	1	1	1	30	2	2	1	3	7	1
1	1000961	8	1	3	1	5	2	0	0	0	0	1	2	0	0	0	0	0	0	0	1	1	1	1	1	1	37	2	2	2	3	7	2
1	1000628	8	1	3	1	4	1	0	0	0	0	1	2	0	0	0	0	0	0	0	1	1	1	1	1	2	37	2	1	2	3	7	1
1	1000409	8	1	3	1	5	1	0	0	0	0	1	1	0	0	0	0	0	0	0	1	1	1	1	1	1	39	2	1	2	3	7	1
1	1002559	8	1	3	1	4	1	0	0	0	0	1	2	0	0	0	0	0	0	0	1	1	1	1	1	1	46	3	2	4	3	7	1
1	1000829	8	1	3	1	3	2	0	0	0	0	1	2	0	0	0	0	0	0	0	1	1	0	0	0	1	29	1	1	1	4	7	1
1	1000542	8	1	3	1	3	1	0	0	0	0	1	1	0	0	0	0	0	0	0	1	1	1	1	0	1	53	4	2	2	3	3	1
1	1001052	8	1	3	1	4	2	0	0	0	0	1	2	0	0	0	0	0	0	0	1	1	1	1	1	1	24	1	2	1	3	4	1
1	1004010	8	1	3	1	3	2	0	0	0	0	1	2	0	0	0	0	0	0	0	1	1	1	1	1	1	34	2	2	2	3	4	1
1	1002373	8	1	3	1	4	1	0	0	0	0	1	1	0	0	0	0	0	0	0	1	1	1	1	1	2	23	1	2	1	2	1	1
1	1000738	8	1	3	1	3	2	0	0	0	0	1	1	0	0	0	0	0	0	0	0	1	1	1	1	1	36	2	2	2	3	1	2
1	1002547	8	1	3	1	1	1	0	0	0	0	1	2	0	0	0	0	0	0	0	1	0	1	1	0	2	50	4	1	2	1	5	2
1	1000913	8	1	3	1	5	2	0	0	0	0	1	1	0	0	0	0	0	0	0	1	1	1	1	1	1	20	1	1	1	3	6	3
1	1002491	8	1	3	1	4	1	0	0	0	0	1	1	0	0	0	0	0	0	0	1	1	1	1	1	1	23	1	2	1	3	6	1
1	1002711	8	1	3	1	4	2	0	0	0	0	1	1	0	0	0	0	0	0	0	1	1	1	1	1	1	31	2	1	2	3	7	1
1	1003465	8	1	3	1	5	1	0	0	0	0	1	2	0	0	0	0	0	0	0	1	1	1	1	1	1	33	2	1	2	4	7	1
1	1000414	8	1	3	1	3	2	0	0	0	0	1	2	0	0	0	0	0	0	0	0	0	0	1	0	2	30	2	1	1	3	2	1
1	1003363	9	1	3	1	2	2	0	0	0	0	1	1	0	0	0	0	0	0	0	1	1	1	1	1	1	38	2	1	2	3	3	1
1	1006909	9	1	3	1	3	2	0	0	0	0	1	2	0	0	0	0	0	0	0	1	1	1	1	1	1	50	4	1	2	3	4	2
1	1007213	9	1	3	1	5	2	0	0	0	0	1	1	0	0	0	0	0	0	0	1	1	1	1	0	1	31	2	2	2	1	1	1
1	1005683	9	1	3	1	3	1	0	0	0	0	1	2	0	0	0	0	0	0	0	1	1	1	1	1	1	27	1	2	2	3	1	1
1	1001699	9	1	3	1	3	1	0	0	0	0	1	2	0	0	0	0	0	0	0	1	1	1	1	1	1	69	4	2	2	3	7	2
1	1004110	23	3	3	1	4	2	0	0	0	0	1	5	0	0	0	0	0	0	0	1	1	1	1	1	1	25	1	2	1	4	6	2
1	1007467	23	3	3	1	3	2	0	0	0	0	1	2	0	0	0	0	0	0	0	1	1	1	1	1	1	32	2	2	2	3	7	1
1	1005452	32	1	3	1	4	1	0	0	0	0	1	1	0	0	0	0	0	0	0	1	1	1	1	1	1	42	3	2	2	3	7	2
1	1008576	32	1	3	1	4	1	0	0	0	0	1	2	0	0	0	0	0	0	0	1	1	1	1	0	1	23	1	1	1	1	2	1
1	1008039	32	1	3	1	4	1	0	0	0	0	1	2	0	0	0	0	0	0	0	0	0	0	1	0	2	50	4	1	2	1	2	1
1	1004979	32	1	3	1	4	2	0	0	0	0	1	2	0	0	0	0	0	0	0	1	1	1	1	1	2	34	2	2	2	1	2	3
1	1009602	32	1	3	1	4	1	0	0	0	0	1	2	0	0	0	0	0	0	0	1	1	1	1	1	2	41	3	1	2	1	2	1
1	1000014	32	1	3	1	4	2	0	0	0	0	1	1	0	0	0	0	0	0	0	1	1	1	1	1	1	42	3	2	2	1	2	1
1	1005419	32	1	3	1	3	1	0	0	0	0	1	1	0	0	0	0	0	0	0	1	1	1	1	1	2	43	3	1	2	1	2	1
1	1006800	32	1	3	1	1	2	0	0	0	0	1	1	0	0	0	0	0	0	0	1	0	1	1	1	2	45	3	1	2	1	2	2
1	1005969	32	1	3	1	4	1	0	0	0	0	1	2	0	0	0	0	0	0	0	1	1	1	1	0	2	45	3	2	2	1	2	1
1	1000123	32	1	3	1	4	1	0	0	0	0	1	1	0	0	0	0	0	0	0	1	1	1	1	1	1	45	3	2	2	1	2	1
1	1010117	1	2	3	1	4	1	0	0	0	0	1	2	0	0	0	0	0	0	0	1	0	1	1	1	1	48	3	2	2	1	2	2
1	1010670	1	2	3	1	4	1	0	0	0	0	1	1	0	0	0	0	0	0	0	1	0	1	1	0	1	50	4	2	2	1	2	1
1	1000934	1	2	3	1	4	2	0	0	0	0	1	2	0	0	0	0	0	0	0	1	1	1	1	0	1	51	4	2	2	1	2	1
1	1007155	1	2	3	1	3	1	0	0	0	0	1	1	0	0	0	0	0	0	0	1	0	1	1	0	1	53	4	1	2	1	2	1
1	1007597	1	2	3	1	4	2	0	0	0	0	1	2	0	0	0	0	0	0	0	1	0	1	1	0	1	58	4	1	2	1	2	4
1	1007164	1	2	3	2	4	2	0	0	0	0	1	3	0	0	0	0	0	0	0	1	1	1	1	1	1	59	4	1	2	1	2	1
1	1010608	1	2	3	1	4	1	0	0	0	0	1	1	0	0	0	0	0	0	0	1	1	1	1	1	1	65	4	2	2	1	2	3
1	1010408	1	2	3	1	4	2	0	0	0	0	1	2	0	0	0	0	0	0	0	0	0	1	1	0	1	71	4	1	2	1	2	4
1	1010520	1	2	3	1	4	5	0	0	0	0	1	2	0	0	0	0	0	0	0	1	1	1	1	1	1	75	4	2	2	1	2	3
1	1000320	1	2	3	1	4	2	0	0	0	0	1	1	0	0	0	0	0	0	0	1	0	1	1	0	2	35	2	2	3	1	2	1
1	1004993	1	2	3	1	4	2	0	0	0	0	1	2	0	0	0	0	0	0	0	1	0	1	1	0	2	25	1	1	1	2	2	1
1	1004276	1	2	3	1	1	2	0	0	0	0	1	1	0	0	0	0	0	0	0	1	1	1	1	1	1	26	1	1	1	2	2	4
1	1007233	1	2	3	1	3	1	0	0	0	0	1	1	0	0	0	0	0	0	0	1	1	1	1	1	1	29	1	1	1	2	2	1
1	1008202	1	2	3	1	3	2	0	0	0	0	1	2	0	0	0	0	0	0	0	1	1	1	1	0	2	28	1	1	2	2	2	1
1	1001999	6	3	3	2	4	5	0	0	0	0	1	1	0	0	0	0	0	0	0	1	0	1	1	1	2	30	2	1	2	2	2	1
1	1004382	21	1	3	1	3	1	0	0	0	0	1	2	0	0	0	0	0	0	0	1	0	1	1	0	2	33	2	1	2	2	2	2
1	1003139	21	1	3	1	1	1	0	0	1	0	0	4	0	0	0	0	0	0	0	1	1	1	1	1	1	34	2	1	2	2	2	2
1	1001630	11	2	3	1	3	1	0	0	0	0	1	1	0	0	0	0	0	0	0	1	1	1	1	0	2	38	2	1	2	2	2	1
1	1000860	9	1	3	1	4	2	0	0	0	0	1	3	0	0	0	0	0	0	0	1	0	1	1	1	2	40	3	2	2	2	2	2
1	1010215	9	1	3	1	4	1	0	0	0	0	1	2	0	0	0	0	0	0	0	1	0	1	1	1	1	40	3	1	2	2	2	1
1	1003212	9	1	3	1	3	2	0	0	0	0	1	1	0	0	0	0	0	0	0	1	1	1	1	1	1	40	3	1	2	2	2	2
1	1008502	9	1	3	1	4	2	0	0	0	0	1	2	0	0	0	0	0	0	0	1	0	1	1	1	1	41	3	1	2	2	2	1
1	1005789	31	3	3	1	3	1	0	0	0	0	1	2	0	0	0	0	0	0	0	1	1	1	1	0	1	41	3	1	2	2	2	1
1	1001820	18	3	3	1	5	1	0	0	0	0	1	2	0	0	0	0	0	0	0	1	1	1	1	1	1	41	3	2	2	2	2	1
1	1005838	18	3	3	1	4	1	0	0	0	0	1	2	0	0	0	0	0	0	0	1	1	1	1	1	1	42	3	2	2	2	2	2
1	1005364	18	3	3	1	5	5	0	0	0	0	1	2	0	0	0	0	0	0	0	1	1	1	1	1	1	44	3	1	2	2	2	2
1	1007947	18	3	3	1	2	1	0	0	0	0	1	2	0	0	0	0	0	0	0	1	0	1	1	0	1	45	3	2	2	2	2	2
1	1004223	17	1	3	1	4	3	0	0	0	0	1	1	0	0	0	0	0	0	0	1	1	1	1	1	1	45	3	2	2	2	2	1
1	1003066	17	1	3	1	5	2	0	0	0	0	1	2	0	0	0	0	0	0	0	1	0	1	1	0	1	46	3	2	2	2	2	1
1	1004395	17	1	3	2	4	2	0	0	1	0	0	2	0	0	0	0	0	0	0	1	1	1	1	1	1	46	3	2	2	2	2	1
1	1003754	17	1	3	1	3	5	0	0	0	0	1	2	0	0	0	0	0	0	0	1	1	1	1	1	1	46	3	1	2	2	2	1
1	1005990	13	2	3	1	5	5	1	0	0	0	0	2	0	0	0	0	0	0	0	1	1	1	1	0	1	47	3	2	2	2	2	3
1	1004235	15	1	3	1	3	2	0	0	0	0	1	2	0	0	0	0	0	0	0	1	0	1	1	0	1	47	3	2	2	2	2	2
1	1000938	15	1	3	1	3	2	0	0	0	0	1	1	0	0	0	0	0	0	0	0	0	1	1	0	1	48	3	1	2	2	2	1
1	1007846	1	2	3	1	5	1	0	0	0	0	1	1	0	0	0	0	0	0	0	1	1	1	1	0	1	48	3	1	2	2	2	2
1	1006813	1	2	3	1	5	1	0	0	0	0	1	2	0	0	0	0	0	0	0	1	1	1	1	1	1	48	3	2	2	2	2	1
1	1006575	11	2	3	1	4	1	0	0	0	0	1	1	0	0	0	0	0	0	0	1	1	1	1	1	1	48	3	1	2	2	2	1
1	1004054	11	2	3	1	5	1	0	0	0	0	1	3	0	0	0	0	0	0	0	1	1	1	1	1	1	49	3	2	2	2	2	3
1	1001798	21	1	3	1	3	1	0	0	0	0	1	2	0	0	0	0	0	0	0	1	1	1	1	0	1	49	3	2	2	2	2	2
1	1000998	21	1	3	1	4	2	0	0	0	0	1	1	0	0	0	0	0	0	0	1	1	1	1	1	1	49	3	1	2	2	2	3
1	1001633	21	1	3	1	3	1	0	0	0	0	1	1	0	0	0	0	0	0	0	1	1	1	1	1	1	50	4	1	2	2	2	1
1	1001896	21	1	3	1	5	2	0	0	0	0	1	2	0	0	0	0	0	0	0	1	0	1	1	1	1	50	4	2	2	2	2	1
1	1007579	21	1	3	1	2	2	0	0	0	0	1	2	0	0	0	0	0	0	0	0	0	0	1	0	2	53	4	2	2	2	2	1
1	1006917	21	1	3	1	3	1	0	0	0	0	1	1	0	0	0	0	0	0	0	1	1	1	1	0	1	54	4	1	2	2	2	1
1	1004951	21	1	3	1	4	2	0	0	0	0	1	2	0	0	0	0	0	0	0	1	1	1	1	1	1	55	4	2	2	2	2	3
1	1002857	21	1	3	1	5	2	0	0	0	0	1	2	0	0	0	0	0	0	0	1	0	1	1	1	2	55	4	1	2	2	2	2
1	1001306	21	1	3	1	4	1	0	0	0	0	1	2	0	0	0	0	0	0	0	1	1	1	1	0	1	56	4	1	2	2	2	1
1	1005177	21	1	3	1	4	5	0	0	0	0	1	1	0	0	0	0	0	0	0	1	1	1	1	1	1	57	4	2	2	2	2	2
1	1007365	21	1	3	1	3	1	0	0	0	0	1	2	0	0	0	0	0	0	0	1	0	1	1	0	1	57	4	1	2	2	2	4
1	1007433	21	1	3	1	4	1	0	0	0	0	1	1	0	0	0	0	0	0	0	0	0	0	1	0	1	57	4	1	2	2	2	1
1	1008458	21	1	3	1	2	2	0	0	0	0	1	1	0	0	0	0	0	0	0	1	1	1	1	0	1	58	4	2	2	2	2	1
1	1000261	21	1	3	1	4	2	0	0	0	0	1	1	0	0	0	0	0	0	0	1	0	0	1	0	1	58	4	2	2	2	2	1
1	1003120	21	1	3	1	3	3	0	0	0	0	1	2	0	0	0	0	0	0	0	1	1	1	1	1	1	59	4	1	2	2	2	3
1	1006266	21	1	3	1	4	2	0	0	0	0	1	1	0	0	0	0	0	0	0	1	1	1	1	1	1	60	4	2	2	2	2	1
1	1008480	21	1	3	1	5	1	0	0	0	0	1	1	0	0	0	0	0	0	0	1	1	1	1	1	1	63	4	2	2	2	2	1
1	1003315	21	1	3	1	4	3	0	0	0	0	1	2	0	0	0	0	0	0	0	1	1	1	1	0	1	67	4	1	2	2	2	3
1	1003239	21	1	3	1	4	1	0	0	0	0	1	2	0	0	0	0	0	0	0	1	0	1	1	1	1	72	4	2	2	2	2	4
1	1010389	21	1	3	1	5	1	0	0	0	0	1	1	0	0	0	0	0	0	0	1	1	1	1	1	1	50	4	2	3	2	2	2
1	1003172	21	1	3	1	4	1	0	0	0	0	1	2	0	0	0	0	0	0	0	1	1	1	1	1	1	50	4	2	3	2	2	1
1	1008603	32	1	3	1	4	1	0	0	0	0	1	2	0	0	0	0	0	0	0	1	0	1	1	1	1	35	2	2	4	2	2	1
1	1006253	32	1	3	1	5	2	0	0	0	0	1	2	0	0	0	0	0	0	0	1	0	1	1	0	1	22	1	2	1	3	2	2
1	1003000	32	1	3	1	4	2	0	0	0	0	1	2	0	0	0	0	0	0	0	1	1	1	1	1	1	24	1	2	1	3	2	2
1	1010375	32	1	3	1	3	2	0	0	0	0	1	1	0	0	0	0	0	0	0	1	1	1	1	1	2	25	1	1	1	3	2	1
1	1001377	17	1	3	1	3	1	0	0	0	0	1	2	0	0	0	0	0	0	0	0	0	0	1	1	1	25	1	1	1	3	2	2
1	1006069	16	2	3	1	3	1	0	0	0	0	1	2	0	0	0	0	0	0	0	1	1	1	1	1	1	26	1	2	1	3	2	1
1	1009596	10	2	3	1	3	5	0	0	0	0	1	2	0	0	0	0	0	0	0	1	1	1	1	1	1	28	1	1	1	3	2	1
1	1002557	30	3	3	1	5	2	0	0	0	0	1	2	0	0	0	0	0	0	0	1	1	1	1	1	2	30	2	1	1	3	2	1
1	1008915	30	3	3	1	4	2	0	0	0	0	1	2	0	0	0	0	0	0	0	1	1	1	1	1	2	32	2	2	1	3	2	1
1	1008976	30	3	3	2	5	2	0	0	0	0	1	2	0	0	0	0	0	0	0	1	1	1	1	1	1	32	2	1	1	3	2	2
1	1007716	31	3	3	1	3	3	0	0	0	0	1	2	0	0	0	0	0	0	0	1	1	1	1	0	1	35	2	1	1	3	2	1
1	1002449	31	3	3	1	4	2	0	0	0	0	1	1	0	0	0	0	0	0	0	1	0	1	1	0	1	25	1	1	2	3	2	1
1	1002852	31	3	3	1	2	3	0	0	0	0	1	2	0	0	0	0	0	0	0	1	0	1	1	1	2	28	1	1	2	3	2	1
1	1008512	31	3	3	1	3	3	0	0	0	0	1	2	0	0	0	0	0	0	0	1	1	1	1	1	1	28	1	2	2	3	2	1
1	1002146	31	3	3	1	4	2	0	0	0	0	1	3	0	0	0	0	0	0	0	1	1	1	1	1	1	30	2	2	2	3	2	1
1	1009321	31	3	3	1	3	1	0	0	0	0	1	2	0	0	0	0	0	0	0	1	0	1	1	0	1	30	2	2	2	3	2	1
1	1007325	31	3	3	1	2	2	0	0	0	0	1	1	0	0	0	0	0	0	0	1	1	1	1	1	1	30	2	1	2	3	2	1
1	1001453	31	3	3	1	3	1	0	0	0	0	1	1	0	0	0	0	0	0	0	1	0	0	1	1	2	30	2	1	2	3	2	1
1	1010230	31	3	3	1	4	1	0	0	0	0	1	3	0	0	0	0	0	0	0	1	1	1	1	1	1	30	2	1	2	3	2	2
1	1003049	31	3	3	1	5	1	0	0	0	0	1	1	0	0	0	0	0	0	0	1	1	1	1	1	1	30	2	1	2	3	2	1
1	1002877	31	3	3	1	3	2	0	0	0	0	1	2	0	0	0	0	0	0	0	1	1	1	1	1	1	31	2	1	2	3	2	1
1	1003854	31	3	3	1	4	1	0	0	0	0	1	2	0	0	0	0	0	0	0	1	0	1	1	0	1	32	2	1	2	3	2	2
1	1005763	31	3	3	1	4	2	0	0	0	0	1	2	0	0	0	0	0	0	0	1	0	1	1	1	1	32	2	1	2	3	2	2
1	1003700	31	3	3	1	2	2	0	0	0	0	1	1	0	0	0	0	0	0	0	1	0	1	1	1	1	32	2	2	2	3	2	2
1	1004456	31	3	3	1	5	1	0	0	0	0	1	1	0	0	0	0	0	0	0	1	0	1	1	1	1	32	2	2	2	3	2	1
1	1003203	31	3	3	1	3	2	0	0	0	0	1	2	0	0	0	0	0	0	0	1	0	1	1	0	1	32	2	2	2	3	2	1
1	1007355	31	3	3	1	3	1	0	0	0	0	1	1	0	0	0	0	0	0	0	1	0	1	1	1	1	32	2	2	2	3	2	1
1	1008453	31	3	3	1	5	1	0	0	0	0	1	2	0	0	0	0	0	0	0	1	1	1	1	1	1	33	2	1	2	3	2	1
1	1006958	28	3	3	1	3	2	0	0	0	0	1	1	0	0	0	0	0	0	0	1	1	1	1	1	1	33	2	2	2	3	2	1
1	1002257	4	3	3	1	4	2	0	0	0	0	1	2	0	0	0	0	0	0	0	1	1	1	1	1	1	33	2	2	2	3	2	4
1	1001115	4	3	3	1	3	1	0	0	0	0	1	1	0	0	0	0	0	0	0	1	0	1	1	0	1	34	2	1	2	3	2	2
1	1003054	4	3	3	1	4	1	0	0	0	0	1	2	0	0	0	0	0	0	0	1	0	1	1	0	1	35	2	2	2	3	2	3
1	1001571	4	3	3	1	4	2	0	0	0	0	1	2	0	0	0	0	0	0	0	1	1	1	1	1	1	35	2	1	2	3	2	1
1	1001892	4	3	3	1	3	5	0	0	0	0	1	3	0	0	0	0	0	0	0	1	1	1	1	1	1	35	2	2	2	3	2	2
1	1010898	4	3	3	1	1	2	0	0	0	0	1	2	0	0	0	0	0	0	0	1	1	1	1	1	1	35	2	1	2	3	2	1
1	1007403	4	3	3	1	4	5	0	0	0	0	1	1	0	0	0	0	0	0	0	1	1	1	1	1	2	36	2	1	2	3	2	1
1	1001617	4	3	3	2	5	2	0	0	0	0	1	2	0	0	0	0	0	0	0	1	1	1	1	1	1	37	2	2	2	3	2	2
1	1000659	4	3	3	1	4	1	0	0	0	0	1	2	0	0	0	0	0	0	0	1	0	1	0	0	2	38	2	2	2	3	2	2
1	1009970	4	3	3	1	1	5	0	0	0	0	1	5	0	0	0	0	0	0	0	1	1	1	1	1	1	39	2	2	2	3	2	2
1	1000855	4	3	3	1	4	2	0	0	0	0	1	2	0	0	0	0	0	0	0	1	0	1	1	1	1	40	3	2	2	3	2	1
1	1009927	4	3	3	1	4	1	0	0	0	0	1	2	0	0	0	0	0	0	0	1	1	1	1	0	1	40	3	2	2	3	2	1
1	1010661	4	3	3	1	5	1	0	0	0	0	1	1	0	0	0	0	0	0	0	1	0	1	1	1	1	41	3	1	2	3	2	1
1	1001337	4	3	3	1	3	3	0	0	0	0	1	4	0	0	0	0	0	0	0	1	1	1	1	1	2	42	3	1	2	3	2	1
1	1007903	4	3	3	1	4	1	0	0	0	0	1	2	0	0	0	0	0	0	0	1	1	1	1	1	1	43	3	1	2	3	2	1
1	1002539	4	3	3	1	3	3	0	0	0	0	1	1	0	0	0	0	0	0	0	1	1	1	1	1	1	46	3	2	2	3	2	2
1	1000280	9	1	3	1	4	1	0	0	0	0	1	1	0	0	0	0	0	0	0	1	0	1	1	0	1	51	4	1	2	3	2	2
1	1006302	9	1	3	1	5	2	0	0	0	0	1	4	0	0	0	0	0	0	0	1	0	1	1	0	1	55	4	1	2	3	2	1
1	1010717	9	1	3	1	3	5	0	0	0	0	1	1	0	0	0	0	0	0	0	1	1	1	1	1	1	58	4	1	2	3	2	2
1	1002375	9	1	3	1	5	2	0	0	0	0	1	1	0	0	0	0	0	0	0	1	0	1	1	0	1	58	4	1	2	3	2	1
1	1003259	9	1	3	1	2	2	0	0	0	0	1	1	0	0	0	0	0	0	0	1	1	1	1	1	1	60	4	1	2	3	2	3
1	1008836	9	1	3	1	4	2	0	0	0	0	1	1	0	0	0	0	0	0	0	1	1	1	1	1	1	39	2	2	3	3	2	1
1	1010913	15	1	3	1	5	1	0	0	0	0	1	1	0	0	0	0	0	0	0	1	1	1	1	1	1	50	4	1	3	3	2	3
1	1007981	25	3	3	1	4	1	0	0	0	0	1	2	0	0	0	0	0	0	0	1	1	1	1	1	1	50	4	2	3	3	2	1
1	1010671	21	1	3	1	3	1	0	0	1	0	0	2	0	0	0	0	0	0	0	1	1	1	1	0	1	26	1	1	1	4	2	2
1	1001924	22	2	3	1	4	5	0	0	0	0	1	2	0	0	0	0	0	0	0	1	1	1	1	1	2	31	2	2	2	4	2	2
1	1000815	21	1	3	1	3	1	0	0	0	0	1	2	0	0	0	0	0	0	0	1	1	1	1	0	1	31	2	2	2	4	2	1
1	1000912	21	1	3	1	5	1	0	0	0	0	1	2	0	0	0	0	0	0	0	1	0	0	0	0	2	20	1	1	1	1	2	1
1	1001487	21	1	3	1	4	5	0	0	0	0	1	1	0	0	0	0	0	0	0	1	1	1	1	0	2	32	2	1	2	1	2	1
1	1006817	21	1	3	1	5	1	0	0	0	0	1	1	0	0	0	0	0	0	0	1	1	1	1	1	2	32	2	2	2	1	2	1
1	1009894	21	1	3	1	4	1	0	0	0	0	1	2	0	0	0	0	0	0	0	0	0	0	1	0	2	38	2	1	2	1	2	3
1	1004210	8	1	3	1	5	1	0	0	0	0	1	2	0	0	0	0	0	0	0	1	1	1	1	1	2	39	2	2	2	1	2	1
1	1007861	6	3	3	1	4	1	0	0	0	0	1	1	0	0	0	0	0	0	0	0	0	0	1	0	2	42	3	1	2	1	2	2
1	1010797	6	3	3	1	3	2	0	0	0	0	1	2	0	0	0	0	0	0	0	0	0	0	1	0	2	47	3	1	2	1	2	1
1	1007816	6	3	3	1	4	1	0	0	0	0	1	1	0	0	0	0	0	0	0	1	1	1	1	0	2	52	4	2	2	1	2	2
1	1009434	6	3	3	1	3	1	0	0	0	0	1	1	0	0	0	0	0	0	0	1	0	1	1	0	1	70	4	2	4	1	2	1
1	1006413	7	3	3	1	5	1	0	0	0	0	1	1	0	0	0	0	0	0	0	0	0	0	1	0	2	22	1	2	2	1	2	1
1	1006235	7	3	3	1	4	1	0	0	0	0	1	2	0	0	0	0	0	0	0	1	1	1	1	1	2	30	2	2	2	1	2	1
1	1010933	7	3	3	1	4	1	0	0	0	0	1	3	0	0	0	0	0	0	0	1	0	1	1	0	2	30	2	2	2	1	2	1
1	1007129	4	3	3	1	3	2	0	0	0	0	1	3	0	0	0	0	0	0	0	1	0	1	1	1	2	32	2	2	2	1	2	1
1	1010151	25	3	3	1	4	2	0	0	0	0	1	1	0	0	0	0	0	0	0	1	1	1	1	1	2	36	2	2	2	1	2	2
1	1010642	25	3	3	1	3	2	0	0	0	0	1	3	0	0	0	0	0	0	0	1	0	1	1	0	2	38	2	2	2	1	2	1
1	1010157	25	3	3	1	4	1	0	0	0	0	1	1	0	0	0	0	0	0	0	1	0	1	1	1	2	39	2	2	2	1	2	1
1	1010657	10	2	3	1	3	3	0	0	0	0	1	2	0	0	0	0	0	0	0	1	1	1	1	0	2	42	3	2	2	1	2	2
1	1002837	10	2	3	1	3	2	0	1	0	0	0	1	0	0	0	0	0	0	0	1	0	0	1	0	1	43	3	2	2	1	2	1
1	1001218	10	2	3	1	5	5	0	0	0	0	1	1	0	0	0	0	0	0	0	1	0	1	1	0	1	43	3	1	2	1	2	1
1	1009851	22	2	3	1	4	5	0	0	0	0	1	1	0	0	0	0	0	0	0	1	0	1	1	0	1	45	3	2	2	1	2	1
1	1002503	5	1	3	1	5	1	0	0	0	0	1	2	0	0	0	0	0	0	0	1	1	1	1	1	2	46	3	1	2	1	2	2
1	1000948	5	1	3	1	4	2	0	0	0	0	1	2	0	0	0	0	0	0	0	1	1	1	1	1	2	48	3	2	2	1	2	2
1	1001391	5	1	3	1	5	3	0	0	0	0	1	2	0	0	0	0	0	0	0	1	1	1	1	1	2	48	3	1	2	1	2	1
1	1002403	5	1	3	1	4	2	0	0	0	0	1	1	0	0	0	0	0	0	0	1	1	1	1	0	2	49	3	2	2	1	2	2
1	1002065	5	1	3	1	3	1	0	0	0	0	1	2	0	0	0	0	0	0	0	1	0	1	1	1	2	49	3	2	2	1	2	3
1	1001236	5	1	3	1	5	4	0	0	0	0	1	3	0	0	0	0	0	0	0	0	0	0	1	0	2	51	4	2	2	1	2	1
1	1002006	5	1	3	1	5	1	0	0	0	0	1	2	0	0	0	0	0	0	0	1	0	1	1	1	2	57	4	1	2	1	2	1
1	1001942	5	1	3	1	3	2	0	0	0	0	1	1	0	0	0	0	0	0	0	1	1	1	1	0	2	60	4	2	2	1	2	1
1	1009326	25	3	3	1	4	2	0	0	0	0	1	2	0	0	0	0	0	0	0	1	1	1	1	0	2	60	4	2	2	1	2	1
1	1009475	25	3	3	1	5	2	0	0	0	0	1	2	0	0	0	0	0	0	0	1	0	1	1	0	2	68	4	2	2	1	2	1
1	1008944	25	3	3	1	4	3	0	0	0	0	1	2	0	0	0	0	0	0	0	1	1	1	1	1	2	32	2	2	2	2	2	3
1	1001889	25	3	3	1	3	5	0	0	0	0	1	1	0	0	0	0	0	0	0	1	0	1	1	1	2	43	3	2	2	2	2	2
1	1006170	25	3	3	1	4	1	0	0	0	0	1	1	0	0	0	0	0	0	0	1	1	1	1	1	1	45	3	2	2	2	2	3
1	1000951	25	3	3	1	4	1	0	0	0	0	1	1	0	0	0	0	0	0	0	1	1	1	1	1	2	49	3	1	2	2	2	1
1	1001647	25	3	3	1	4	1	0	0	0	0	1	1	0	0	0	0	0	0	0	1	1	1	1	0	2	49	3	1	2	2	2	1
1	1000750	25	3	3	1	4	3	0	0	0	0	1	2	0	0	0	0	0	0	0	1	1	1	1	1	2	50	4	1	2	2	2	1
1	1006854	25	3	3	1	3	1	0	0	0	0	1	1	0	0	0	0	0	0	0	1	0	1	1	0	1	50	4	1	2	2	2	2
1	1008300	25	3	3	1	4	2	0	0	0	0	1	2	0	0	0	0	0	0	0	1	1	1	1	0	2	58	4	1	2	2	2	1
1	1000565	25	3	3	1	4	2	0	0	0	0	1	4	0	0	0	0	0	0	0	1	1	1	1	1	2	60	4	2	2	2	2	3
1	1001057	16	2	3	1	3	2	0	0	0	0	1	2	0	0	0	0	0	0	0	0	0	1	1	1	1	64	4	1	2	2	2	2
1	1004065	16	2	3	1	3	5	0	0	0	0	1	1	0	0	0	0	0	0	0	1	1	1	1	0	2	64	4	1	2	2	2	1
1	1002341	16	2	3	1	3	1	0	0	0	0	1	2	0	0	0	0	0	0	0	1	0	1	1	1	2	65	4	2	2	2	2	2
1	1010356	16	2	3	1	3	1	0	0	0	0	1	2	0	0	0	0	0	0	0	1	1	1	1	1	2	26	1	2	1	2	3	1
1	1007159	16	2	3	1	3	2	0	1	0	0	0	2	0	0	0	0	0	0	0	1	1	1	1	1	1	29	1	2	2	2	3	2
1	1002331	16	2	3	1	3	5	0	0	0	0	1	3	0	0	0	0	0	0	0	1	1	1	1	1	2	30	2	2	2	2	3	2
1	1010736	25	3	3	1	4	2	0	0	0	0	1	1	0	0	0	0	0	0	0	1	1	1	1	1	2	34	2	2	2	2	3	1
1	1010742	25	3	3	1	2	1	0	0	0	0	1	2	0	0	0	0	0	0	0	1	0	1	1	0	1	42	3	1	2	2	3	1
1	1006109	25	3	3	1	4	2	0	0	0	0	1	2	0	0	0	0	0	0	0	1	1	1	1	0	1	46	3	1	2	2	3	2
1	1002273	25	3	3	1	5	2	0	0	0	0	1	3	0	0	0	0	0	0	0	1	1	1	1	0	1	48	3	2	2	2	3	3
1	1010192	15	1	3	1	3	1	0	0	0	0	1	1	0	0	0	0	0	0	0	1	1	1	1	1	1	50	4	2	2	2	3	2
1	1010247	15	1	3	1	4	1	0	0	0	0	1	1	0	0	0	0	0	0	0	1	1	1	1	1	2	50	4	2	2	2	3	2
1	1009496	15	1	3	1	3	2	0	0	0	0	1	3	0	0	0	0	0	0	0	1	0	1	1	1	2	52	4	1	2	2	3	1
1	1009669	15	1	3	1	1	2	0	0	0	0	1	1	0	0	0	0	0	0	0	1	1	1	1	0	1	55	4	1	2	2	3	1
1	1009432	15	1	3	1	3	2	0	0	0	0	1	1	0	0	0	0	0	0	0	1	0	0	0	0	1	56	4	1	2	2	3	3
1	1009601	15	1	3	1	3	1	0	0	0	0	1	2	0	0	0	0	0	0	0	1	1	1	1	0	1	56	4	1	2	2	3	2
1	1008056	15	1	3	1	2	2	0	0	0	0	1	2	0	0	0	0	0	0	0	1	1	1	1	0	1	57	4	2	2	2	3	3
1	1009556	15	1	3	1	3	2	0	0	0	0	1	3	0	0	0	0	0	0	0	1	0	0	1	0	1	58	4	1	2	2	3	1
1	1009769	15	1	3	1	4	2	0	0	0	0	1	1	0	0	0	0	0	0	0	1	0	1	1	1	1	58	4	2	2	2	3	2
1	1009645	15	1	3	1	5	2	0	0	0	0	1	2	0	0	0	0	0	0	0	1	1	1	1	1	1	59	4	1	2	2	3	4
1	1010594	15	1	3	2	4	2	0	0	0	0	1	2	0	0	0	0	0	0	0	1	1	1	1	1	2	36	2	2	3	2	3	1
1	1010121	15	1	3	1	4	1	0	0	0	0	1	1	0	0	0	0	0	0	0	1	1	1	1	1	2	20	1	2	1	3	3	2
1	1010098	15	1	3	1	3	2	0	0	0	0	1	1	0	0	0	0	0	0	0	1	1	1	1	1	1	21	1	2	1	3	3	1
1	1009584	15	1	3	1	4	2	0	0	0	0	1	2	0	0	0	0	0	0	0	1	1	1	1	0	1	22	1	2	1	3	3	1
1	1009993	15	1	3	1	3	2	0	0	0	0	1	2	0	0	0	0	0	0	0	0	1	1	1	1	2	23	1	1	1	3	3	2
1	1009541	15	1	3	1	4	1	0	0	0	0	1	2	0	0	0	0	0	0	0	1	1	1	1	0	2	23	1	2	1	3	3	1
1	1009723	15	1	3	1	3	2	0	0	0	0	1	2	0	0	0	0	0	0	0	1	1	1	1	1	1	24	1	2	1	3	3	1
1	1009414	15	1	3	1	4	2	0	0	0	0	1	1	0	0	0	0	0	0	0	0	1	0	1	0	2	24	1	1	1	3	3	1
1	1009497	15	1	3	1	4	2	0	0	0	0	1	1	0	0	0	0	0	0	0	1	1	1	1	1	1	24	1	2	1	3	3	1
1	1010029	15	1	3	1	2	1	0	0	0	0	1	1	0	0	0	0	0	0	0	1	1	1	1	1	2	25	1	2	1	3	3	1
1	1009539	15	1	3	1	3	1	0	0	0	0	1	1	0	0	0	0	0	0	0	1	0	1	1	1	1	25	1	2	1	3	3	1
1	1001116	15	1	3	1	3	1	0	0	0	0	1	2	0	0	0	0	0	0	0	1	1	1	1	0	2	25	1	1	1	3	3	1
1	1010058	15	1	3	1	3	1	0	0	0	0	1	2	0	0	0	0	0	0	0	1	1	1	1	1	1	25	1	1	1	3	3	1
1	1010299	15	1	3	1	3	2	0	0	0	0	1	1	0	0	0	0	0	0	0	1	1	1	1	1	1	25	1	2	1	3	3	1
1	1008676	6	3	3	1	4	2	0	0	0	0	1	2	0	0	0	0	0	0	0	1	0	1	1	1	2	25	1	1	1	3	3	1
1	1000444	6	3	3	1	4	1	0	0	0	0	1	2	0	0	0	0	0	0	0	1	0	1	1	1	2	26	1	1	1	3	3	1
1	1008851	6	3	3	1	4	5	0	0	0	0	1	3	0	0	0	0	0	0	0	1	0	1	1	1	1	26	1	2	1	3	3	2
1	1010129	6	3	3	1	3	3	0	0	0	0	1	5	0	0	0	0	0	0	0	1	1	1	1	1	1	27	1	1	1	3	3	1
1	1006262	6	3	3	1	4	5	0	0	0	0	1	1	0	0	0	0	0	0	0	1	1	1	1	1	1	27	1	1	1	3	3	2
1	1011106	6	3	3	1	4	2	0	0	0	0	1	2	0	0	0	0	0	0	0	1	0	1	1	0	1	27	1	1	1	3	3	1
1	1008794	6	3	3	1	4	5	0	0	0	0	1	1	0	0	0	0	0	0	0	1	1	1	1	1	2	28	1	1	1	3	3	2
1	1011061	6	3	3	1	4	2	0	0	0	0	1	1	0	0	0	0	0	0	0	1	1	1	1	1	1	29	1	2	1	3	3	2
1	1008737	6	3	3	1	3	1	0	0	0	0	1	1	0	0	0	0	0	0	0	1	1	1	1	1	1	29	1	1	1	3	3	1
1	1008932	6	3	3	1	4	2	0	0	0	0	1	4	0	0	0	0	0	0	0	1	0	1	1	1	1	30	2	2	1	3	3	1
1	1010436	6	3	3	1	4	2	0	0	1	0	0	3	0	0	0	0	0	0	0	1	1	1	1	1	2	30	2	1	1	3	3	1
1	1006119	6	3	3	1	4	2	0	0	0	0	1	1	0	0	0	0	0	0	0	1	1	1	1	1	1	32	2	2	1	3	3	1
1	1010355	6	3	3	1	4	1	0	0	0	0	1	2	0	0	0	0	0	0	0	0	0	0	1	0	1	40	3	2	1	3	3	2
1	1010917	6	3	3	1	3	1	0	0	0	0	1	3	0	0	0	0	0	0	0	1	1	1	1	1	1	49	3	2	1	3	3	1
1	1008778	6	3	3	1	3	3	0	0	0	0	1	2	0	0	0	0	0	0	0	0	1	1	1	1	2	23	1	2	2	3	3	1
1	1010927	6	3	3	1	3	1	0	0	0	0	1	1	0	0	0	0	0	0	0	1	1	1	1	1	1	27	1	2	2	3	3	2
1	1000888	6	3	3	1	4	1	0	0	0	0	1	1	0	0	0	0	0	0	0	1	1	1	1	1	2	27	1	2	2	3	3	1
1	1010255	6	3	3	1	4	5	0	0	0	0	1	1	0	0	0	0	0	0	0	1	0	1	1	1	1	28	1	1	2	3	3	1
1	1008673	6	3	3	1	3	3	0	0	0	0	1	2	0	0	0	0	0	0	0	1	0	1	1	1	1	29	1	1	2	3	3	2
1	1003402	15	1	3	1	5	1	0	0	0	0	1	1	0	0	0	0	0	0	0	0	0	0	1	1	2	29	1	2	2	3	3	1
1	1009372	25	3	3	1	3	2	0	0	0	0	1	1	0	0	0	0	0	0	0	1	1	1	1	1	1	30	2	2	2	3	3	1
1	1006153	32	1	3	1	4	2	0	0	0	0	1	2	0	0	0	0	0	0	0	1	0	1	1	0	2	30	2	2	2	3	3	3
1	1007420	32	1	3	1	5	2	0	0	0	0	1	1	0	0	0	0	0	0	0	1	0	1	1	0	1	30	2	2	2	3	3	1
1	1008351	32	1	3	1	3	5	0	0	0	0	1	2	0	0	0	0	0	0	0	1	0	1	1	1	1	30	2	2	2	3	3	2
1	1005485	32	1	3	1	3	1	0	0	0	0	1	2	0	0	0	0	0	0	0	1	0	1	1	1	1	31	2	2	2	3	3	1
1	1005619	25	3	3	1	4	2	0	0	0	0	1	2	0	0	0	0	0	0	0	0	0	0	1	1	2	32	2	1	2	3	3	1
1	1004439	10	2	3	1	5	2	0	0	0	0	1	1	0	0	0	0	0	0	0	1	1	1	1	1	1	32	2	2	2	3	3	1
1	1004154	16	2	3	1	2	5	0	0	0	0	1	2	0	0	0	0	0	0	0	1	1	1	1	1	1	32	2	2	2	3	3	1
1	1001495	10	2	3	1	4	2	0	0	0	0	1	2	0	0	0	0	0	0	0	1	0	1	1	0	1	32	2	2	2	3	3	2
1	1004090	10	2	3	1	4	2	0	0	0	0	1	2	0	0	0	0	0	0	0	1	1	1	1	1	1	32	2	2	2	3	3	2
1	1002719	11	2	3	1	4	5	0	0	0	0	1	1	0	0	0	0	0	0	0	1	1	1	1	1	1	32	2	2	2	3	3	1
1	1009085	11	2	3	1	2	2	0	0	0	0	1	1	0	0	0	0	0	0	0	1	0	1	1	1	2	32	2	2	2	3	3	2
1	1008355	11	2	3	1	3	2	0	0	0	0	1	1	0	0	0	0	0	0	0	1	1	1	1	0	1	32	2	2	2	3	3	1
1	1004106	11	2	3	1	5	3	0	0	0	0	1	2	0	0	0	0	0	0	0	1	1	1	1	1	1	32	2	2	2	3	3	1
1	1006373	7	3	3	1	3	5	0	0	0	0	1	1	0	0	0	0	0	0	0	1	1	1	1	1	1	33	2	2	2	3	3	1
1	1002122	6	3	3	1	5	2	0	0	0	0	1	1	0	0	0	0	0	0	0	1	1	1	1	1	1	33	2	2	2	3	3	1
1	1001949	6	3	3	1	5	1	0	0	0	0	1	1	0	0	0	0	0	0	0	1	0	1	1	1	2	34	2	1	2	3	3	1
1	1008444	9	1	3	1	5	2	0	0	0	0	1	2	0	0	0	0	0	0	0	1	1	1	1	1	1	34	2	2	2	3	3	1
1	1009870	9	1	3	1	4	2	0	0	0	0	1	2	0	0	0	0	0	0	0	1	1	1	1	1	1	35	2	1	2	3	3	1
1	1003575	9	1	3	2	3	2	0	0	0	0	1	2	0	0	0	0	0	0	0	1	0	1	1	1	1	35	2	2	2	3	3	2
1	1009901	21	1	3	1	3	2	0	0	0	0	1	2	0	0	0	0	0	0	0	1	0	0	1	1	1	35	2	2	2	3	3	2
1	1006799	21	1	3	2	4	1	1	1	0	0	0	1	0	0	0	0	0	0	0	1	1	1	1	1	1	35	2	2	2	3	3	2
1	1000986	21	1	3	1	3	5	0	0	0	0	1	1	0	0	0	0	0	0	0	1	1	1	1	1	1	35	2	1	2	3	3	1
1	1002423	21	1	3	1	4	2	0	0	0	0	1	2	0	0	0	0	0	0	0	1	1	1	1	1	1	36	2	2	2	3	3	1
1	1000389	21	1	3	1	3	2	0	0	0	0	1	2	0	0	0	0	0	0	0	1	0	1	1	0	1	36	2	2	2	3	3	3
1	1003393	21	1	3	1	2	5	0	0	0	0	1	1	0	0	0	0	0	0	0	1	0	1	1	0	1	36	2	2	2	3	3	1
1	1004581	21	1	3	1	3	1	0	0	0	0	1	1	0	0	0	0	0	0	0	1	0	1	1	1	1	36	2	2	2	3	3	1
1	1000802	21	1	3	1	4	1	0	0	0	0	1	1	0	0	0	0	0	0	0	1	1	1	1	1	1	36	2	1	2	3	3	1
1	1003088	21	1	3	1	4	2	0	0	0	0	1	2	0	0	0	0	0	0	0	1	0	1	1	0	1	36	2	1	2	3	3	1
1	1009500	21	1	3	1	4	2	0	0	0	0	1	2	0	0	0	0	0	0	0	1	0	1	1	1	1	36	2	1	2	3	3	1
1	1000339	21	1	3	1	3	1	0	0	0	0	1	2	0	0	0	0	0	0	0	1	1	1	1	1	1	36	2	2	2	3	3	2
1	1002753	21	1	3	1	1	2	0	0	0	0	1	1	0	0	0	0	0	0	0	1	1	1	1	1	1	37	2	2	2	3	3	2
1	1010950	21	1	3	1	1	1	0	0	0	0	1	2	0	0	0	0	0	0	0	1	0	1	1	1	1	37	2	2	2	3	3	1
1	1000806	21	1	3	1	3	2	0	0	0	0	1	2	0	0	0	0	0	0	0	1	1	1	1	1	1	37	2	1	2	3	3	2
1	1000250	21	1	3	1	4	5	0	0	0	0	1	3	0	0	0	0	0	0	0	1	1	1	1	1	1	37	2	2	2	3	3	1
1	1006046	31	3	3	1	3	2	0	0	0	0	1	2	0	0	0	0	0	0	0	1	1	1	1	1	2	37	2	2	2	3	3	1
1	1003372	31	3	3	1	4	2	0	0	0	0	1	1	0	0	0	0	0	0	0	1	1	1	1	1	2	37	2	1	2	3	3	2
1	1003545	31	3	3	1	4	5	0	0	0	0	1	4	0	0	0	0	0	0	0	1	0	1	1	1	1	37	2	1	2	3	3	1
1	1003168	31	3	3	1	4	1	0	0	0	0	1	1	0	0	0	0	0	0	0	1	0	1	1	1	1	37	2	1	2	3	3	1
1	1002520	31	3	3	1	3	5	0	0	0	0	1	2	0	0	0	0	0	0	0	1	1	1	1	1	1	38	2	2	2	3	3	1
1	1000134	3	1	3	1	4	1	0	0	0	0	1	2	0	0	0	0	0	0	0	1	1	1	1	1	1	38	2	1	2	3	3	2
1	1007287	3	1	3	1	4	2	0	0	0	0	1	2	0	0	0	0	0	0	0	1	1	1	1	1	1	38	2	2	2	3	3	1
1	1001785	8	1	3	1	4	2	0	0	0	0	1	1	0	0	0	0	0	0	0	1	0	1	1	0	1	38	2	1	2	3	3	1
1	1004845	3	1	3	1	4	1	0	0	0	0	1	2	0	0	0	0	0	0	0	1	0	1	1	1	1	38	2	2	2	3	3	1
1	1003095	5	1	3	2	5	2	0	0	0	0	1	1	0	0	0	0	0	0	0	1	0	1	1	1	2	38	2	2	2	3	3	1
1	1000721	23	3	3	1	1	1	0	0	0	0	1	1	0	0	0	0	0	0	0	1	0	1	1	1	1	38	2	2	2	3	3	1
1	1008524	10	2	3	1	5	1	0	0	0	0	1	1	0	0	0	0	0	0	0	1	1	1	1	1	1	39	2	2	2	3	3	1
1	1001575	10	2	3	1	3	1	0	0	0	0	1	2	0	0	0	0	0	0	0	1	1	1	1	1	1	39	2	2	2	3	3	3
1	1010826	24	1	3	2	3	2	0	0	0	0	1	2	0	0	0	0	0	0	0	1	0	0	1	0	1	40	3	2	2	3	3	2
1	1009467	24	1	3	1	4	1	0	0	0	0	1	2	0	0	0	0	0	0	0	1	0	1	1	0	1	40	3	1	2	3	3	1
1	1001122	24	1	3	1	4	2	0	0	0	0	1	1	0	0	0	0	0	0	0	1	0	1	1	1	1	40	3	1	2	3	3	1
1	1006683	24	1	3	1	4	2	0	0	0	0	1	2	0	0	0	0	0	0	0	1	1	1	1	1	2	40	3	1	2	3	3	2
1	1007008	24	1	3	1	4	1	0	0	0	0	1	2	0	0	0	0	0	0	0	1	0	1	1	1	1	40	3	2	2	3	3	2
1	1004289	24	1	3	1	2	2	0	0	0	0	1	1	0	0	0	0	0	0	0	1	1	1	1	1	1	40	3	1	2	3	3	1
1	1001166	24	1	3	1	3	2	0	0	0	0	1	2	0	0	0	0	0	0	0	1	1	1	1	1	1	40	3	1	2	3	3	1
1	1009972	24	1	3	1	4	2	0	0	0	0	1	2	0	0	0	0	0	0	0	1	1	1	1	0	1	40	3	1	2	3	3	2
1	1002512	24	1	3	1	3	3	0	0	0	0	1	2	0	0	0	0	0	0	0	1	1	1	1	0	1	40	3	2	2	3	3	1
1	1009153	24	1	3	1	3	1	0	0	0	0	1	2	0	0	0	0	0	0	0	1	1	1	1	0	1	40	3	1	2	3	3	1
1	1002644	24	1	3	1	3	1	0	0	0	0	1	2	0	0	0	0	0	0	0	1	0	1	1	1	1	40	3	2	2	3	3	1
1	1004245	24	1	3	1	3	2	0	0	0	0	1	1	0	0	0	0	0	0	0	1	1	1	1	1	1	40	3	2	2	3	3	1
1	1006717	24	1	3	1	5	1	0	0	0	0	1	1	0	0	0	0	0	0	0	1	0	1	1	1	1	40	3	2	2	3	3	1
1	1008179	24	1	3	1	3	5	0	0	0	0	1	2	0	0	0	0	0	0	0	1	1	1	1	1	1	40	3	1	2	3	3	2
1	1006944	5	1	3	2	4	1	0	0	0	0	1	1	0	0	0	0	0	0	0	1	1	1	1	1	1	41	3	2	2	3	3	4
1	1008822	5	1	3	1	3	2	0	0	0	0	1	2	0	0	0	0	0	0	0	1	1	1	1	1	1	41	3	2	2	3	3	2
1	1002485	5	1	3	1	4	1	0	0	0	0	1	2	0	0	0	0	0	0	0	1	1	1	1	0	1	41	3	2	2	3	3	2
1	1005120	5	1	3	2	3	3	0	0	0	0	1	2	0	0	0	0	0	0	0	1	1	1	1	0	1	41	3	1	2	3	3	1
1	1000503	5	1	3	1	3	5	0	0	0	0	1	2	0	0	0	0	0	0	0	1	0	1	1	0	1	41	3	2	2	3	3	2
1	1002203	5	1	3	1	4	1	0	0	0	0	1	2	0	0	0	0	0	0	0	1	1	1	1	1	1	41	3	1	2	3	3	1
1	1007261	5	1	3	1	4	2	0	0	0	0	1	2	0	0	0	0	0	0	0	1	0	1	1	0	1	42	3	2	2	3	3	1
1	1008239	5	1	3	1	2	3	0	0	0	0	1	1	0	0	0	0	0	0	0	1	1	1	1	1	1	42	3	2	2	3	3	1
1	1003186	5	1	3	1	3	2	0	0	0	0	1	2	0	0	0	0	0	0	0	1	1	1	1	1	1	42	3	2	2	3	3	3
1	1007785	5	1	3	2	3	2	0	0	0	0	1	3	0	0	0	0	0	0	0	1	0	1	1	1	1	42	3	1	2	3	3	2
1	1002514	17	1	3	1	4	1	0	0	0	0	1	1	0	0	0	0	0	0	0	1	0	1	1	0	1	42	3	1	2	3	3	2
1	1006881	17	1	3	1	4	1	0	0	0	0	1	1	0	0	0	0	0	0	0	1	0	1	1	0	1	42	3	1	2	3	3	1
1	1001339	17	1	3	1	3	2	0	0	0	0	1	3	0	0	0	0	0	0	0	1	1	1	1	1	1	42	3	2	2	3	3	2
1	1008160	17	1	3	1	3	5	0	0	0	0	1	2	0	0	0	0	0	0	0	1	1	1	1	0	1	42	3	2	2	3	3	1
1	1002145	17	1	3	1	4	5	0	0	0	0	1	2	0	0	0	0	0	0	0	1	1	1	1	1	2	42	3	1	2	3	3	2
1	1007838	17	1	3	1	4	1	0	0	0	0	1	2	0	0	0	0	0	0	0	1	1	1	1	1	1	42	3	1	2	3	3	2
1	1006124	17	1	3	1	4	2	0	0	0	0	1	1	0	0	0	0	0	0	0	1	1	1	1	1	1	43	3	2	2	3	3	1
1	1010411	17	1	3	1	3	1	0	0	0	0	1	2	0	0	0	0	0	0	0	1	1	1	1	1	1	43	3	2	2	3	3	2
1	1009464	9	1	3	1	3	3	0	0	0	0	1	2	0	0	0	0	0	0	0	1	1	1	1	1	1	43	3	2	2	3	3	1
1	1007945	9	1	3	1	5	2	0	0	0	0	1	1	0	0	0	0	0	0	0	1	0	1	1	1	1	43	3	1	2	3	3	2
1	1006707	9	1	3	1	4	1	0	0	0	0	1	2	0	0	0	0	0	0	0	1	1	1	1	1	1	44	3	1	2	3	3	1
1	1001310	9	1	3	1	4	2	0	0	0	0	1	2	0	0	0	0	0	0	0	1	1	1	1	1	1	44	3	2	2	3	3	1
1	1009188	9	1	3	1	3	1	0	0	0	0	1	1	0	0	0	0	0	0	0	1	0	1	1	0	1	44	3	1	2	3	3	1
1	1004638	19	3	3	1	3	2	1	1	1	1	0	2	0	0	0	0	0	0	0	1	1	1	1	0	1	44	3	1	2	3	3	2
1	1010311	22	2	3	1	4	2	0	0	0	0	1	1	0	0	0	0	0	0	0	1	0	1	1	1	1	44	3	2	2	3	3	1
1	1005154	14	2	3	1	4	2	0	0	0	0	1	2	0	0	0	0	0	0	0	1	0	1	1	1	1	45	3	2	2	3	3	2
1	1008017	15	1	3	2	3	4	0	0	0	0	1	1	0	0	0	0	0	0	0	1	0	1	1	1	1	45	3	2	2	3	3	2
1	1005204	15	1	3	1	3	5	0	0	0	0	1	2	0	0	0	0	0	0	0	1	1	1	1	1	1	45	3	2	2	3	3	3
1	1008581	15	1	3	1	4	2	0	0	0	0	1	2	0	0	0	0	0	0	0	1	1	1	1	1	1	45	3	1	2	3	3	1
1	1006484	12	2	3	1	4	1	1	0	0	0	0	1	0	0	0	0	0	0	0	1	1	1	1	1	1	45	3	1	2	3	3	1
1	1007332	26	1	3	1	4	2	0	0	0	0	1	1	0	0	0	0	0	0	0	1	0	1	1	1	1	46	3	2	2	3	3	1
1	1005635	32	1	3	1	4	5	0	0	0	0	1	1	0	0	0	0	0	0	0	1	0	1	1	1	1	46	3	1	2	3	3	1
1	1003863	22	2	3	1	3	2	0	0	0	0	1	2	0	0	0	0	0	0	0	1	1	1	1	0	1	46	3	1	2	3	3	1
1	1001432	22	2	3	1	3	1	0	0	0	0	1	2	0	0	0	0	0	0	0	1	1	1	1	1	1	46	3	2	2	3	3	3
1	1010904	22	2	3	1	4	2	0	0	0	0	1	1	0	0	0	0	0	0	0	1	1	1	1	1	1	46	3	1	2	3	3	1
1	1009580	22	2	3	1	4	1	0	0	0	0	1	2	0	0	0	0	0	0	0	1	1	1	1	1	1	46	3	2	2	3	3	2
1	1007208	22	2	3	1	3	2	0	0	0	0	1	2	0	0	0	0	0	0	0	1	1	1	1	1	1	46	3	2	2	3	3	1
1	1008007	22	2	3	1	4	1	0	0	0	0	1	1	0	0	0	0	0	0	0	1	1	1	1	1	2	46	3	2	2	3	3	1
1	1010908	22	2	3	1	3	2	0	0	0	0	1	2	0	0	0	0	0	0	0	1	1	1	1	1	2	46	3	2	2	3	3	1
1	1004965	9	1	3	1	2	5	0	0	0	0	1	1	0	0	0	0	0	0	0	1	0	1	1	1	1	46	3	1	2	3	3	1
1	1000759	9	1	3	1	4	2	0	0	0	0	1	1	0	0	0	0	0	0	0	1	1	1	1	1	1	46	3	2	2	3	3	1
1	1004368	9	1	3	1	4	1	0	0	0	0	1	4	0	0	0	0	0	0	0	1	1	1	1	1	1	47	3	2	2	3	3	2
1	1000093	27	1	3	1	3	1	0	0	0	0	1	1	0	0	0	0	0	0	0	1	1	1	1	1	1	47	3	2	2	3	3	2
1	1004725	27	1	3	1	3	2	0	0	0	0	1	3	0	0	0	0	0	0	0	1	1	1	1	1	1	47	3	2	2	3	3	1
1	1006749	27	1	3	1	4	1	0	0	0	0	1	2	0	0	0	0	0	0	0	1	1	1	1	1	1	47	3	2	2	3	3	1
1	1009088	27	1	3	1	3	2	0	0	0	0	1	2	0	0	0	0	0	0	0	1	1	1	1	0	1	48	3	1	2	3	3	2
1	1003990	27	1	3	1	3	1	0	0	0	0	1	1	0	0	0	0	0	0	0	1	1	1	1	0	1	48	3	2	2	3	3	3
1	1003240	27	1	3	1	4	5	0	0	0	0	1	1	0	0	0	0	0	0	0	1	1	1	1	1	1	48	3	2	2	3	3	2
1	1003015	27	1	3	1	2	2	0	0	0	0	1	2	0	0	0	0	0	0	0	1	0	1	1	0	1	48	3	2	2	3	3	2
1	1003689	27	1	3	1	4	2	0	0	0	0	1	1	0	0	0	0	0	0	0	1	1	1	1	0	1	48	3	2	2	3	3	1
1	1004073	27	1	3	1	1	1	0	0	0	0	1	1	0	0	0	0	0	0	0	1	0	1	1	0	1	48	3	1	2	3	3	1
1	1005875	27	1	3	1	2	2	0	0	0	0	1	3	0	0	0	0	0	0	0	1	0	1	1	1	1	48	3	2	2	3	3	4
1	1002686	27	1	3	1	4	2	0	0	0	0	1	2	0	0	0	0	0	0	0	1	1	1	1	1	1	48	3	2	2	3	3	1
1	1007808	27	1	3	1	4	2	0	0	0	0	1	1	0	0	0	0	0	0	0	1	1	1	1	1	1	49	3	2	2	3	3	2
1	1010819	27	1	3	1	3	5	0	0	0	0	1	2	0	0	0	0	0	0	0	1	1	1	1	1	1	49	3	2	2	3	3	2
1	1007211	27	1	3	1	1	1	0	0	0	0	1	1	0	0	0	0	0	0	0	1	0	1	1	0	1	49	3	1	2	3	3	1
1	1001263	27	1	3	1	1	2	0	0	0	0	1	1	0	0	0	0	0	0	0	1	1	1	1	1	1	49	3	1	2	3	3	1
1	1001561	27	1	3	1	4	1	0	0	0	0	1	2	0	0	0	0	0	0	0	1	1	1	1	1	1	49	3	2	2	3	3	1
1	1010897	27	1	3	1	4	1	0	0	0	0	1	3	0	0	0	0	0	0	0	1	0	1	1	0	1	49	3	2	2	3	3	1
1	1003225	27	1	3	1	3	2	0	0	0	0	1	1	0	0	0	0	0	0	0	1	1	1	1	0	1	49	3	2	2	3	3	1
1	1010275	27	1	3	1	5	3	0	0	0	0	1	2	0	0	0	0	0	0	0	1	1	1	1	1	1	50	4	2	2	3	3	2
1	1003959	27	1	3	1	3	1	0	0	0	0	1	2	0	0	0	0	0	0	0	1	1	1	1	1	1	50	4	2	2	3	3	1
1	1001768	4	3	3	1	4	2	0	0	0	0	1	2	0	0	0	0	0	0	0	1	0	1	1	0	1	50	4	1	2	3	3	2
1	1009007	18	3	3	1	4	2	0	0	0	0	1	3	0	0	0	0	0	0	0	1	1	1	1	1	1	50	4	1	2	3	3	1
1	1008979	18	3	3	1	3	2	0	0	0	0	1	2	0	0	0	0	0	0	0	1	1	1	1	1	1	50	4	1	2	3	3	1
1	1004125	18	3	3	1	4	1	0	0	0	0	1	1	0	0	0	0	0	0	0	1	1	1	1	0	1	50	4	2	2	3	3	2
1	1001769	8	1	3	1	4	5	0	0	0	0	1	1	0	0	0	0	0	0	0	1	1	1	1	0	1	50	4	2	2	3	3	2
1	1004350	8	1	3	1	3	2	0	0	0	0	1	1	0	0	0	0	0	0	0	1	0	1	1	1	1	50	4	1	2	3	3	1
1	1000790	8	1	3	1	1	1	0	0	0	0	1	2	0	0	0	0	0	0	0	1	0	1	1	1	1	50	4	2	2	3	3	1
1	1003627	21	1	3	1	4	2	0	0	0	0	1	2	0	0	0	0	0	0	0	1	1	1	1	1	1	50	4	1	2	3	3	1
1	1000690	21	1	3	1	4	1	0	0	0	0	1	2	0	0	0	0	0	0	0	1	1	1	1	1	1	50	4	2	2	3	3	2
1	1008331	21	1	3	1	4	1	0	0	0	0	1	4	0	0	0	0	0	0	0	1	0	1	1	1	1	50	4	2	2	3	3	1
1	1007524	21	1	3	1	5	5	0	0	0	0	1	1	0	0	0	0	0	0	0	1	1	1	1	1	1	50	4	2	2	3	3	2
1	1007258	21	1	3	1	3	2	0	0	0	0	1	3	0	0	0	0	0	0	0	1	0	0	1	1	1	50	4	2	2	3	3	1
1	1010668	1	2	3	1	4	2	0	0	0	0	1	1	0	0	0	0	0	0	0	1	1	1	1	0	1	50	4	2	2	3	3	1
1	1000522	5	1	3	1	3	5	0	0	0	0	1	1	0	0	0	0	0	0	0	1	0	1	1	1	1	50	4	1	2	3	3	2
1	1007751	5	1	3	1	4	2	0	0	0	0	1	3	0	0	0	0	0	0	0	1	1	1	1	1	1	50	4	2	2	3	3	1
1	1004344	6	3	3	2	1	4	0	0	0	0	1	1	0	0	0	0	0	0	0	1	0	1	1	1	1	50	4	1	2	3	3	1
1	1000361	8	1	3	3	5	3	0	0	0	0	1	1	0	0	0	0	0	0	0	1	1	1	1	1	1	50	4	2	2	3	3	1
1	1000211	8	1	3	1	4	2	0	0	0	0	1	1	0	0	0	0	0	0	0	1	0	1	1	0	1	50	4	2	2	3	3	3
1	1008689	16	2	3	1	3	2	0	0	0	0	1	1	0	0	0	0	0	0	0	1	1	1	1	1	1	50	4	2	2	3	3	1
1	1006509	18	3	3	1	2	1	0	0	0	0	1	1	0	0	0	0	0	0	0	1	0	1	1	1	1	50	4	1	2	3	3	2
1	1006165	18	3	3	1	5	2	0	0	0	0	1	2	0	0	0	0	0	0	0	1	0	1	1	0	1	50	4	1	2	3	3	1
1	1000975	18	3	3	1	5	5	0	0	0	0	1	2	0	0	0	0	0	0	0	1	1	1	1	1	1	51	4	1	2	3	3	1
1	1003426	22	2	3	1	4	3	0	0	0	0	1	2	0	0	0	0	0	0	0	1	0	1	1	1	1	51	4	1	2	3	3	1
1	1001969	22	2	3	1	5	2	0	0	0	0	1	1	0	0	0	0	0	0	0	1	1	1	1	1	1	51	4	2	2	3	3	2
1	1009743	25	3	3	1	3	2	0	0	0	0	1	2	0	0	0	0	0	0	0	1	1	1	1	1	1	51	4	2	2	3	3	1
1	1008465	31	3	3	2	5	1	0	0	0	0	1	1	0	0	0	0	0	0	0	1	1	1	1	1	2	51	4	2	2	3	3	1
1	1003680	32	1	3	1	3	2	0	0	0	0	1	3	0	0	0	0	0	0	0	1	0	1	1	0	1	51	4	1	2	3	3	1
1	1004925	23	3	3	1	5	2	0	1	0	0	1	5	0	0	0	0	0	0	0	1	0	1	1	0	2	51	4	1	2	3	3	1
1	1005253	32	1	3	1	5	2	0	0	0	0	1	2	0	0	0	0	0	0	0	1	1	1	1	1	1	52	4	2	2	3	3	4
1	1002061	8	1	3	1	4	1	0	0	0	0	1	1	0	0	0	0	0	0	0	1	1	1	1	1	1	52	4	2	2	3	3	1
1	1011120	18	3	3	1	1	2	0	0	0	0	1	2	0	0	0	0	0	0	0	1	1	1	1	0	1	52	4	1	2	3	3	1
1	1007015	30	3	3	1	3	2	0	0	0	0	1	3	0	0	0	0	0	0	0	1	1	1	1	1	1	52	4	2	2	3	3	3
1	1007591	15	1	3	1	2	1	0	0	0	0	1	1	0	0	0	0	0	0	0	1	1	1	1	1	1	52	4	2	2	3	3	2
1	1005588	15	1	3	1	3	2	0	0	0	0	1	2	0	0	0	0	0	0	0	1	1	1	1	1	1	52	4	2	2	3	3	1
1	1011130	1	2	3	1	5	1	1	1	1	0	0	2	0	0	0	0	0	0	0	1	1	1	1	0	1	52	4	2	2	3	3	1
1	1004020	1	2	3	1	4	2	0	0	0	0	1	2	0	0	0	0	0	0	0	1	1	1	1	1	1	53	4	2	2	3	3	2
1	1009828	1	2	3	1	5	1	0	0	0	0	1	3	0	0	0	0	0	0	0	1	1	1	1	1	1	53	4	2	2	3	3	1
1	1004640	19	3	3	1	5	1	0	0	0	0	1	3	0	0	0	0	0	0	0	1	1	1	1	1	1	53	4	1	2	3	3	1
1	1007942	19	3	3	1	3	1	0	0	0	0	1	2	0	0	0	0	0	0	0	1	1	1	1	1	1	54	4	2	2	3	3	2
1	1001698	19	3	3	1	5	1	0	0	0	0	1	1	0	0	0	0	0	0	0	1	1	1	1	1	1	54	4	2	2	3	3	3
1	1005560	19	3	3	1	4	5	0	0	0	0	1	5	0	0	0	0	0	0	0	1	1	1	1	1	1	54	4	2	2	3	3	2
1	1003845	19	3	3	1	4	3	0	0	0	0	1	2	0	0	0	0	0	0	0	1	1	1	1	1	2	54	4	1	2	3	3	1
1	1000896	4	3	3	1	1	1	0	0	0	0	1	1	0	0	0	0	0	0	0	1	1	1	1	1	1	55	4	2	2	3	3	1
1	1006399	23	3	3	1	3	2	0	0	0	0	1	2	0	0	0	0	0	0	0	1	1	1	1	1	1	55	4	2	2	3	3	2
1	1009202	23	3	3	1	3	1	0	0	0	0	1	2	0	0	0	0	0	0	0	1	1	1	1	1	1	56	4	2	2	3	3	1
1	1006768	23	3	3	1	5	1	0	0	0	0	1	2	0	0	0	0	0	0	0	1	1	1	1	0	1	57	4	1	2	3	3	2
1	1010457	23	3	3	1	4	1	0	0	0	0	1	1	0	0	0	0	0	0	0	1	1	1	1	1	1	57	4	1	2	3	3	1
1	1007694	23	3	3	1	3	1	0	0	0	0	1	1	0	0	0	0	0	0	0	1	1	1	1	1	1	57	4	2	2	3	3	1
1	1008391	23	3	3	2	4	5	0	0	0	0	1	2	0	0	0	0	0	0	0	1	1	1	1	1	1	57	4	1	2	3	3	2
1	1006284	23	3	3	1	3	1	0	0	0	0	1	2	0	0	0	0	0	0	0	1	0	1	1	0	1	57	4	1	2	3	3	1
1	1006493	23	3	3	1	3	1	0	0	0	0	1	1	0	0	0	0	0	0	0	1	1	1	1	1	1	58	4	1	2	3	3	3
1	1007740	23	3	3	1	3	2	0	0	0	0	1	2	0	0	0	0	0	0	0	1	1	1	1	1	1	58	4	1	2	3	3	3
1	1005317	23	3	3	1	3	1	0	0	0	0	1	1	0	0	0	0	0	0	0	1	1	1	1	1	2	58	4	1	2	3	3	1
1	1003082	23	3	3	1	3	2	0	0	0	0	1	2	0	0	0	0	0	0	0	1	1	1	1	1	1	59	4	1	2	3	3	1
1	1004935	23	3	3	1	1	5	0	0	0	0	1	1	0	0	0	0	0	0	0	1	1	1	1	1	1	60	4	2	2	3	3	1
1	1004969	23	3	3	1	3	2	0	0	0	0	1	2	0	0	0	0	0	0	0	1	1	1	1	1	1	60	4	2	2	3	3	2
1	1000120	23	3	3	1	2	3	0	0	0	0	1	1	0	0	0	0	0	0	0	1	1	1	1	0	1	60	4	2	2	3	3	2
1	1008660	23	3	3	1	4	2	0	0	0	0	1	1	0	0	0	0	0	0	0	1	0	1	1	1	1	61	4	2	2	3	3	2
1	1010024	23	3	3	1	4	3	0	0	0	0	1	2	0	0	0	0	0	0	0	1	1	1	1	0	1	65	4	2	2	3	3	4
1	1006702	23	3	3	1	4	2	0	1	0	0	0	2	0	0	0	0	0	0	0	1	0	1	1	0	1	66	4	2	2	3	3	1
1	1009849	23	3	3	1	3	1	0	0	0	0	1	1	0	0	0	0	0	0	0	1	1	1	1	1	1	69	4	1	2	3	3	1
1	1001837	23	3	3	1	1	5	0	0	0	0	1	2	0	0	0	0	0	0	0	1	1	1	1	1	1	35	2	2	3	3	3	2
1	1002791	23	3	3	1	4	2	0	0	0	0	1	5	0	0	0	0	0	0	0	1	1	1	1	1	1	40	3	1	3	3	3	3
1	1008313	23	3	3	1	1	2	0	0	0	0	1	1	0	0	0	0	0	0	0	1	0	1	1	0	1	46	3	1	3	3	3	1
1	1003811	20	3	3	1	3	2	0	0	0	0	1	1	0	0	0	0	0	0	0	1	0	1	1	1	1	50	4	1	3	3	3	1
1	1011143	23	3	3	1	4	2	0	0	0	0	1	2	0	0	0	0	0	0	0	1	1	1	1	1	1	51	4	2	3	3	3	1
1	1007374	23	3	3	1	4	2	0	0	0	0	1	1	0	0	0	0	0	0	0	1	1	1	1	0	1	58	4	1	3	3	3	3
1	1011126	13	2	3	1	4	2	0	0	0	0	1	2	0	0	0	0	0	0	0	1	1	1	1	1	1	50	4	2	4	3	3	2
1	1008117	13	2	3	1	2	1	0	0	0	0	1	2	0	0	0	0	0	0	0	1	0	1	1	0	1	23	1	2	1	4	3	1
1	1009757	10	2	3	1	4	5	0	0	0	0	1	1	0	0	0	0	0	0	0	1	1	1	1	0	1	25	1	1	1	4	3	1
1	1008890	10	2	3	1	3	2	0	0	0	0	1	1	0	0	0	0	0	0	0	1	1	1	1	0	1	25	1	1	1	4	3	1
1	1002759	10	2	3	3	2	1	0	0	0	0	1	1	0	0	0	0	0	0	0	1	1	1	1	0	1	26	1	1	1	4	3	2
1	1003633	10	2	3	2	4	1	0	0	0	0	1	1	0	0	0	0	0	0	0	1	0	1	1	1	1	26	1	1	1	4	3	1
1	1010523	9	1	3	1	3	1	0	0	0	0	1	2	0	0	0	0	0	0	0	1	1	1	1	1	1	26	1	1	1	4	3	1
1	1002919	9	1	3	2	3	2	0	0	0	0	1	2	0	0	0	0	0	0	0	1	1	1	1	1	2	26	1	2	1	4	3	1
1	1002372	9	1	3	1	3	2	0	0	0	0	1	3	0	0	0	0	0	0	0	1	1	1	1	0	1	27	1	2	1	4	3	2
1	1008503	18	3	3	2	3	1	0	0	0	0	1	2	0	0	0	0	0	0	0	1	1	1	1	1	1	27	1	1	1	4	3	1
1	1005160	15	1	3	1	4	2	0	0	0	0	1	2	0	0	0	0	0	0	0	1	1	1	1	1	1	27	1	1	1	4	3	1
1	1007349	15	1	3	1	4	1	0	0	0	0	1	2	0	0	0	0	0	0	0	1	1	1	1	1	1	27	1	2	1	4	3	2
1	1008281	15	1	3	1	2	1	0	0	0	0	1	1	0	0	0	0	0	0	0	1	1	1	1	1	1	28	1	2	1	4	3	1
1	1004937	1	2	3	1	2	2	0	1	0	0	0	3	0	0	0	0	0	0	0	1	0	1	1	1	2	28	1	1	1	4	3	2
1	1008485	21	1	3	1	4	1	0	0	0	0	1	1	0	0	0	0	0	0	0	1	1	1	1	1	2	28	1	2	1	4	3	1
1	1009312	21	1	3	1	3	1	0	0	0	0	1	4	0	0	0	0	0	0	0	1	1	1	1	1	1	28	1	2	1	4	3	1
1	1011151	21	1	3	2	2	1	0	0	0	0	1	1	0	0	0	0	0	0	0	1	1	1	1	1	2	28	1	2	1	4	3	1
1	1009370	21	1	3	1	2	2	0	1	0	0	0	2	0	0	0	0	0	0	0	1	0	1	1	0	1	28	1	2	1	4	3	1
1	1003204	23	3	3	1	4	1	0	0	0	0	1	2	0	0	0	0	0	0	0	1	1	1	1	1	1	28	1	1	1	4	3	1
1	1004958	14	2	3	1	4	1	0	0	0	0	1	4	0	0	0	0	0	0	0	1	1	1	1	0	1	28	1	1	1	4	3	1
1	1001665	15	1	3	1	1	1	0	0	0	0	1	1	0	0	0	0	0	0	0	1	1	1	0	1	1	29	1	2	1	4	3	2
1	1001070	15	1	3	1	3	2	0	0	0	0	1	2	0	0	0	0	0	0	0	1	1	1	1	0	2	29	1	1	1	4	3	4
1	1008567	22	2	3	1	3	2	0	0	0	0	1	2	0	0	0	0	0	0	0	1	0	1	1	1	1	29	1	1	1	4	3	1
1	1007395	11	2	3	1	3	1	0	0	0	0	1	1	0	0	0	0	0	0	0	1	1	1	1	1	1	29	1	2	1	4	3	1
1	1010892	25	3	3	1	5	1	0	0	0	0	1	1	0	0	0	0	0	0	0	1	1	1	1	0	1	30	2	2	1	4	3	2
1	1003253	19	3	3	1	4	1	0	0	0	0	1	2	0	0	0	0	0	0	0	1	0	1	1	1	1	30	2	2	1	4	3	2
1	1005930	19	3	3	1	4	2	0	0	0	0	1	1	0	0	0	0	0	0	0	1	1	1	1	1	1	30	2	2	1	4	3	1
1	1003919	19	3	3	1	4	2	0	0	0	0	1	2	0	0	0	0	0	0	0	1	1	1	1	1	1	30	2	1	1	4	3	2
1	1003321	19	3	3	1	3	1	0	0	0	0	1	2	0	0	0	0	0	0	0	1	1	1	1	1	1	30	2	2	1	4	3	1
1	1003370	19	3	3	1	4	3	0	0	0	0	1	2	0	0	0	0	0	0	0	1	1	1	1	1	1	30	2	2	1	4	3	1
1	1003936	19	3	3	1	5	1	0	0	0	0	1	1	0	0	0	0	0	0	0	1	0	1	1	1	2	30	2	1	1	4	3	1
1	1010724	19	3	3	1	3	5	0	0	0	0	1	1	0	0	0	0	0	0	0	1	0	1	1	1	2	30	2	1	1	4	3	2
1	1002745	19	3	3	1	4	2	0	0	0	0	1	3	0	0	0	0	0	0	0	1	1	1	1	1	2	30	2	1	1	4	3	1
1	1005036	19	3	3	1	4	2	0	0	0	0	1	2	0	0	0	0	0	0	0	1	0	1	1	0	1	30	2	1	1	4	3	2
1	1005550	19	3	3	1	1	1	0	0	0	0	1	1	0	0	0	0	0	0	0	1	1	1	1	1	1	30	2	2	1	4	3	1
1	1008100	19	3	3	1	4	2	0	0	0	0	1	2	0	0	0	0	0	0	0	1	1	1	1	1	2	30	2	2	1	4	3	2
1	1001449	19	3	3	1	4	1	0	0	0	0	1	2	0	0	0	0	0	0	0	1	0	1	1	1	2	30	2	2	1	4	3	1
1	1002743	19	3	3	1	4	3	0	0	0	0	1	2	0	0	0	0	0	0	0	1	1	1	1	1	1	31	2	1	1	4	3	1
1	1008547	19	3	3	1	4	1	0	0	0	0	1	2	0	0	0	0	0	0	0	1	0	1	1	1	1	31	2	2	1	4	3	2
1	1005694	19	3	3	1	5	1	0	0	0	0	1	1	0	0	0	0	0	0	0	1	1	1	1	0	1	31	2	1	1	4	3	1
1	1001312	6	3	3	1	4	3	0	0	0	0	1	2	0	0	0	0	0	0	0	1	1	1	1	0	1	31	2	2	1	4	3	2
1	1001590	6	3	3	1	4	1	0	0	0	0	1	2	0	0	0	0	0	0	0	1	0	1	1	1	1	31	2	2	1	4	3	1
1	1001426	6	3	3	1	4	1	0	0	0	0	1	1	0	0	0	0	0	0	0	1	1	1	1	1	1	32	2	1	1	4	3	1
1	1008217	6	3	3	1	4	1	0	0	0	0	1	2	0	0	0	0	0	0	0	1	1	1	1	1	1	32	2	1	1	4	3	2
1	1001834	6	3	3	1	4	1	0	0	0	0	1	2	0	0	0	0	0	0	0	1	1	1	1	0	2	32	2	1	1	4	3	2
1	1001505	6	3	3	1	5	1	0	0	0	0	1	1	0	0	0	0	0	0	0	1	1	1	1	1	1	32	2	1	1	4	3	1
1	1005269	31	3	3	1	4	2	0	0	0	0	1	2	0	0	0	0	0	0	0	1	0	1	0	0	1	33	2	2	1	4	3	1
1	1006274	22	2	3	1	4	1	0	0	0	0	1	4	0	0	0	0	0	0	0	1	1	1	1	1	1	33	2	1	1	4	3	1
1	1002727	21	1	3	1	4	2	0	0	0	0	1	2	0	0	0	0	0	0	0	1	0	1	1	1	1	33	2	1	1	4	3	1
1	1005352	5	1	3	2	3	1	0	0	0	0	1	2	0	0	0	0	0	0	0	1	0	1	1	1	1	33	2	1	1	4	3	2
1	1003150	5	1	3	1	4	2	0	0	0	0	1	2	0	0	0	0	0	0	0	1	1	1	1	1	1	35	2	1	1	4	3	1
1	1001848	5	1	3	1	4	3	0	0	0	0	1	2	0	0	0	0	0	0	0	1	1	1	1	1	1	35	2	2	1	4	3	1
1	1002994	13	2	3	1	5	1	0	0	0	0	1	1	0	0	0	0	0	0	0	1	1	1	1	1	2	36	2	2	1	4	3	1
1	1008078	9	1	3	1	3	2	0	0	0	0	1	2	0	0	0	0	0	0	0	1	1	1	1	1	1	36	2	2	1	4	3	2
1	1000962	9	1	3	1	4	1	0	0	0	0	1	2	0	0	0	0	0	0	0	1	1	1	1	1	1	37	2	2	1	4	3	1
1	1007079	9	1	3	1	3	1	0	0	0	0	1	2	0	0	0	0	0	0	0	1	1	1	1	0	1	38	2	1	1	4	3	2
1	1005287	9	1	3	1	2	3	0	0	0	0	1	1	0	0	0	0	0	0	0	1	1	1	1	1	1	38	2	2	1	4	3	2
1	1000227	14	2	3	1	4	2	0	0	0	0	1	2	0	0	0	0	0	0	0	1	1	1	1	1	2	40	3	1	1	4	3	1
1	1002804	14	2	3	1	4	5	0	0	0	0	1	2	0	0	0	0	0	0	0	1	1	1	1	1	1	50	4	2	1	4	3	1
1	1003520	13	2	3	1	3	2	0	0	0	0	1	2	0	0	0	0	0	0	0	1	1	1	1	1	2	27	1	2	2	4	3	1
1	1003855	13	2	3	1	5	1	0	0	0	0	1	1	0	0	0	0	0	0	0	1	1	1	1	1	1	28	1	2	2	4	3	1
1	1001584	13	2	3	1	3	1	0	0	0	0	1	2	0	0	0	0	0	0	0	1	0	0	1	0	1	28	1	1	2	4	3	2
1	1001912	13	2	3	1	5	5	0	0	0	0	1	1	0	0	0	0	0	0	0	1	0	1	1	1	1	28	1	2	2	4	3	2
1	1000813	13	2	3	1	3	2	0	0	1	0	0	3	0	0	0	0	0	0	0	0	0	1	1	0	1	29	1	2	2	4	3	1
1	1008424	13	2	3	1	4	2	0	0	0	0	1	2	0	0	0	0	0	0	0	1	1	1	1	0	1	29	1	1	2	4	3	2
1	1009834	10	2	3	1	5	2	0	0	0	0	1	2	0	0	0	0	0	0	0	1	1	1	1	1	1	29	1	2	2	4	3	3
1	1004430	10	2	3	1	3	2	1	0	0	0	0	2	0	0	0	0	0	0	0	1	1	1	1	1	1	29	1	2	2	4	3	1
1	1004816	10	2	3	1	4	1	0	0	0	0	1	1	0	0	0	0	0	0	0	1	1	1	1	1	1	29	1	1	2	4	3	1
1	1008894	10	2	3	1	4	1	0	0	0	0	1	2	0	0	0	0	0	0	0	1	0	1	1	0	1	30	2	1	2	4	3	1
1	1009255	10	2	3	1	4	1	0	0	0	0	1	1	0	0	0	0	0	0	0	1	1	1	1	1	1	30	2	2	2	4	3	1
1	1007637	10	2	3	1	4	2	0	0	0	0	1	1	0	0	0	0	0	0	0	1	1	1	1	1	1	30	2	1	2	4	3	1
1	1009426	10	2	3	1	3	2	0	0	0	0	1	1	0	0	0	0	0	0	0	1	1	1	1	0	1	30	2	2	2	4	3	1
1	1009693	10	2	3	1	3	1	0	0	0	0	1	2	0	0	0	0	0	0	0	1	1	1	1	1	1	30	2	2	2	4	3	2
1	1009554	10	2	3	1	2	5	0	0	0	0	1	2	0	0	0	0	0	0	0	1	1	1	1	0	1	30	2	1	2	4	3	1
1	1009319	10	2	3	1	3	1	0	0	0	0	1	2	0	0	0	0	0	0	0	1	0	1	1	0	1	30	2	2	2	4	3	1
1	1001331	10	2	3	1	4	2	0	0	0	0	1	2	0	0	0	0	0	0	0	1	1	1	1	1	1	30	2	2	2	4	3	1
1	1010392	10	2	3	1	5	5	0	0	0	0	1	1	0	0	0	0	0	0	0	1	1	1	1	0	1	30	2	2	2	4	3	1
1	1009274	10	2	3	1	2	2	0	0	0	0	1	2	0	0	0	0	0	0	0	1	0	1	1	1	1	30	2	1	2	4	3	2
1	1011051	5	1	3	1	4	2	0	0	0	0	1	1	0	0	0	0	0	0	0	1	1	1	1	0	1	30	2	1	2	4	3	2
1	1008195	5	1	3	1	4	3	0	0	0	0	1	2	0	0	0	0	0	0	0	1	0	1	1	1	1	30	2	2	2	4	3	1
1	1009405	33	3	3	1	4	2	0	0	0	0	1	2	0	0	0	0	0	0	0	1	1	1	1	1	1	31	2	2	2	4	3	2
1	1009169	33	3	3	1	3	3	0	0	0	0	1	2	0	0	0	0	0	0	0	1	1	1	1	1	1	31	2	2	2	4	3	2
1	1010400	33	3	3	1	4	3	0	0	0	0	1	1	0	0	0	0	0	0	0	1	1	1	1	1	1	31	2	2	2	4	3	1
1	1010963	33	3	3	1	4	1	0	0	0	0	1	1	0	0	0	0	0	0	0	1	0	1	1	1	1	31	2	2	2	4	3	2
1	1004844	33	3	3	1	5	1	0	0	0	0	1	1	0	0	0	0	0	0	0	1	1	1	1	1	1	32	2	2	2	4	3	2
1	1004013	33	3	3	1	4	2	0	0	0	0	1	1	0	0	0	0	0	0	0	1	1	1	1	1	1	32	2	2	2	4	3	1
1	1009182	33	3	3	1	4	1	0	0	0	0	1	2	0	0	0	0	0	0	0	1	1	1	1	1	1	32	2	2	2	4	3	2
1	1010197	33	3	3	1	3	1	0	0	0	0	1	1	0	0	0	0	0	0	0	1	1	1	1	0	1	32	2	1	2	4	3	1
1	1004833	33	3	3	1	4	2	0	1	0	0	0	2	0	0	0	0	0	0	0	1	0	1	1	0	1	32	2	2	2	4	3	2
1	1009240	33	3	3	1	3	1	0	0	0	0	1	1	0	0	0	0	0	0	0	1	1	1	1	1	1	32	2	2	2	4	3	2
1	1009170	33	3	3	1	3	1	0	0	0	0	1	2	0	0	0	0	0	0	0	1	1	1	1	1	1	32	2	2	2	4	3	1
1	1009225	33	3	3	1	4	2	0	0	0	0	1	1	0	0	0	0	0	0	0	1	0	1	1	1	1	32	2	2	2	4	3	1
1	1009745	33	3	3	1	5	2	0	0	0	0	1	1	0	0	0	0	0	0	0	1	1	1	1	1	1	32	2	2	2	4	3	2
1	1010554	33	3	3	1	4	2	0	0	0	0	1	1	0	0	0	0	0	0	0	1	1	1	1	1	1	33	2	2	2	4	3	2
1	1010175	33	3	3	1	4	1	0	0	0	0	1	2	0	0	0	0	0	0	0	1	0	1	1	1	2	33	2	1	2	4	3	1
1	1009025	33	3	3	1	3	3	0	0	0	0	1	2	0	0	0	0	0	0	0	1	1	1	1	1	1	33	2	1	2	4	3	3
1	1000020	33	3	3	1	4	2	0	0	0	0	1	2	0	0	0	0	0	0	0	1	1	1	1	0	1	33	2	1	2	4	3	2
1	1004599	33	3	3	1	4	2	0	0	0	0	1	1	0	0	0	0	0	0	0	0	0	1	1	0	2	33	2	1	2	4	3	1
1	1001152	33	3	3	1	3	5	0	0	0	0	1	2	0	0	0	0	0	0	0	1	1	1	1	1	1	34	2	2	2	4	3	2
1	1009124	33	3	3	1	3	1	0	0	0	0	1	1	0	0	0	0	0	0	0	1	1	1	1	1	1	34	2	2	2	4	3	2
1	1009820	33	3	3	1	4	1	0	0	0	0	1	1	0	0	0	0	0	0	0	1	1	1	1	1	1	34	2	2	2	4	3	1
1	1009701	33	3	3	1	5	1	0	0	0	0	1	1	0	0	0	0	0	0	0	1	1	1	1	1	1	34	2	2	2	4	3	1
1	1007207	10	2	3	1	5	2	0	0	0	0	1	1	0	0	0	0	0	0	0	1	0	1	1	1	1	34	2	2	2	4	3	2
1	1010840	10	2	3	1	3	2	0	0	0	0	1	1	0	0	0	0	0	0	0	1	1	1	1	1	1	34	2	2	2	4	3	1
1	1008511	21	1	3	1	3	2	0	0	0	0	1	2	0	0	0	0	0	0	0	1	1	1	1	1	1	34	2	2	2	4	3	1
1	1004645	25	3	3	1	3	2	0	0	0	0	1	2	0	0	0	0	0	0	0	1	1	1	1	0	1	35	2	2	2	4	3	2
1	1000530	7	3	3	1	4	2	0	0	0	0	1	2	0	0	0	0	0	0	0	1	1	1	1	1	1	35	2	2	2	4	3	1
1	1005921	12	2	1	1	3	5	0	0	0	0	1	1	0	0	0	1	0	1	0	1	1	1	1	1	1	35	2	1	2	4	3	1
1	1000393	12	2	1	1	3	1	0	1	0	0	0	1	0	0	0	0	1	1	0	1	1	1	1	1	1	35	2	2	2	4	3	1
1	1007931	12	2	1	1	2	2	0	0	1	0	0	2	0	0	0	0	1	1	0	1	1	1	1	1	2	35	2	1	2	4	3	1
1	1000463	12	2	1	1	5	1	0	0	1	0	0	3	1	0	0	0	0	1	0	1	0	1	1	0	1	35	2	1	2	4	3	1
1	1007104	12	2	1	1	3	1	1	1	0	0	0	2	1	0	0	0	0	1	0	1	1	1	1	1	1	35	2	2	2	4	3	2
1	1007458	12	2	1	1	3	1	1	0	0	0	0	1	0	1	0	0	0	1	0	1	1	1	1	1	1	35	2	2	2	4	3	1
1	1008970	12	2	2	1	3	1	0	0	0	0	1	4	1	0	0	0	0	1	0	1	0	1	1	1	1	35	2	2	2	4	3	1
1	1000419	1	2	3	1	3	1	0	0	0	0	1	2	1	0	0	0	0	1	0	1	0	1	1	1	1	35	2	2	2	4	3	1
1	1001183	4	3	3	1	4	1	0	0	0	0	1	2	0	1	0	0	0	1	0	1	1	1	1	1	1	36	2	2	2	4	3	2
1	1000253	4	3	3	1	1	1	0	0	0	0	1	2	0	0	0	0	1	1	0	1	1	1	1	1	1	36	2	1	2	4	3	1
1	1006997	4	3	3	1	5	2	0	0	0	0	1	2	0	0	1	0	0	1	0	1	1	1	1	1	1	36	2	1	2	4	3	2
1	1001012	4	3	3	1	4	2	0	0	0	0	1	2	1	0	0	0	0	1	0	1	1	1	1	0	1	36	2	1	2	4	3	1
1	1004115	18	3	3	1	3	2	0	0	0	0	1	2	1	0	0	0	0	1	0	1	1	1	1	1	1	36	2	2	2	4	3	1
1	1006548	23	3	3	1	4	2	0	0	0	0	1	3	0	1	0	0	0	1	0	1	1	1	1	1	1	36	2	2	2	4	3	4
1	1004722	23	3	3	1	4	1	0	0	0	0	1	3	0	0	0	1	0	1	0	1	0	1	1	1	1	36	2	1	2	4	3	1
1	1006999	23	3	3	1	3	5	0	0	0	0	1	5	0	0	0	0	1	1	0	1	1	1	1	0	1	36	2	2	2	4	3	1
1	1002455	23	3	3	1	5	1	0	0	0	0	1	1	1	0	0	0	0	1	0	1	0	0	1	0	1	36	2	1	2	4	3	2
1	1002977	9	1	3	1	4	2	0	0	0	0	1	2	0	0	0	0	1	1	0	1	0	1	1	1	1	36	2	2	2	4	3	2
1	1007382	9	1	3	1	3	1	0	0	0	0	1	2	0	1	0	0	0	1	0	1	0	1	1	0	1	36	2	1	2	4	3	3
1	1003468	9	1	3	1	2	3	0	0	0	0	1	1	0	0	0	0	1	1	0	1	1	1	1	1	1	36	2	2	2	4	3	2
1	1004785	2	1	3	1	3	2	0	0	0	0	1	2	1	0	0	0	0	1	0	1	1	1	1	1	1	36	2	1	2	4	3	1
1	1003491	2	1	3	1	3	3	0	0	0	0	1	1	0	0	1	0	0	1	0	1	0	1	1	1	1	36	2	2	2	4	3	2
1	1000343	2	1	3	1	3	2	0	0	0	0	1	2	1	0	0	0	0	1	0	1	1	1	1	1	1	36	2	2	2	4	3	1
1	1008680	2	1	3	1	4	1	0	0	0	0	1	2	0	0	1	0	0	1	0	1	1	1	1	1	1	36	2	1	2	4	3	1
1	1004049	2	1	3	1	4	2	0	0	0	0	1	2	0	0	0	0	1	1	0	1	0	1	1	0	1	36	2	1	2	4	3	1
1	1010357	2	1	3	1	3	2	0	0	0	0	1	2	0	0	1	0	0	1	0	1	1	1	1	1	1	36	2	1	2	4	3	1
1	1001077	2	1	3	1	4	2	0	0	0	0	1	1	0	1	0	0	0	1	0	1	1	1	1	1	1	36	2	1	2	4	3	2
1	1010040	2	1	3	1	4	1	0	0	0	0	1	3	0	0	1	0	0	1	0	1	1	1	1	1	1	37	2	2	2	4	3	1
1	1006903	2	1	3	1	3	1	0	0	0	0	1	2	1	0	0	0	0	1	0	1	1	1	1	0	1	37	2	2	2	4	3	1
1	1007253	2	1	3	1	5	1	0	0	0	0	1	2	0	0	0	0	1	1	0	1	1	1	1	1	1	37	2	2	2	4	3	2
1	1008721	2	1	3	1	4	2	0	0	0	0	1	1	0	0	0	0	1	1	0	1	1	1	1	1	1	37	2	2	2	4	3	2
1	1003287	2	1	3	1	4	5	0	0	0	0	1	2	0	0	0	0	1	1	0	1	1	1	1	1	1	37	2	1	2	4	3	1
1	1008886	2	1	3	1	3	4	0	0	0	0	1	1	0	0	0	0	1	1	0	1	0	1	1	1	1	37	2	1	2	4	3	1
1	1001393	2	1	3	1	4	1	0	0	0	0	1	1	0	0	0	0	1	1	0	1	1	1	1	1	1	37	2	1	2	4	3	2
1	1007699	2	1	3	1	5	3	0	0	0	0	1	1	0	0	1	0	0	1	0	1	0	1	1	1	1	37	2	1	2	4	3	1
1	1010820	2	1	3	1	4	2	0	0	0	0	1	2	0	0	0	0	1	1	0	1	1	1	1	1	1	37	2	1	2	4	3	1
1	1009974	2	1	3	1	5	2	0	0	0	0	1	1	0	0	0	0	1	1	0	1	1	1	1	1	1	37	2	2	2	4	3	2
1	1005575	2	1	3	1	4	2	0	0	0	0	1	2	1	0	0	0	0	1	0	1	1	1	1	1	1	38	2	2	2	4	3	3
1	1009850	2	1	3	1	3	1	0	0	0	0	1	4	1	0	0	0	0	1	0	1	1	1	1	1	1	38	2	2	2	4	3	1
1	1003971	2	1	3	1	2	2	0	0	0	0	1	3	1	0	0	0	0	1	0	1	1	1	1	1	1	38	2	2	2	4	3	1
1	1004336	2	1	3	1	2	2	0	0	0	0	1	2	1	0	0	0	0	1	0	1	0	1	1	0	1	38	2	1	2	4	3	1
1	1007446	2	1	3	1	2	2	0	0	0	0	1	2	1	0	0	0	0	1	0	1	1	1	1	0	1	38	2	2	2	4	3	1
1	1001576	2	1	3	1	3	1	0	0	0	0	1	2	0	0	0	0	1	1	0	1	0	1	1	1	1	38	2	1	2	4	3	2
1	1005756	2	1	3	1	3	2	0	0	0	0	1	2	0	0	1	0	0	1	0	1	0	1	1	1	1	38	2	1	2	4	3	2
1	1009607	2	1	3	1	4	2	0	0	0	0	1	2	0	0	0	1	0	1	0	1	0	1	1	0	1	38	2	2	2	4	3	1
1	1006398	2	1	3	1	3	1	0	0	0	0	1	2	0	0	0	0	1	1	0	1	1	1	1	1	1	38	2	2	2	4	3	2
1	1005544	2	1	3	1	3	2	0	0	0	0	1	2	0	0	0	1	0	1	0	1	1	1	1	1	1	38	2	2	2	4	3	2
1	1004534	2	1	3	1	4	1	0	0	0	0	1	2	0	0	0	0	1	1	0	1	1	1	1	1	1	38	2	2	2	4	3	1
1	1002960	2	1	3	1	4	1	0	0	0	0	1	2	0	1	0	0	0	1	0	1	1	1	1	1	2	38	2	1	2	4	3	2
1	1007982	2	1	3	1	3	2	0	0	0	0	1	1	1	0	0	0	0	1	0	1	0	1	1	1	1	38	2	2	2	4	3	2
1	1004287	2	1	3	1	2	2	0	0	0	0	1	1	1	0	0	0	0	1	0	1	1	1	1	1	1	38	2	1	2	4	3	1
1	1002068	2	1	3	1	3	2	0	0	0	0	1	2	1	0	0	0	0	1	0	1	1	1	1	1	1	39	2	2	2	4	3	1
1	1008919	2	1	3	1	4	1	0	0	0	0	1	2	1	0	0	0	0	1	0	1	0	1	1	1	1	39	2	2	2	4	3	1
1	1009416	2	1	3	1	4	2	0	0	0	0	1	2	0	0	0	0	1	1	0	1	0	1	1	0	1	39	2	2	2	4	3	1
1	1007012	2	1	3	1	4	2	0	0	0	0	1	1	0	0	1	0	0	1	0	1	0	1	1	1	1	39	2	2	2	4	3	2
1	1008128	2	1	3	1	5	4	0	0	0	0	1	1	0	0	1	0	0	1	0	1	1	1	1	1	1	39	2	2	2	4	3	2
1	1008844	2	1	3	1	3	1	0	0	0	0	1	1	0	0	0	0	1	1	0	1	1	1	1	1	1	39	2	1	2	4	3	2
1	1008437	2	1	3	1	4	4	0	0	0	0	1	2	0	0	0	0	1	1	0	1	1	1	1	1	1	39	2	2	2	4	3	2
1	1005262	2	1	3	1	3	4	0	0	0	0	1	2	0	0	1	0	0	1	0	1	1	1	1	1	1	39	2	1	2	4	3	1
1	1003756	2	1	3	1	3	1	0	0	0	0	1	2	1	0	0	0	0	1	0	1	1	1	1	1	1	39	2	2	2	4	3	1
1	1007837	2	1	3	1	4	1	0	0	0	0	1	2	1	0	0	0	0	1	0	1	1	1	1	1	1	39	2	1	2	4	3	4
1	1002705	2	1	3	1	4	2	0	0	0	0	1	2	1	0	0	0	0	1	0	1	1	1	1	1	1	39	2	2	2	4	3	1
1	1010565	2	1	3	1	4	1	0	0	0	0	1	2	0	0	1	0	0	1	0	1	0	1	1	0	1	39	2	1	2	4	3	1
1	1004026	2	1	3	2	4	2	0	0	0	0	1	2	0	0	0	0	1	1	0	1	0	1	1	1	1	40	3	2	2	4	3	1
1	1005191	2	1	3	1	5	2	0	0	0	0	1	2	0	0	1	0	0	1	0	1	0	1	1	1	1	40	3	2	2	4	3	2
1	1004560	2	1	3	1	3	2	0	0	0	0	1	5	0	0	0	0	1	1	0	1	1	1	1	1	2	40	3	1	2	4	3	2
1	1009696	2	1	3	1	3	2	0	0	0	0	1	2	0	0	0	0	1	1	0	1	0	0	1	0	1	40	3	1	2	4	3	1
1	1009908	2	1	3	1	3	2	0	0	0	0	1	1	0	0	0	0	1	1	0	1	0	1	1	0	2	40	3	2	2	4	3	2
1	1009144	2	1	3	1	3	2	0	0	0	0	1	2	0	1	0	0	0	1	0	1	1	1	1	1	2	40	3	2	2	4	3	1
1	1009417	2	1	3	1	3	1	0	0	0	0	1	1	1	0	0	0	0	1	0	1	0	0	1	0	1	40	3	1	2	4	3	2
1	1006792	2	1	3	1	5	1	0	0	0	0	1	2	1	0	0	0	0	1	0	1	0	1	1	0	1	40	3	1	2	4	3	1
1	1004418	2	1	3	1	4	2	0	0	0	0	1	2	0	1	0	0	0	1	0	1	1	1	1	1	1	41	3	1	2	4	3	1
1	1000601	2	1	3	1	3	2	0	0	0	0	1	2	0	0	1	0	0	1	0	1	0	1	1	1	1	41	3	2	2	4	3	1
1	1002291	2	1	3	1	4	3	0	0	0	0	1	2	1	0	0	0	0	1	0	1	1	1	1	1	1	41	3	1	2	4	3	1
1	1002590	2	1	3	1	4	2	0	0	0	0	1	2	1	0	0	0	0	1	0	1	1	1	1	1	1	41	3	2	2	4	3	1
1	1006607	2	1	3	1	4	5	0	0	0	0	1	2	1	0	0	0	0	1	0	1	1	1	1	1	1	41	3	2	2	4	3	1
1	1007098	2	1	3	1	2	1	0	0	0	0	1	4	1	0	0	0	0	1	0	1	0	1	1	1	1	41	3	1	2	4	3	1
1	1004854	2	1	3	1	5	5	0	1	0	0	0	1	1	0	0	0	0	1	0	1	1	1	1	0	2	41	3	2	2	4	3	1
1	1001311	2	1	3	1	3	3	0	0	0	0	1	4	1	0	0	0	0	1	0	1	0	1	1	1	1	41	3	2	2	4	3	1
1	1003459	2	1	3	1	3	3	0	0	0	0	1	2	1	0	0	0	0	1	0	1	1	1	1	1	1	41	3	2	2	4	3	1
1	1006789	2	1	3	1	4	2	0	0	0	0	1	4	1	0	0	0	0	1	0	1	1	1	1	1	1	42	3	2	2	4	3	1
1	1001418	2	1	3	1	3	2	0	0	0	0	1	2	1	0	0	0	0	1	0	1	1	1	1	1	2	42	3	1	2	4	3	2
1	1000396	2	1	3	1	4	2	0	0	0	0	1	2	0	0	0	0	1	1	0	1	1	1	1	1	1	42	3	2	2	4	3	1
1	1001552	2	1	3	1	2	2	0	0	0	0	1	2	0	0	1	0	0	1	0	1	1	1	1	1	2	42	3	2	2	4	3	2
1	1001298	2	1	3	1	3	2	0	0	0	0	1	2	0	0	1	0	0	1	0	1	0	1	1	0	1	42	3	1	2	4	3	1
1	1004202	2	1	3	1	2	5	0	0	0	0	1	2	0	0	0	0	1	1	0	1	1	1	1	1	1	42	3	2	2	4	3	2
1	1001089	2	1	3	1	4	2	0	0	0	0	1	2	0	1	0	0	0	1	0	0	0	0	1	0	1	42	3	1	2	4	3	1
1	1000792	2	1	3	1	5	3	0	0	0	0	1	3	0	1	0	0	0	1	0	1	1	1	1	1	1	42	3	1	2	4	3	2
1	1003014	2	1	3	1	5	1	0	0	0	0	1	1	0	0	0	1	0	1	0	1	0	1	1	0	1	42	3	1	2	4	3	1
1	1004271	2	1	3	1	4	2	0	0	0	0	1	1	0	1	0	0	0	1	0	1	1	1	1	1	1	43	3	2	2	4	3	2
1	1003573	2	1	3	1	4	1	0	0	0	0	1	2	0	0	0	0	1	1	0	1	0	1	1	1	1	43	3	2	2	4	3	1
1	1010285	2	1	3	1	3	5	0	0	0	0	1	2	0	0	0	1	0	1	0	1	1	1	1	1	1	43	3	1	2	4	3	2
1	1004179	2	1	3	1	4	1	0	0	0	0	1	1	0	0	0	0	1	1	0	1	1	1	1	0	1	44	3	1	2	4	3	1
1	1010186	2	1	3	1	4	2	0	0	0	0	1	2	1	0	0	0	0	1	0	1	1	1	1	0	1	44	3	1	2	4	3	1
1	1004203	2	1	3	1	4	2	0	0	0	0	1	1	1	0	0	0	0	1	0	1	1	1	1	1	1	45	3	1	2	4	3	2
1	1002907	2	1	3	1	1	2	0	0	0	0	1	1	1	0	0	0	0	1	0	1	1	1	1	1	1	45	3	2	2	4	3	1
1	1005848	2	1	3	1	4	2	0	0	0	0	1	2	1	0	0	0	0	1	0	1	1	1	1	1	1	45	3	2	2	4	3	3
1	1007329	2	1	3	1	5	2	0	0	0	0	1	2	0	0	0	0	1	1	0	1	0	1	1	0	1	45	3	2	2	4	3	2
1	1007664	2	1	3	1	3	5	0	0	0	0	1	2	1	0	0	0	0	1	0	1	1	1	1	1	1	45	3	2	2	4	3	1
1	1010925	2	1	3	1	4	1	0	0	0	0	1	2	0	1	0	0	0	1	0	1	1	1	1	1	1	45	3	1	2	4	3	1
1	1009883	2	1	3	1	1	5	0	0	0	0	1	1	0	0	1	0	0	1	0	1	0	1	1	0	1	45	3	2	2	4	3	1
1	1009149	2	1	3	1	5	2	0	0	0	0	1	2	0	0	0	0	1	1	0	1	0	1	1	0	1	45	3	2	2	4	3	1
1	1002299	2	1	3	1	3	2	0	0	0	0	1	2	0	1	0	0	0	1	0	1	1	1	1	0	1	45	3	2	2	4	3	1
1	1010418	2	1	3	1	3	2	0	0	0	0	1	2	0	1	0	0	0	1	0	1	0	1	1	1	1	46	3	2	2	4	3	2
1	1001463	2	1	3	1	3	2	0	0	0	0	1	2	0	1	0	0	0	1	0	1	1	1	1	0	1	46	3	1	2	4	3	1
1	1001470	2	1	3	1	4	1	0	0	0	0	1	1	1	0	0	0	0	1	0	1	1	1	1	0	1	46	3	2	2	4	3	1
1	1004916	2	1	3	1	5	2	0	0	0	0	1	3	1	0	0	0	0	1	0	1	1	1	1	1	1	46	3	2	2	4	3	1
1	1007335	2	1	3	1	4	1	0	0	0	0	1	1	1	0	0	0	0	1	0	1	1	1	1	1	1	47	3	2	2	4	3	2
1	1001683	2	1	3	1	4	2	0	0	0	0	1	2	1	0	0	0	0	1	0	1	1	1	1	1	1	47	3	2	2	4	3	1
1	1001217	2	1	3	1	3	1	0	0	0	0	1	3	0	0	0	0	1	1	0	1	1	1	1	1	1	48	3	2	2	4	3	3
1	1003698	2	1	3	1	2	1	0	0	0	0	1	1	0	1	0	0	0	1	0	1	0	1	1	1	1	48	3	1	2	4	3	3
1	1006963	2	1	3	1	4	2	0	0	0	0	1	1	0	1	0	0	0	1	0	1	1	1	1	1	1	48	3	2	2	4	3	1
1	1004012	2	1	3	1	4	3	0	0	0	0	1	2	0	1	0	0	0	1	0	1	1	1	1	1	1	48	3	2	2	4	3	1
1	1003169	2	1	3	1	3	2	0	0	0	0	1	2	0	1	0	0	0	1	0	1	1	1	1	1	1	48	3	2	2	4	3	2
1	1002217	2	1	3	1	1	2	0	0	0	0	1	1	1	0	0	0	0	1	0	1	0	1	1	0	1	48	3	1	2	4	3	4
1	1003474	2	1	3	1	3	2	0	0	0	0	1	2	0	0	0	0	1	1	0	0	0	0	1	0	1	49	3	1	2	4	3	1
1	1002151	2	1	3	1	3	2	0	0	0	0	1	1	0	0	1	0	0	1	0	1	1	1	1	1	1	49	3	2	2	4	3	1
1	1010928	2	1	3	1	3	2	0	0	0	0	1	2	0	1	0	0	0	1	0	1	0	1	1	1	1	49	3	1	2	4	3	1
1	1004680	2	1	3	1	4	1	0	0	0	0	1	1	0	0	1	0	0	1	0	1	1	1	1	1	1	49	3	2	2	4	3	1
1	1007357	2	1	3	1	4	2	0	0	0	0	1	1	0	0	0	0	1	1	0	1	0	1	1	1	1	50	4	2	2	4	3	2
1	1001814	2	1	3	1	3	2	0	0	0	0	1	1	0	0	0	0	1	1	0	1	1	1	1	1	1	50	4	2	2	4	3	2
1	1010847	2	1	3	1	3	2	0	0	0	0	1	1	0	0	0	0	1	1	0	1	1	1	1	1	1	50	4	2	2	4	3	1
1	1004083	2	1	3	1	3	2	0	0	0	0	1	2	0	0	0	0	1	1	0	1	1	1	1	1	1	50	4	2	2	4	3	1
1	1004022	2	1	3	1	5	2	0	0	0	0	1	2	1	0	0	0	0	1	0	1	1	1	1	1	1	50	4	1	2	4	3	2
1	1005225	2	1	3	3	5	1	0	1	0	0	0	2	1	0	0	0	0	1	0	1	1	1	1	1	1	50	4	2	2	4	3	1
1	1002392	2	1	3	1	3	2	0	0	0	0	1	2	1	0	0	0	0	1	0	1	1	1	1	1	1	50	4	2	2	4	3	1
1	1007236	2	1	3	1	3	2	0	0	0	0	1	2	1	0	0	0	0	1	0	1	1	1	1	1	1	50	4	2	2	4	3	1
1	1003158	2	1	3	1	3	2	0	0	0	0	1	2	1	0	0	0	0	1	0	1	0	1	1	1	1	50	4	1	2	4	3	1
1	1002725	2	1	3	1	5	2	0	0	0	0	1	2	1	0	0	0	0	1	0	1	1	1	1	1	1	50	4	1	2	4	3	1
1	1006246	2	1	3	1	4	2	0	0	0	0	1	2	1	0	0	0	0	1	0	1	1	1	1	0	1	51	4	2	2	4	3	1
1	1003723	2	1	3	1	4	1	0	0	0	0	1	2	1	0	0	0	0	1	0	1	0	1	1	0	1	52	4	1	2	4	3	2
1	1002843	2	1	3	1	5	2	0	0	0	0	1	2	1	0	0	0	0	1	0	1	1	1	1	0	1	52	4	2	2	4	3	3
1	1011146	2	1	3	1	3	2	0	0	0	0	1	2	1	0	0	0	0	1	0	1	1	1	1	0	1	52	4	2	2	4	3	2
1	1004080	2	1	3	1	3	5	0	0	0	0	1	2	1	0	0	0	0	1	0	0	0	0	1	0	1	54	4	1	2	4	3	1
1	1005708	2	1	3	1	3	2	0	0	0	0	1	2	1	0	0	0	0	1	0	1	1	1	1	0	1	55	4	2	2	4	3	4
1	1001324	2	1	3	1	3	2	0	0	0	0	1	2	1	0	0	0	0	1	0	1	1	1	1	1	1	55	4	1	2	4	3	2
1	1000993	2	1	3	1	4	2	0	0	0	0	1	2	1	0	0	0	0	1	0	1	1	1	1	1	1	55	4	1	2	4	3	1
1	1005697	2	1	3	1	3	2	0	0	0	0	1	2	1	0	0	0	0	1	0	1	0	1	1	1	1	55	4	2	2	4	3	2
1	1000840	2	1	3	1	5	1	0	0	0	0	1	1	1	0	0	0	0	1	0	1	1	1	1	1	1	55	4	2	2	4	3	1
1	1006191	2	1	3	1	3	2	0	0	0	0	1	3	1	0	0	0	0	1	0	1	1	1	1	1	1	56	4	2	2	4	3	4
1	1001046	2	1	3	1	4	2	0	0	0	0	1	2	1	0	0	0	0	1	0	1	0	1	1	0	1	56	4	1	2	4	3	2
1	1001851	2	1	3	1	3	2	0	0	0	0	1	2	1	0	0	0	0	1	0	1	1	1	1	1	1	57	4	2	2	4	3	1
1	1002444	2	1	3	1	3	2	0	0	0	0	1	2	1	0	0	0	0	1	0	1	1	1	1	0	1	57	4	2	2	4	3	1
1	1007892	2	1	3	1	3	1	0	0	0	0	1	1	1	0	0	0	0	1	0	1	1	1	1	1	1	59	4	1	2	4	3	2
1	1010042	2	1	3	1	3	1	0	0	0	0	1	2	1	0	0	0	0	1	0	1	1	1	1	1	1	37	2	1	3	4	3	1
1	1003620	2	1	3	1	3	2	0	0	0	0	1	2	1	0	0	0	0	1	0	1	1	1	1	0	1	42	3	1	3	4	3	1
1	1000691	2	1	3	1	5	3	0	0	0	0	1	2	0	0	1	0	0	1	0	1	0	1	1	0	1	46	3	1	3	4	3	1
1	1005937	2	1	3	1	3	5	0	0	0	0	1	1	1	0	0	0	0	1	0	1	1	1	1	1	1	47	3	2	3	4	3	1
1	1001659	2	1	3	1	3	3	0	0	0	0	1	2	0	0	0	0	1	1	0	1	0	1	1	1	1	52	4	2	3	4	3	2
1	1007338	2	1	3	1	3	2	0	0	0	0	1	2	0	1	0	0	0	1	0	1	0	1	1	0	1	53	4	2	3	4	3	1
1	1010547	2	1	3	1	3	2	0	0	0	0	1	2	0	0	0	0	1	1	0	1	1	1	1	1	1	58	4	2	3	4	3	1
1	1000478	2	1	3	1	3	1	0	0	0	0	1	2	0	0	1	0	0	1	0	1	0	1	1	0	1	67	4	1	3	4	3	2
1	1006411	2	1	3	1	4	2	0	0	0	0	1	2	1	0	0	0	0	1	0	1	1	1	1	1	1	38	2	2	4	4	3	1
1	1003892	2	1	3	1	4	1	0	0	0	0	1	2	0	0	0	1	0	1	0	0	0	0	1	0	2	33	2	2	2	1	5	3
1	1006429	2	1	3	1	3	2	0	0	0	0	1	2	0	0	0	0	1	1	0	1	0	1	1	0	1	20	1	2	1	1	5	3
1	1003180	2	1	3	1	1	1	0	0	0	0	1	1	0	0	0	0	1	1	0	1	1	1	1	1	2	29	1	1	1	1	5	1
1	1003179	7	3	3	1	3	2	0	0	0	0	1	1	0	0	0	0	1	1	0	0	0	0	1	0	2	24	1	2	2	1	5	2
1	1010572	21	1	3	1	3	5	0	0	0	0	1	1	1	0	0	0	0	1	0	1	1	1	1	1	1	32	2	2	2	1	5	4
1	1000464	21	1	3	1	3	2	0	0	0	0	1	2	1	0	0	0	0	1	0	1	1	1	1	1	2	35	2	2	2	1	5	1
1	1000079	21	1	3	1	4	1	0	0	0	0	1	1	0	0	1	0	0	1	0	1	0	1	1	1	1	40	3	2	2	1	5	1
1	1000611	21	1	3	1	3	2	0	0	0	0	1	2	0	1	0	0	0	1	0	1	1	1	1	0	1	41	3	2	2	1	5	3
1	1002891	21	1	3	1	4	1	0	0	0	0	1	1	0	0	0	0	1	1	0	1	1	1	1	1	1	49	3	2	2	1	5	2
1	1004715	21	1	3	1	4	1	0	0	0	0	1	1	0	0	0	0	1	1	0	1	1	1	1	1	1	24	1	2	1	2	5	1
1	1000363	21	1	3	1	3	1	0	0	0	0	1	1	1	0	0	0	0	1	0	1	1	1	1	1	1	30	2	1	1	2	5	2
1	1000524	9	1	3	1	3	2	0	0	0	0	1	2	1	0	0	0	0	1	0	1	1	1	1	0	2	30	2	1	1	2	5	1
1	1010789	15	1	3	1	3	2	0	0	0	0	1	2	0	1	0	0	0	1	0	1	1	1	1	1	1	36	2	1	1	2	5	2
1	1004888	25	3	3	1	3	1	0	0	0	0	1	2	0	0	0	0	1	1	0	1	1	1	1	1	2	30	2	2	2	2	5	2
1	1009059	25	3	3	1	3	3	0	0	0	0	1	2	0	0	0	0	1	1	0	1	1	1	1	0	2	31	2	2	2	2	5	2
1	1000633	25	3	3	1	4	2	0	0	0	0	1	2	0	0	0	0	1	1	0	1	1	1	1	0	1	32	2	2	2	2	5	1
1	1002986	25	3	3	1	3	2	0	0	0	0	1	1	0	0	0	0	1	1	0	1	1	1	1	1	1	33	2	2	2	2	5	1
1	1009281	25	3	3	1	2	1	0	0	0	0	1	2	0	0	1	0	0	1	0	1	0	1	1	0	2	33	2	2	2	2	5	1
1	1007378	25	3	3	1	3	1	0	0	0	0	1	2	1	0	0	0	0	1	0	1	0	1	1	1	1	35	2	2	2	2	5	1
1	1009548	25	3	3	1	3	2	0	0	0	0	1	2	1	0	0	0	0	1	0	1	1	1	1	1	1	35	2	2	2	2	5	1
1	1009545	25	3	3	1	3	3	0	0	0	0	1	1	0	0	0	0	1	1	0	1	0	1	1	1	2	36	2	2	2	2	5	1
1	1009473	25	3	3	1	4	2	0	0	0	0	1	2	1	0	0	0	0	1	0	1	0	1	1	1	1	38	2	1	2	2	5	3
1	1009258	25	3	3	1	4	2	0	0	0	0	1	2	1	0	0	0	0	1	0	1	0	1	1	0	1	39	2	1	2	2	5	2
1	1005292	25	3	3	1	4	2	0	0	0	0	1	2	1	0	0	0	0	1	0	1	0	1	1	0	2	39	2	2	2	2	5	1
1	1000157	25	3	3	1	4	1	0	0	0	0	1	2	1	0	0	0	0	1	0	1	1	1	1	1	1	40	3	2	2	2	5	1
1	1009333	25	3	3	1	3	1	0	0	0	0	1	1	0	0	0	0	1	1	0	1	1	1	1	0	1	40	3	2	2	2	5	1
1	1010287	25	3	3	1	4	2	0	0	0	0	1	1	0	1	0	0	0	1	0	1	1	1	1	1	1	40	3	2	2	2	5	2
1	1008706	25	3	3	1	3	1	0	0	0	0	1	1	1	0	0	0	0	1	0	1	1	1	1	1	1	41	3	2	2	2	5	2
1	1000374	25	3	3	1	3	2	0	1	0	0	0	2	1	0	0	0	0	1	0	1	1	1	1	1	1	42	3	1	2	2	5	1
1	1009389	25	3	3	1	5	1	0	0	0	0	1	1	0	1	0	0	0	1	0	1	1	1	1	1	1	43	3	2	2	2	5	1
1	1009336	25	3	3	1	4	1	0	0	0	0	1	1	1	0	0	0	0	1	0	1	1	1	1	1	1	45	3	2	2	2	5	1
1	1000920	25	3	3	1	4	2	0	0	0	0	1	2	1	0	0	0	0	1	0	1	0	1	1	1	1	47	3	2	2	2	5	1
1	1011142	25	3	3	1	4	2	0	0	0	0	1	2	1	0	0	0	0	1	0	1	1	1	1	0	1	47	3	2	2	2	5	2
1	1010672	25	3	3	1	4	2	0	0	0	0	1	2	1	0	0	0	0	1	0	1	1	1	1	1	2	49	3	2	2	2	5	2
1	1009385	25	3	3	1	5	1	0	0	0	0	1	2	1	0	0	0	0	1	0	1	0	1	1	0	1	49	3	2	2	2	5	1
1	1007535	25	3	3	1	4	1	0	0	0	0	1	2	1	0	0	0	0	1	0	1	0	0	1	0	1	50	4	2	2	2	5	1
1	1000426	18	3	3	1	5	1	0	0	0	0	1	2	1	0	0	0	0	1	0	1	0	1	0	0	1	57	4	1	2	2	5	1
1	1007661	6	3	3	1	4	2	0	0	0	0	1	1	0	0	0	0	1	1	0	1	1	1	1	0	1	48	3	1	3	2	5	1
1	1004623	31	3	3	1	4	2	0	0	0	0	1	3	1	0	0	0	0	1	0	1	0	1	1	0	2	22	1	2	1	3	5	2
1	1008867	22	2	3	1	4	2	0	0	0	0	1	1	0	0	0	0	1	1	0	1	1	1	1	1	1	24	1	2	1	3	5	2
1	1000465	8	1	3	1	5	1	0	0	0	0	1	1	0	0	1	0	0	1	0	1	0	0	1	0	2	24	1	2	1	3	5	2
1	1001585	21	1	3	1	4	5	0	0	0	0	1	2	0	0	0	0	1	1	0	1	1	1	1	1	2	25	1	2	1	3	5	1
1	1000832	8	1	3	1	4	1	0	0	0	0	1	4	0	1	0	0	0	1	0	1	1	1	1	1	2	25	1	2	1	3	5	1
1	1002304	8	1	3	1	5	5	0	0	0	0	1	4	0	0	1	0	0	1	0	1	1	1	1	0	2	25	1	2	1	3	5	1
1	1008627	5	1	3	2	2	1	0	0	0	0	1	2	0	0	0	0	1	1	0	0	1	1	1	1	2	25	1	2	1	3	5	2
1	1001443	5	1	3	1	4	3	0	0	0	0	1	3	1	0	0	0	0	1	0	1	0	1	1	1	1	25	1	2	1	3	5	1
1	1001171	5	1	3	1	4	1	0	0	0	0	1	5	0	1	0	0	0	1	0	1	0	1	1	0	1	25	1	2	1	3	5	1
1	1001958	5	1	3	1	3	1	0	0	0	0	1	1	0	0	1	0	0	1	0	1	0	1	1	1	1	26	1	2	1	3	5	4
1	1006684	3	1	3	1	4	2	0	0	0	0	1	1	1	0	0	0	0	1	0	1	1	1	1	1	2	26	1	1	1	3	5	1
1	1007501	17	1	3	1	3	1	0	0	0	0	1	2	0	0	0	0	1	1	0	1	1	1	1	1	2	26	1	2	1	3	5	2
1	1000163	17	1	3	1	5	3	0	0	0	0	1	2	0	0	1	0	0	1	0	1	1	1	1	1	1	27	1	1	1	3	5	1
1	1001399	17	1	3	1	4	2	0	0	0	0	1	2	1	0	0	0	0	1	0	1	1	1	1	1	1	28	1	2	1	3	5	1
1	1003383	16	2	3	2	3	2	0	0	0	0	1	1	0	0	0	0	1	1	0	1	1	1	1	1	1	28	1	2	1	3	5	2
1	1007756	16	2	3	1	3	4	0	0	0	0	1	2	0	0	1	0	0	1	0	1	1	1	1	1	1	28	1	2	1	3	5	2
1	1004432	16	2	3	1	3	3	0	0	0	0	1	1	0	0	1	0	0	1	0	1	0	1	1	0	2	28	1	1	1	3	5	1
1	1001983	16	2	3	1	3	2	0	0	0	0	1	2	1	0	0	0	0	1	0	1	1	1	1	1	1	28	1	2	1	3	5	2
1	1003301	16	2	3	1	3	2	0	0	0	0	1	2	1	0	0	0	0	1	0	1	1	1	1	1	1	29	1	2	1	3	5	3
1	1006059	16	2	3	1	4	5	0	0	0	0	1	2	1	0	0	0	0	1	0	1	1	1	1	1	1	29	1	1	1	3	5	1
1	1008670	19	3	3	1	5	2	0	0	0	0	1	2	1	0	0	0	0	1	0	1	0	1	1	0	2	29	1	2	1	3	5	2
1	1008648	25	3	3	1	4	2	0	0	0	0	1	2	0	1	0	0	0	1	0	1	1	1	1	0	1	30	2	1	1	3	5	1
1	1000772	5	1	3	1	3	2	0	0	0	0	1	1	0	1	0	0	0	1	0	1	1	1	1	1	1	30	2	2	1	3	5	3
1	1004737	5	1	3	1	3	2	0	0	0	0	1	2	1	0	0	0	0	1	0	1	0	1	1	0	1	30	2	1	1	3	5	1
1	1009516	5	1	3	1	3	1	0	0	0	0	1	2	1	0	0	0	0	1	0	1	1	1	1	1	1	32	2	2	1	3	5	1
1	1010168	5	1	3	1	5	1	0	0	0	0	1	1	1	0	0	0	0	1	0	1	1	1	1	1	1	33	2	2	1	3	5	1
1	1001555	6	3	3	2	3	1	0	0	0	0	1	1	0	0	1	0	0	1	0	1	1	1	1	1	1	33	2	2	1	3	5	1
1	1007701	7	3	3	2	4	2	0	0	0	0	1	1	0	1	0	0	0	1	0	1	1	1	1	1	2	34	2	1	1	3	5	1
1	1004778	7	3	3	1	3	1	0	0	0	0	1	1	1	0	0	0	0	1	0	1	0	1	1	0	1	34	2	1	1	3	5	4
1	1001038	7	3	3	1	3	5	0	0	0	0	1	2	0	0	0	0	1	1	0	1	1	1	1	1	1	35	2	1	1	3	5	2
1	1001469	6	3	3	1	4	3	0	0	0	0	1	2	0	0	0	1	0	1	0	1	0	1	1	0	1	37	2	2	1	3	5	2
1	1002927	6	3	3	1	3	3	0	0	0	0	1	1	0	0	0	0	1	1	0	1	1	1	1	1	1	38	2	2	1	3	5	1
1	1011024	6	3	3	1	4	2	0	0	0	0	1	1	0	1	0	0	0	1	0	1	0	1	1	1	1	48	3	2	1	3	5	2
1	1002787	6	3	3	1	3	1	0	0	0	0	1	1	0	0	0	1	0	1	0	1	0	1	1	1	1	25	1	1	2	3	5	1
1	1011107	6	3	3	1	4	1	0	0	0	0	1	2	0	0	1	0	0	1	0	1	1	1	1	1	1	26	1	1	2	3	5	2
1	1011009	6	3	3	1	4	1	0	0	0	0	1	2	1	0	0	0	0	1	0	1	0	1	1	0	2	27	1	1	2	3	5	1
1	1011027	6	3	3	1	5	2	0	0	0	0	1	2	0	0	0	1	0	1	0	1	0	1	1	0	1	27	1	1	2	3	5	1
1	1011116	6	3	3	1	4	1	0	0	0	0	1	3	1	0	0	0	0	1	0	1	1	1	1	1	1	27	1	2	2	3	5	2
1	1011032	6	3	3	1	4	2	1	1	1	1	0	2	0	1	0	0	0	1	0	1	0	1	1	0	1	29	1	2	2	3	5	1
1	1009689	11	2	3	1	4	2	0	0	0	0	1	2	1	0	0	0	0	1	0	1	1	1	1	1	1	29	1	1	2	3	5	1
1	1008205	11	2	3	1	3	4	1	0	0	0	0	1	0	0	0	0	1	1	0	1	1	1	1	1	2	29	1	2	2	3	5	1
1	1000773	11	2	3	1	2	2	0	0	0	0	1	4	1	0	0	0	0	1	0	1	1	1	1	1	1	30	2	1	2	3	5	4
1	1000953	11	2	3	1	2	2	0	0	0	0	1	2	1	0	0	0	0	1	0	1	1	1	1	1	1	30	2	2	2	3	5	1
1	1009808	11	2	3	1	4	1	0	0	0	0	1	1	0	0	1	0	0	1	0	1	1	1	1	0	2	30	2	2	2	3	5	2
1	1009212	11	2	3	1	5	1	0	0	0	0	1	2	0	0	1	0	0	1	0	1	0	1	1	0	1	30	2	2	2	3	5	1
1	1000929	11	2	3	1	3	2	0	0	0	0	1	2	1	0	0	0	0	1	0	1	0	1	1	0	1	30	2	2	2	3	5	1
1	1003707	8	1	3	1	4	5	0	0	0	0	1	2	0	0	0	1	0	1	0	1	1	1	1	1	1	30	2	1	2	3	5	1
1	1005814	8	1	3	1	3	1	0	0	0	0	1	1	0	1	0	0	0	1	0	1	1	1	1	1	1	30	2	2	2	3	5	2
1	1008378	8	1	3	1	2	5	0	0	0	0	1	2	1	0	0	0	0	1	0	1	0	1	1	1	1	30	2	1	2	3	5	1
1	1000695	8	1	3	1	4	2	0	0	0	0	1	1	0	0	0	0	1	1	0	1	0	1	1	0	1	31	2	1	2	3	5	1
1	1004391	8	1	3	1	4	1	0	0	0	0	1	1	0	0	1	0	0	1	0	1	1	1	1	0	1	32	2	1	2	3	5	2
1	1008720	8	1	3	1	4	1	0	0	0	0	1	3	0	1	0	0	0	1	0	1	0	1	1	0	1	32	2	2	2	3	5	2
1	1005824	8	1	3	1	4	1	0	0	0	0	1	2	0	1	0	0	0	1	0	1	1	1	1	1	1	32	2	2	2	3	5	1
1	1000552	8	1	3	1	5	1	0	0	0	0	1	5	0	0	0	0	1	1	0	1	0	1	1	1	2	32	2	2	2	3	5	1
1	1002544	8	1	3	1	4	1	0	0	0	0	1	2	1	0	0	0	0	1	0	1	0	1	1	0	1	32	2	2	2	3	5	1
1	1003560	9	1	3	1	4	2	0	0	0	0	1	2	1	0	0	0	0	1	0	1	1	1	1	0	1	33	2	2	2	3	5	2
1	1005595	9	1	3	1	3	2	0	0	0	0	1	2	1	0	0	0	0	1	0	1	0	1	1	1	1	33	2	2	2	3	5	1
1	1008013	23	3	3	1	4	3	0	0	0	0	1	1	0	0	0	1	0	1	0	1	0	1	1	1	1	33	2	2	2	3	5	3
1	1007174	23	3	3	1	4	1	0	0	0	0	1	2	0	0	0	1	0	1	0	1	1	1	1	1	1	33	2	2	2	3	5	1
1	1010914	32	1	3	1	4	2	0	0	0	0	1	2	0	0	0	0	1	1	0	1	1	1	1	0	1	33	2	2	2	3	5	2
1	1003312	32	1	3	1	4	1	0	0	0	0	1	2	0	1	0	0	0	1	0	1	0	1	1	0	1	34	2	2	2	3	5	1
1	1002241	32	1	3	1	3	2	0	0	0	0	1	2	0	0	1	0	0	1	0	1	1	1	1	1	1	34	2	2	2	3	5	1
1	1003588	32	1	3	1	3	2	0	0	0	0	1	2	0	0	1	0	0	1	0	1	1	1	1	1	1	34	2	2	2	3	5	1
1	1001728	32	1	3	1	4	2	0	0	0	0	1	2	0	0	0	1	0	1	0	1	1	1	1	1	1	35	2	2	2	3	5	2
1	1006928	32	1	3	2	3	1	0	0	0	0	1	2	0	1	0	0	0	1	0	1	1	1	1	1	1	35	2	2	2	3	5	1
1	1010007	1	2	3	1	4	2	0	0	0	0	1	1	0	0	0	0	1	1	0	1	1	1	1	1	1	35	2	1	2	3	5	2
1	1000176	1	2	3	1	4	1	0	0	0	0	1	2	1	0	0	0	0	1	0	1	0	1	1	0	1	36	2	2	2	3	5	2
1	1009523	1	2	3	1	5	2	0	0	0	0	1	2	0	0	0	0	1	1	0	1	1	1	1	1	1	36	2	2	2	3	5	1
1	1005751	1	2	3	1	2	2	0	0	0	0	1	2	1	0	0	0	0	1	0	1	1	1	1	1	1	36	2	2	2	3	5	2
1	1010647	1	2	3	1	5	2	0	0	0	0	1	1	1	0	0	0	0	1	0	1	1	1	1	1	1	36	2	2	2	3	5	1
1	1003920	13	2	3	1	3	3	0	0	1	0	0	2	1	0	0	0	0	1	0	1	1	1	1	1	1	36	2	2	2	3	5	2
1	1000835	18	3	3	1	3	1	0	0	0	0	1	3	1	0	0	0	0	1	0	1	0	1	1	1	1	36	2	2	2	3	5	1
1	1005111	18	3	3	1	3	1	0	0	0	0	1	2	1	0	0	0	0	1	0	1	1	1	1	1	1	37	2	2	2	3	5	3
1	1006203	18	3	3	1	3	2	0	0	0	0	1	2	1	0	0	0	0	1	0	1	1	1	1	1	1	37	2	2	2	3	5	1
1	1004197	17	1	3	1	4	1	0	0	0	0	1	1	0	0	0	1	0	1	0	1	1	1	1	0	1	38	2	2	2	3	5	1
1	1002323	17	1	3	1	4	3	0	0	0	0	1	1	1	0	0	0	0	1	0	1	1	1	1	1	1	38	2	2	2	3	5	2
1	1010903	13	2	3	1	4	2	0	0	0	0	1	2	0	0	0	0	1	1	0	1	1	1	1	0	1	38	2	1	2	3	5	1
1	1004520	12	2	3	1	3	1	1	1	1	0	0	1	1	0	0	0	0	1	0	1	0	1	0	0	1	38	2	1	2	3	5	3
1	1000493	12	2	3	1	3	1	0	1	0	0	0	2	0	1	0	0	0	1	0	1	1	1	1	1	1	38	2	2	2	3	5	1
1	1004673	5	1	3	1	3	1	0	0	0	0	1	1	1	0	0	0	0	1	0	1	1	1	1	1	1	38	2	1	2	3	5	2
1	1010959	21	1	3	1	4	1	0	0	0	0	1	1	0	0	0	0	1	1	0	1	0	1	1	1	1	38	2	2	2	3	5	1
1	1001233	21	1	3	1	4	1	0	0	0	0	1	1	0	0	0	0	1	1	0	1	0	1	1	1	1	39	2	1	2	3	5	2
1	1002136	21	1	3	1	4	1	0	0	0	0	1	2	1	0	0	0	0	1	0	1	0	1	1	1	1	39	2	2	2	3	5	2
1	1002401	21	1	3	1	3	3	0	0	0	0	1	2	1	0	0	0	0	1	0	1	1	1	1	1	1	39	2	2	2	3	5	2
1	1008488	21	1	3	1	4	2	0	0	0	0	1	2	1	0	0	0	0	1	0	1	1	1	1	1	1	40	3	2	2	3	5	2
1	1007979	21	1	3	1	4	2	0	0	0	0	1	2	0	0	0	0	1	1	0	1	0	1	1	0	1	40	3	1	2	3	5	1
1	1006832	21	1	3	1	5	1	0	0	0	0	1	2	0	0	0	0	1	1	0	0	0	0	1	0	2	40	3	1	2	3	5	1
1	1008801	21	1	3	1	4	1	0	0	0	0	1	2	0	0	0	0	1	1	0	1	0	1	1	1	1	40	3	2	2	3	5	1
1	1010020	21	1	3	1	5	1	0	0	0	0	1	2	0	0	0	0	1	1	0	1	1	1	1	1	1	40	3	2	2	3	5	1
1	1006070	21	1	3	1	3	2	0	0	0	0	1	2	0	0	1	0	0	1	0	1	1	1	1	1	1	41	3	2	2	3	5	1
1	1004649	21	1	3	1	5	1	0	0	0	0	1	1	0	0	0	0	1	1	0	1	1	1	1	0	1	41	3	1	2	3	5	2
1	1006367	21	1	3	1	2	2	0	0	0	0	1	2	1	0	0	0	0	1	0	1	1	1	1	1	1	42	3	2	2	3	5	1
1	1005753	32	1	3	1	4	1	0	0	0	0	1	1	1	0	0	0	0	1	0	1	0	1	1	0	1	43	3	2	2	3	5	1
1	1005393	22	2	3	1	4	3	0	0	0	0	1	2	1	0	0	0	0	1	0	1	1	1	1	1	1	43	3	2	2	3	5	2
1	1001721	22	2	3	1	4	3	0	0	0	0	1	2	0	0	0	0	1	1	0	1	1	1	1	1	1	44	3	1	2	3	5	1
1	1009729	22	2	3	1	5	1	0	0	0	0	1	1	0	0	0	0	1	1	0	1	0	1	1	1	1	44	3	2	2	3	5	3
1	1001354	22	2	3	1	3	2	0	0	0	0	1	2	1	0	0	0	0	1	0	1	1	1	1	0	1	44	3	1	2	3	5	2
1	1003421	16	2	3	1	4	2	0	0	0	0	1	2	1	0	0	0	0	1	0	1	1	1	1	1	1	44	3	2	2	3	5	2
1	1009378	10	2	3	1	4	1	0	0	0	0	1	2	0	1	0	0	0	1	0	1	0	1	1	0	1	45	3	2	2	3	5	1
1	1008912	31	3	3	1	4	2	0	0	0	0	1	2	0	0	1	0	0	1	0	1	1	1	1	0	1	45	3	1	2	3	5	1
1	1004127	31	3	3	1	3	1	0	0	0	0	1	2	1	0	0	0	0	1	0	1	1	1	1	1	1	45	3	2	2	3	5	1
1	1008980	31	3	3	1	4	5	0	0	0	0	1	2	0	0	1	0	0	1	0	1	1	1	1	1	1	46	3	1	2	3	5	1
1	1004164	31	3	3	1	2	3	0	0	0	0	1	1	0	1	0	0	0	1	0	1	1	1	1	1	1	46	3	2	2	3	5	1
1	1010376	31	3	3	1	4	3	0	0	0	0	1	1	0	0	0	1	0	1	0	1	0	1	1	0	1	47	3	1	2	3	5	3
1	1008018	31	3	3	1	1	1	0	0	0	0	1	5	0	0	0	0	1	1	0	1	1	1	1	0	1	47	3	2	2	3	5	2
1	1002731	31	3	3	1	3	2	0	0	0	0	1	2	1	0	0	0	0	1	0	1	1	1	1	1	1	47	3	2	2	3	5	1
1	1008201	31	3	3	1	3	1	0	0	0	0	1	2	1	0	0	0	0	1	0	1	0	1	1	0	1	48	3	1	2	3	5	2
1	1004877	31	3	3	1	4	2	0	0	0	0	1	2	1	0	0	0	0	1	0	1	0	1	1	1	1	48	3	1	2	3	5	1
1	1009692	31	3	3	1	3	5	0	0	0	0	1	1	1	0	0	0	0	1	0	1	0	1	1	1	1	48	3	2	2	3	5	1
1	1008854	21	1	3	1	5	1	0	0	0	0	1	2	1	0	0	0	0	1	0	1	0	1	1	1	1	48	3	2	2	3	5	1
1	1008757	21	1	3	1	3	2	0	0	0	0	1	1	0	0	0	0	1	1	0	1	0	1	1	1	1	49	3	2	2	3	5	3
1	1002577	4	3	3	1	3	3	0	0	0	0	1	4	0	0	1	0	0	1	0	1	1	1	1	0	1	49	3	2	2	3	5	2
1	1007943	4	3	3	1	4	1	0	0	0	0	1	2	1	0	0	0	0	1	0	1	0	1	1	0	1	50	4	2	2	3	5	2
1	1000039	4	3	3	1	1	2	0	0	0	0	1	2	0	0	0	0	1	1	0	1	0	0	1	0	1	50	4	1	2	3	5	2
1	1008749	4	3	3	1	3	2	0	0	0	0	1	2	1	0	0	0	0	1	0	1	0	1	1	1	1	50	4	1	2	3	5	1
1	1008329	4	3	3	1	3	1	0	0	0	0	1	1	0	0	0	1	0	1	0	1	1	1	1	0	1	52	4	1	2	3	5	1
1	1010970	4	3	3	1	5	5	0	0	0	0	1	1	0	0	0	0	1	1	0	1	1	1	1	0	1	52	4	2	2	3	5	2
1	1003200	4	3	3	1	3	2	0	0	0	0	1	2	1	0	0	0	0	1	0	1	1	1	1	1	1	53	4	1	2	3	5	2
1	1007419	4	3	3	1	3	1	0	0	0	0	1	1	1	0	0	0	0	1	0	1	1	1	1	1	1	56	4	1	2	3	5	1
1	1010237	9	1	3	1	4	2	0	0	0	0	1	1	0	0	0	0	1	1	0	1	1	1	1	1	1	56	4	1	2	3	5	1
1	1010038	9	1	3	1	4	1	0	0	0	0	1	2	0	0	1	0	0	1	0	1	1	1	1	1	1	57	4	1	2	3	5	3
1	1000278	32	1	3	1	4	5	0	0	0	0	1	1	0	1	0	0	0	1	0	1	1	1	1	1	1	36	2	2	3	3	5	2
1	1010763	15	1	3	1	5	1	0	1	0	0	0	2	1	0	0	0	0	1	0	1	1	1	1	1	1	36	2	2	3	3	5	1
1	1011109	21	1	3	1	3	1	0	0	0	0	1	2	1	0	0	0	0	1	0	1	1	1	1	1	1	41	3	1	3	3	5	1
1	1002964	21	1	3	1	3	2	0	1	0	0	0	2	1	0	0	0	0	1	0	1	1	1	1	1	1	41	3	1	3	3	5	2
1	1005214	31	3	3	1	5	2	0	0	0	0	1	1	0	0	0	0	1	1	0	1	0	1	1	1	1	48	3	2	3	3	5	2
1	1007324	31	3	3	1	2	2	0	0	0	0	1	3	0	0	1	0	0	1	0	1	1	1	1	1	1	25	1	1	1	4	5	1
1	1007247	31	3	3	1	4	5	0	0	0	0	1	1	0	0	0	0	1	1	0	1	1	1	1	0	1	26	1	2	1	4	5	2
1	1005304	22	2	3	1	3	5	0	0	0	0	1	1	0	0	0	0	1	1	0	1	1	1	1	1	1	26	1	2	1	4	5	2
1	1006468	22	2	3	1	4	1	0	0	0	0	1	3	1	0	0	0	0	1	0	1	0	1	1	0	2	27	1	1	1	4	5	1
1	1003503	8	1	3	1	5	2	0	0	0	0	1	1	1	0	0	0	0	1	0	1	1	1	1	1	1	27	1	2	1	4	5	1
1	1000405	8	1	3	1	4	2	0	0	0	0	1	2	0	1	0	0	0	1	0	1	0	1	1	1	1	27	1	2	1	4	5	1
1	1011004	6	3	3	1	4	1	0	0	0	0	1	2	0	1	0	0	0	1	0	1	1	1	1	1	1	28	1	2	1	4	5	2
1	1010981	6	3	3	1	3	2	0	0	0	0	1	3	1	0	0	0	0	1	0	1	1	1	1	1	1	29	1	2	1	4	5	1
1	1007793	6	3	3	1	4	2	0	0	0	0	1	1	0	0	0	0	1	1	0	1	1	1	1	0	1	30	2	1	1	4	5	1
1	1007491	6	3	3	1	3	2	0	0	0	0	1	2	1	0	0	0	0	1	0	1	0	1	1	1	1	28	1	2	2	4	5	4
1	1004881	22	2	3	1	3	2	0	0	0	0	1	1	0	0	1	0	0	1	0	1	1	1	1	1	1	28	1	2	2	4	5	1
1	1002886	22	2	3	1	3	2	0	0	0	0	1	1	1	0	0	0	0	1	0	1	1	1	1	1	1	30	2	1	2	4	5	1
1	1010918	22	2	3	1	4	2	0	0	0	0	1	2	1	0	0	0	0	1	0	1	0	1	1	1	1	30	2	2	2	4	5	1
1	1002389	5	1	3	1	4	2	0	0	0	0	1	2	0	0	0	0	1	1	0	1	1	1	1	1	1	30	2	1	2	4	5	1
1	1003761	5	1	3	1	5	5	0	0	0	0	1	1	0	0	0	0	1	1	0	1	1	1	1	1	1	31	2	2	2	4	5	1
1	1003207	5	1	3	1	5	5	0	0	0	0	1	1	0	0	0	0	1	1	0	1	1	1	1	1	1	32	2	2	2	4	5	1
1	1001081	5	1	3	1	5	2	0	0	0	0	1	2	0	0	1	0	0	1	0	0	0	1	1	0	1	32	2	2	2	4	5	1
1	1004264	5	1	3	1	5	2	0	0	0	0	1	1	0	0	0	0	1	1	0	0	0	1	0	0	1	32	2	1	2	4	5	2
1	1002434	5	1	3	1	5	2	0	0	0	0	1	2	1	0	0	0	0	1	0	1	0	1	1	1	1	33	2	1	2	4	5	2
1	1010312	25	3	3	1	4	2	0	0	0	0	1	1	0	0	0	0	1	1	0	1	1	1	1	0	1	34	2	1	2	4	5	2
1	1008108	25	3	3	1	1	5	0	0	0	0	1	1	0	0	0	0	1	1	0	1	1	1	1	1	1	35	2	2	2	4	5	1
1	1002726	25	3	3	1	3	2	0	0	0	0	1	2	0	1	0	0	0	1	0	1	0	1	1	1	1	36	2	2	2	4	5	2
1	1009687	11	2	3	1	4	2	0	0	0	0	1	1	0	0	0	1	0	1	0	1	1	1	1	1	1	36	2	2	2	4	5	1
1	1010189	11	2	3	1	2	2	0	0	0	0	1	1	0	0	0	0	1	1	0	1	0	1	1	1	1	37	2	2	2	4	5	3
1	1007143	11	2	3	1	3	2	0	0	0	0	1	2	1	0	0	0	0	1	0	1	1	1	1	1	1	37	2	1	2	4	5	1
1	1005238	16	2	3	1	4	2	0	0	0	0	1	1	1	0	0	0	0	1	0	1	1	1	1	0	1	38	2	1	2	4	5	1
1	1005156	16	2	3	1	3	2	0	0	0	0	1	2	1	0	0	0	0	1	0	0	0	1	1	0	2	39	2	1	2	4	5	1
1	1004308	16	2	3	1	3	2	0	0	0	0	1	2	1	0	0	0	0	1	0	1	0	1	1	0	1	39	2	2	2	4	5	1
1	1009461	25	3	3	1	4	2	0	0	0	0	1	3	1	0	0	0	0	1	0	1	1	1	1	0	1	40	3	2	2	4	5	2
1	1010065	15	1	3	1	3	2	0	0	0	0	1	1	0	0	1	0	0	1	0	1	1	1	1	0	1	40	3	2	2	4	5	2
1	1009298	15	1	3	1	3	2	0	0	0	0	1	2	1	0	0	0	0	1	0	1	1	1	1	1	1	40	3	1	2	4	5	1
1	1007546	15	1	3	1	3	2	0	0	0	0	1	2	0	0	0	1	0	1	0	1	1	1	1	1	1	48	3	1	2	4	5	1
1	1009956	15	1	3	1	4	2	0	0	0	0	1	2	0	1	0	0	0	1	0	1	1	1	1	1	1	50	4	2	2	4	5	2
1	1009590	15	1	3	1	4	2	0	0	0	0	1	1	0	0	0	0	1	1	0	1	0	1	1	0	1	30	2	1	4	4	5	1
1	1009619	15	1	3	1	3	2	0	0	0	0	1	2	0	0	0	0	1	1	0	1	1	1	1	1	1	20	1	1	1	2	4	1
1	1010232	15	1	3	1	5	3	0	0	0	0	1	1	0	0	1	0	0	1	0	1	0	1	1	1	1	20	1	1	1	2	4	1
1	1006378	15	1	3	1	3	1	0	0	0	0	1	3	1	0	0	0	0	1	0	1	1	1	1	1	1	47	3	1	2	2	4	1
1	1004436	15	1	3	2	4	2	0	0	0	0	1	1	0	1	0	0	0	1	0	1	0	1	1	1	1	48	3	2	2	2	4	1
1	1009593	15	1	3	1	3	2	0	0	0	0	1	2	0	0	1	0	0	1	0	1	1	1	1	1	1	51	4	2	2	2	4	1
1	1009740	15	1	3	1	3	2	0	0	0	0	1	2	1	0	0	0	0	1	0	1	0	1	1	1	1	60	4	1	2	2	4	2
1	1006408	15	1	3	1	3	2	0	0	0	0	1	2	1	0	0	0	0	1	0	1	1	1	1	0	1	72	4	1	2	2	4	1
1	1009495	15	1	3	1	1	5	0	0	0	0	1	1	1	0	0	0	0	1	0	1	1	1	1	0	1	24	1	2	1	3	4	1
1	1009549	15	1	3	1	4	1	0	0	0	0	1	2	1	0	0	0	0	1	0	1	1	1	1	0	1	30	2	2	1	3	4	4
1	1010258	15	1	3	1	3	1	0	0	0	0	1	2	1	0	0	0	0	1	0	1	1	1	1	1	1	30	2	1	1	3	4	1
1	1005827	15	1	3	1	4	1	0	0	0	0	1	2	0	0	1	0	0	1	0	1	0	1	1	1	1	32	2	1	1	3	4	2
1	1001979	6	3	3	1	3	2	0	0	0	0	1	2	1	0	0	0	0	1	0	1	1	1	1	1	1	32	2	2	1	3	4	1
1	1007689	6	3	3	1	4	2	0	0	0	0	1	2	0	0	0	0	1	1	0	1	1	1	1	1	1	32	2	2	1	3	4	1
1	1008921	6	3	3	1	4	1	0	0	0	0	1	1	0	0	0	0	1	1	0	1	1	1	1	1	1	33	2	2	1	3	4	1
1	1009819	6	3	3	1	3	2	0	0	0	0	1	1	0	1	0	0	0	1	0	1	0	1	1	0	1	43	3	1	1	3	4	1
1	1001672	6	3	3	2	4	2	0	0	0	0	1	2	0	0	0	0	1	1	0	1	1	1	1	1	1	33	2	2	2	3	4	1
1	1011046	6	3	3	1	4	1	0	0	0	0	1	4	0	0	0	0	1	1	0	1	1	1	1	1	1	34	2	2	2	3	4	3
1	1008732	6	3	3	1	5	3	0	0	0	0	1	2	0	0	0	0	1	1	0	1	1	1	1	1	1	34	2	2	2	3	4	1
1	1003241	6	3	3	1	5	1	0	0	0	0	1	1	0	0	1	0	0	1	0	1	0	1	1	0	2	35	2	1	2	3	4	2
1	1010259	6	3	3	1	4	1	0	0	0	0	1	1	0	0	0	1	0	1	0	1	0	1	1	0	1	36	2	2	2	3	4	2
1	1002975	6	3	3	1	3	4	0	0	0	0	1	2	0	0	0	0	1	1	0	1	1	1	1	1	1	36	2	2	2	3	4	1
1	1010201	6	3	3	1	4	1	0	0	0	0	1	2	1	0	0	0	0	1	0	1	1	1	1	1	1	37	2	2	2	3	4	1
1	1006538	6	3	3	1	4	3	0	0	0	0	1	1	0	0	0	0	1	1	0	1	1	1	1	1	1	38	2	2	2	3	4	2
1	1007429	6	3	3	1	3	1	0	0	0	0	1	1	0	0	0	0	1	1	0	1	1	1	1	1	1	38	2	1	2	3	4	3
1	1006562	6	3	3	1	3	3	0	0	0	0	1	2	0	0	0	0	1	1	0	1	1	1	1	1	1	40	3	1	2	3	4	2
1	1008855	6	3	3	1	4	2	0	0	0	0	1	2	1	0	0	0	0	1	0	1	0	1	1	1	1	40	3	1	2	3	4	1
1	1001595	6	3	3	1	4	5	0	0	0	0	1	2	1	0	0	0	0	1	0	1	1	1	1	1	1	40	3	1	2	3	4	1
1	1011067	6	3	3	1	3	2	0	0	0	0	1	2	1	0	0	0	0	1	0	1	0	1	1	1	1	42	3	2	2	3	4	1
1	1011045	6	3	3	1	5	2	0	0	0	0	1	1	0	0	0	0	1	1	0	1	0	1	1	1	1	43	3	2	2	3	4	1
1	1003511	6	3	3	1	3	1	0	0	0	0	1	2	0	1	0	0	0	1	0	1	1	1	1	1	2	43	3	2	2	3	4	1
1	1003685	15	1	3	2	3	2	0	0	0	0	1	1	1	0	0	0	0	1	0	1	0	1	1	0	1	44	3	1	2	3	4	2
1	1008997	25	3	3	1	4	2	0	0	0	0	1	2	0	0	0	0	1	1	0	1	0	1	1	1	1	45	3	1	2	3	4	1
1	1003509	25	3	3	1	3	2	0	0	0	0	1	1	1	0	0	0	0	1	0	1	1	1	1	1	1	45	3	1	2	3	4	2
1	1005016	32	1	3	1	4	2	0	0	0	0	1	2	0	0	1	0	0	1	0	1	1	1	1	1	1	45	3	2	2	3	4	4
1	1006784	3	1	3	1	3	2	0	0	1	0	0	2	0	0	1	0	0	1	0	1	0	1	1	1	1	45	3	2	2	3	4	2
1	1010388	10	2	3	1	3	5	0	0	0	0	1	1	0	0	1	0	0	1	0	1	0	1	1	0	1	46	3	1	2	3	4	1
1	1003387	31	3	3	2	4	2	0	0	0	0	1	1	0	0	0	0	1	1	0	1	1	1	1	1	1	46	3	1	2	3	4	2
1	1010854	11	2	3	1	5	1	0	0	0	0	1	1	0	0	1	0	0	1	0	0	1	1	1	0	1	47	3	2	2	3	4	2
1	1002159	6	3	3	1	4	2	0	0	0	0	1	2	0	1	0	0	0	1	0	1	1	1	1	0	1	48	3	1	2	3	4	1
1	1010720	6	3	3	1	4	5	0	0	0	0	1	2	0	0	1	0	0	1	0	1	1	1	1	1	1	48	3	2	2	3	4	1
1	1008253	9	1	3	1	4	2	0	0	0	0	1	1	0	0	0	0	1	1	0	1	1	1	1	0	1	48	3	1	2	3	4	1
1	1007308	21	1	3	1	4	1	0	0	0	0	1	2	0	0	0	0	1	1	0	1	0	1	1	1	1	49	3	1	2	3	4	3
1	1007753	21	1	3	1	3	1	0	0	0	0	1	1	1	0	0	0	0	1	0	1	1	1	1	1	1	50	4	2	2	3	4	3
1	1002213	21	1	3	1	4	3	0	0	0	0	1	3	0	0	1	0	0	1	0	1	1	1	1	1	1	50	4	1	2	3	4	2
1	1005032	21	1	3	1	4	2	0	0	0	0	1	2	0	1	0	0	0	1	0	1	1	1	1	1	1	50	4	2	2	3	4	1
1	1004615	21	1	3	1	2	2	0	0	0	0	1	1	0	0	0	0	1	1	0	1	1	1	1	1	1	50	4	2	2	3	4	2
1	1010483	21	1	3	1	3	2	0	0	0	0	1	2	1	0	0	0	0	1	0	1	0	1	1	0	1	50	4	1	2	3	4	1
1	1005059	21	1	3	1	3	1	0	0	0	0	1	2	1	0	0	0	0	1	0	1	0	1	1	0	1	50	4	1	2	3	4	1
1	1009013	21	1	3	1	3	2	0	0	0	0	1	2	1	0	0	0	0	1	0	1	1	1	1	1	1	50	4	1	2	3	4	4
1	1004304	8	1	3	1	4	1	0	0	0	0	1	2	0	0	0	0	1	1	0	1	1	1	1	1	1	50	4	2	2	3	4	1
1	1005590	31	3	3	1	3	2	1	0	0	0	0	2	0	1	0	0	0	1	0	1	0	1	1	1	1	50	4	2	2	3	4	1
1	1003300	31	3	3	1	4	1	0	0	0	0	1	1	0	0	0	0	1	1	0	1	0	1	1	1	1	51	4	2	2	3	4	1
1	1003718	31	3	3	1	2	1	0	0	0	0	1	2	1	0	0	0	0	1	0	1	0	1	1	1	1	51	4	1	2	3	4	2
1	1000112	3	1	3	1	5	1	0	0	0	0	1	2	1	0	0	0	0	1	0	1	1	1	1	1	1	52	4	2	2	3	4	2
1	1006111	3	1	3	1	3	3	0	0	0	0	1	3	1	0	0	0	0	1	0	1	1	1	1	1	1	52	4	1	2	3	4	3
1	1006423	3	1	3	1	3	3	0	1	0	0	0	2	1	0	0	0	0	1	0	1	1	1	1	1	1	53	4	1	2	3	4	2
1	1001050	3	1	3	1	3	2	0	0	0	0	1	2	1	0	0	0	0	1	0	1	0	1	1	1	1	54	4	1	2	3	4	1
1	1006593	23	3	3	1	3	2	0	0	0	0	1	2	1	0	0	0	0	1	0	1	1	1	1	1	1	55	4	2	2	3	4	2
1	1001127	24	1	3	1	4	2	0	0	0	0	1	2	0	1	0	0	0	1	0	1	1	1	1	1	1	56	4	1	2	3	4	2
1	1001657	24	1	3	1	4	2	0	0	0	0	1	2	1	0	0	0	0	1	0	1	1	1	1	1	1	57	4	1	2	3	4	2
1	1007674	24	1	3	1	4	3	0	0	0	0	1	2	0	0	0	0	1	1	0	1	0	1	1	0	1	57	4	1	2	3	4	1
1	1008931	24	1	3	1	3	2	0	0	0	0	1	2	0	1	0	0	0	1	0	1	1	1	1	1	1	57	4	2	2	3	4	2
1	1008947	24	1	3	1	1	1	0	0	0	0	1	3	1	0	0	0	0	1	0	1	1	1	1	0	1	59	4	1	2	3	4	1
1	1009923	24	1	3	1	3	1	0	0	0	0	1	2	1	0	0	0	0	1	0	1	0	1	1	1	1	68	4	2	4	3	4	4
1	1002833	24	1	3	1	3	1	0	0	0	0	1	1	1	0	0	0	0	1	0	1	1	1	1	1	1	24	1	2	1	4	4	1
1	1005501	24	1	3	1	4	2	0	0	0	0	1	2	1	0	0	0	0	1	0	1	1	1	1	1	2	27	1	2	1	4	4	2
1	1004964	16	2	3	1	3	2	0	0	0	0	1	2	1	0	0	0	0	1	0	1	1	0	1	1	1	27	1	2	1	4	4	1
1	1008709	5	1	3	2	4	2	0	0	0	0	1	2	1	0	0	0	0	1	0	1	0	0	1	1	1	28	1	2	1	4	4	1
1	1004829	5	1	3	1	3	1	0	0	1	0	0	2	0	1	0	0	0	1	0	1	1	1	1	1	1	30	2	2	1	4	4	1
1	1007749	5	1	3	1	3	2	0	0	0	0	1	1	0	1	0	0	0	1	0	1	0	1	1	0	1	37	2	1	1	4	4	1
1	1008793	5	1	3	1	4	1	0	0	0	0	1	2	0	1	0	0	0	1	0	1	1	1	1	1	1	38	2	1	1	4	4	2
1	1000770	17	1	3	1	5	1	0	0	0	0	1	2	0	1	0	0	0	1	0	1	1	1	1	1	1	30	2	2	2	4	4	1
1	1002296	17	1	3	1	3	1	0	1	0	0	0	1	0	0	0	1	0	1	0	1	1	1	1	1	1	31	2	2	2	4	4	2
1	1001614	17	1	3	1	4	2	0	0	0	0	1	2	0	0	0	1	0	1	0	1	1	1	1	0	1	32	2	2	2	4	4	1
1	1002352	17	1	3	1	2	2	0	0	0	0	1	4	0	0	1	0	0	1	0	1	1	1	1	1	1	33	2	2	2	4	4	3
1	1003362	17	1	3	1	4	1	0	0	0	0	1	2	1	0	0	0	0	1	0	1	1	1	1	1	1	34	2	2	2	4	4	1
1	1004627	17	1	3	1	4	2	0	0	0	0	1	4	1	0	0	0	0	1	0	1	1	1	1	1	1	36	2	2	2	4	4	3
1	1001451	12	2	3	1	3	1	1	0	0	0	0	2	1	0	0	0	0	1	0	1	1	1	1	1	1	36	2	2	2	4	4	1
1	1007262	9	1	3	1	4	1	0	0	0	0	1	1	0	0	1	0	0	1	0	1	1	0	1	0	1	36	2	1	2	4	4	1
1	1007140	9	1	3	1	4	1	0	0	0	0	1	2	0	0	0	0	1	1	0	1	1	1	1	1	1	36	2	2	2	4	4	1
1	1007223	9	1	3	1	4	3	0	0	0	1	1	2	1	0	0	0	0	1	0	1	1	1	1	0	1	37	2	1	2	4	4	1
1	1001762	9	1	3	1	2	5	0	1	0	0	0	2	1	0	0	0	0	1	0	1	1	1	1	1	1	38	2	2	2	4	4	1
1	1006342	9	1	3	1	3	2	0	0	0	0	1	1	1	0	0	0	0	1	0	1	1	1	1	1	1	39	2	2	2	4	4	2
1	1007918	9	1	3	1	5	1	0	0	0	0	1	2	1	0	0	0	0	1	0	1	1	1	1	1	1	41	3	2	2	4	4	1
1	1001402	9	1	3	1	3	2	0	0	0	0	1	3	0	0	1	0	0	1	0	1	1	1	1	0	1	41	3	1	2	4	4	1
1	1006382	22	2	3	1	3	3	0	0	0	0	1	2	1	0	0	0	0	1	0	1	1	1	1	1	1	49	3	1	2	4	4	2
1	1006636	15	1	3	1	3	2	0	0	0	0	1	1	0	0	1	0	0	1	0	1	0	1	1	0	1	49	3	2	2	4	4	1
1	1000935	15	1	3	1	4	2	0	0	0	0	1	1	0	1	0	0	0	1	0	1	1	1	1	1	1	20	1	2	1	1	1	2
1	1006118	15	1	3	1	3	3	0	0	0	0	1	2	0	1	0	0	0	1	0	1	1	1	1	1	2	21	1	2	1	1	1	2
1	1000837	11	2	3	1	4	2	0	0	0	0	1	2	1	0	0	0	0	1	0	1	0	1	1	1	2	21	1	2	1	1	1	2
1	1008881	32	1	3	1	4	2	0	0	0	0	1	1	0	0	0	0	1	1	0	1	0	1	1	1	1	22	1	2	1	1	1	3
1	1003869	22	2	3	1	3	2	0	0	0	0	1	2	1	0	0	0	0	1	0	1	0	1	1	1	2	22	1	2	1	1	1	3
1	1005573	22	2	3	1	4	1	0	0	0	0	1	2	0	1	0	0	0	1	0	1	0	1	1	1	1	22	1	2	1	1	1	1
1	1007744	22	2	3	1	3	1	0	0	0	0	1	1	1	0	0	0	0	1	0	1	1	1	1	1	2	27	1	2	1	1	1	2
1	1002155	22	2	3	1	3	2	0	0	0	0	1	3	0	1	0	0	0	1	0	1	1	1	1	1	2	27	1	2	1	1	1	4
1	1007538	22	2	3	1	3	3	0	0	0	0	1	2	1	0	0	0	0	1	0	1	0	1	1	0	2	28	1	2	1	1	1	1
1	1008236	22	2	3	1	4	1	0	0	0	0	1	1	1	0	0	0	0	1	0	1	1	1	1	1	2	24	1	2	2	1	1	3
1	1009218	22	2	3	1	5	2	0	0	0	0	1	2	1	0	0	0	0	1	0	1	1	1	1	1	1	27	1	2	2	1	1	1
1	1008832	22	2	3	1	5	2	0	0	0	0	1	1	0	0	1	0	0	1	0	1	0	1	1	1	1	30	2	2	2	1	1	1
1	1010156	21	1	3	1	3	1	0	0	0	0	1	2	1	0	0	0	0	1	0	1	1	1	1	1	2	50	4	2	2	1	1	1
1	1010079	21	1	3	1	5	2	0	0	0	0	1	1	1	0	0	0	0	1	0	1	1	1	1	1	2	50	4	1	2	1	1	1
1	1010361	15	1	3	1	3	2	0	0	1	0	0	3	0	1	0	0	0	1	0	1	1	1	1	1	2	52	4	1	2	1	1	1
1	1010524	15	1	3	1	5	3	0	0	0	0	1	2	0	0	0	0	1	1	0	1	1	1	1	1	1	18	1	2	1	2	1	1
1	1004409	9	1	3	1	3	1	0	0	0	0	1	1	0	1	0	0	0	1	0	1	1	1	1	1	2	19	1	2	1	2	1	2
1	1005953	9	1	3	1	4	2	0	0	0	0	1	1	1	0	0	0	0	1	0	1	1	1	1	0	2	20	1	2	1	2	1	1
1	1007623	9	1	3	1	4	2	0	0	0	0	1	2	1	0	0	0	0	1	0	1	1	1	1	1	2	20	1	2	1	2	1	1
1	1003408	27	1	3	1	3	5	0	0	0	0	1	1	0	0	0	0	1	1	0	1	1	1	1	0	2	21	1	2	1	2	1	4
1	1004134	27	1	3	1	3	1	0	0	0	0	1	2	1	0	0	0	0	1	0	1	0	1	1	1	2	21	1	2	1	2	1	1
1	1008095	27	1	3	1	3	2	0	0	0	0	1	2	1	0	0	0	0	1	0	1	1	1	1	1	1	21	1	2	1	2	1	1
1	1006863	27	1	3	2	5	2	0	0	0	0	1	3	0	0	0	0	1	1	0	1	0	1	1	1	2	21	1	2	1	2	1	1
1	1006971	27	1	3	1	3	2	0	0	0	0	1	2	0	0	0	0	1	1	0	1	0	1	1	0	1	22	1	2	1	2	1	2
1	1001290	27	1	3	1	4	1	0	0	0	0	1	2	0	0	1	0	0	1	0	1	1	1	1	1	2	22	1	2	1	2	1	1
1	1007559	27	1	3	1	3	1	0	0	0	0	1	2	1	0	0	0	0	1	0	1	1	1	1	1	1	23	1	2	1	2	1	3
1	1008192	27	1	3	1	3	3	0	0	0	0	1	1	1	0	0	0	0	1	0	1	1	1	1	1	1	23	1	1	1	2	1	1
1	1003390	27	1	3	1	3	3	0	0	0	0	1	2	1	0	0	0	0	1	0	1	1	1	1	1	1	24	1	2	1	2	1	2
1	1004112	27	1	3	1	2	2	0	0	0	0	1	2	1	0	0	0	0	1	0	1	1	1	1	1	1	25	1	2	1	2	1	1
1	1004613	27	1	3	1	4	1	0	0	0	0	1	2	0	0	0	0	1	1	0	1	0	1	1	1	1	25	1	1	1	2	1	1
1	1006162	27	1	3	1	4	1	0	0	0	0	1	1	0	1	0	0	0	1	0	1	1	1	1	1	1	26	1	2	1	2	1	1
1	1009089	1	2	3	1	5	2	0	0	0	0	1	2	0	1	0	0	0	1	0	1	0	1	1	1	1	31	2	1	1	2	1	2
1	1002413	21	1	3	1	4	1	0	0	0	0	1	4	0	1	0	0	0	1	0	1	1	1	1	1	2	25	1	2	2	2	1	1
1	1003435	21	1	3	1	4	1	0	0	0	0	1	1	0	0	0	0	1	1	0	1	0	1	1	1	1	25	1	2	2	2	1	1
1	1004175	21	1	3	1	3	2	0	0	0	0	1	2	0	0	1	0	0	1	0	0	0	0	1	0	2	28	1	2	2	2	1	1
1	1007833	21	1	3	1	4	1	0	0	0	0	1	1	0	0	0	0	1	1	0	1	1	1	1	1	2	28	1	2	2	2	1	1
1	1003089	5	1	3	1	4	2	0	0	0	0	1	2	1	0	0	0	0	1	0	1	1	1	1	1	1	29	1	2	2	2	1	1
1	1000618	8	1	3	1	3	2	0	0	0	0	1	1	0	0	1	0	0	1	0	1	1	1	1	1	1	30	2	2	2	2	1	1
1	1002575	8	1	3	1	3	1	0	0	0	0	1	2	1	0	0	0	0	1	0	1	1	1	1	1	2	31	2	2	2	2	1	2
1	1001686	8	1	3	1	3	2	0	0	0	0	1	1	1	0	0	0	0	1	0	1	0	1	1	1	1	35	2	2	2	2	1	1
1	1002260	8	1	3	1	4	1	0	0	0	0	1	3	1	0	0	0	0	1	0	1	0	1	1	0	2	36	2	1	2	2	1	1
1	1003842	13	2	3	1	4	1	0	0	0	0	1	2	1	0	0	0	0	1	0	1	1	1	1	1	1	38	2	2	2	2	1	2
1	1005272	18	3	3	1	3	2	0	0	0	0	1	2	1	0	0	0	0	1	0	1	1	1	1	1	2	38	2	2	2	2	1	1
1	1005284	19	3	3	1	4	4	0	0	0	0	1	2	0	0	0	0	1	1	0	1	1	1	1	1	1	40	3	2	2	2	1	2
1	1009950	21	1	3	1	3	2	0	0	0	0	1	2	0	0	0	0	1	1	0	1	1	1	1	1	1	40	3	2	2	2	1	1
1	1000254	21	1	3	1	5	2	0	0	0	0	1	1	0	0	0	0	1	1	0	1	1	1	1	0	1	40	3	2	2	2	1	1
1	1006050	22	2	3	1	3	1	0	0	0	0	1	2	0	1	0	0	0	1	0	1	1	1	1	1	2	40	3	2	2	2	1	2
1	1000958	22	2	3	1	3	2	0	0	0	0	1	2	0	0	1	0	0	1	0	1	1	1	1	1	1	40	3	2	2	2	1	3
1	1003464	23	3	3	1	3	2	0	0	0	0	1	2	1	0	0	0	0	1	0	1	0	1	1	1	1	41	3	2	2	2	1	1
1	1007028	23	3	3	2	4	2	0	0	0	0	1	1	0	0	0	1	0	1	0	1	1	1	1	1	2	42	3	2	2	2	1	1
1	1008058	18	3	3	1	3	1	0	0	0	0	1	1	0	0	1	0	0	1	0	1	1	1	1	1	1	44	3	2	2	2	1	3
1	1009413	18	3	3	1	4	2	0	0	0	0	1	2	0	0	0	0	1	1	0	1	1	1	1	1	2	45	3	1	2	2	1	1
1	1007924	15	1	3	1	3	2	0	0	0	0	1	1	1	0	0	0	0	1	0	1	1	1	1	1	1	45	3	2	2	2	1	1
1	1008303	15	1	3	1	5	2	0	0	0	0	1	1	1	0	0	0	0	1	0	1	1	1	1	1	1	45	3	2	2	2	1	2
1	1006957	19	3	3	1	4	1	0	0	0	0	1	2	0	0	0	0	1	1	0	1	1	1	1	1	2	46	3	2	2	2	1	1
1	1003828	19	3	3	1	4	2	0	0	0	0	1	3	0	0	0	1	0	1	0	1	0	1	1	1	1	47	3	2	2	2	1	1
1	1000502	4	3	3	1	4	4	1	1	0	0	0	1	1	0	0	0	0	1	0	1	0	1	1	1	1	49	3	2	2	2	1	3
1	1010814	23	3	3	1	5	1	0	0	0	0	1	3	0	0	0	0	1	1	0	1	1	1	1	1	1	50	4	2	2	2	1	2
1	1005442	23	3	3	1	4	2	0	0	0	0	1	2	1	0	0	0	0	1	0	1	0	1	1	0	1	50	4	2	2	2	1	1
1	1007273	23	3	3	1	4	3	0	0	0	0	1	2	0	0	0	0	1	1	0	1	1	1	1	1	1	51	4	1	2	2	1	2
1	1004985	23	3	3	1	3	2	0	1	0	0	0	1	1	0	0	0	0	1	0	1	0	1	1	0	1	52	4	2	2	2	1	2
1	1002808	23	3	3	1	3	2	0	0	0	0	1	2	1	0	0	0	0	1	0	1	0	1	1	1	2	53	4	1	2	2	1	1
1	1010539	23	3	3	1	4	2	0	0	0	0	1	2	1	0	0	0	0	1	0	1	0	1	1	0	2	56	4	2	2	2	1	1
1	1000458	23	3	3	1	3	1	0	0	0	0	1	1	0	1	0	0	0	1	0	1	1	1	1	1	1	60	4	2	2	2	1	3
1	1008270	23	3	3	1	4	5	0	0	0	0	1	2	1	0	0	0	0	1	0	1	1	1	1	0	1	61	4	2	2	2	1	1
1	1010469	23	3	3	1	4	2	0	0	0	0	1	2	1	0	0	0	0	1	0	1	1	1	1	1	1	65	4	1	2	2	1	2
1	1008224	23	3	3	1	3	1	0	0	0	0	1	3	0	1	0	0	0	1	0	1	0	1	1	0	1	27	1	2	3	2	1	1
1	1008714	23	3	3	1	2	1	0	0	0	0	1	2	1	0	0	0	0	1	0	1	1	1	1	1	1	40	3	2	3	2	1	1
1	1010560	23	3	3	1	3	2	0	0	0	0	1	4	0	0	0	1	0	1	0	1	1	1	1	0	2	49	3	1	3	2	1	1
1	1009121	20	3	3	1	3	2	0	0	0	0	1	1	1	0	0	0	0	1	0	1	1	1	1	1	1	20	1	2	1	3	1	1
1	1005443	20	3	3	1	3	2	0	0	0	0	1	2	1	0	0	0	0	1	0	1	1	1	1	1	1	20	1	2	1	3	1	1
1	1008377	18	3	3	1	3	5	0	0	1	0	0	4	0	0	0	1	0	1	0	1	0	1	1	0	2	21	1	2	1	3	1	1
1	1010695	23	3	3	1	3	2	0	0	0	0	1	2	0	0	1	0	0	1	0	1	1	1	1	1	2	22	1	2	1	3	1	1
1	1003749	13	2	3	1	3	2	1	0	0	0	0	3	0	0	1	0	0	1	0	1	0	1	1	1	2	23	1	2	1	3	1	2
1	1005346	10	2	3	1	4	1	0	0	0	0	1	2	1	0	0	0	0	1	0	1	1	1	1	1	1	23	1	2	1	3	1	1
1	1000607	10	2	3	1	3	2	0	0	0	0	1	1	0	0	1	0	0	1	0	1	1	1	1	0	2	23	1	2	1	3	1	1
1	1004769	10	2	3	1	5	1	0	0	0	0	1	2	1	0	0	0	0	1	0	1	0	1	1	1	1	23	1	2	1	3	1	1
1	1005721	9	1	3	1	2	5	0	0	0	0	1	2	0	1	0	0	0	1	0	1	1	1	1	1	2	23	1	2	1	3	1	1
1	1005453	9	1	3	1	4	1	0	0	0	0	1	2	0	0	0	0	1	1	0	1	1	1	1	1	1	23	1	2	1	3	1	1
1	1008466	9	1	3	1	3	1	0	0	0	0	1	2	1	0	0	0	0	1	0	1	1	1	1	1	1	23	1	2	1	3	1	1
1	1001219	9	1	3	1	4	2	0	0	0	0	1	2	1	0	0	0	0	1	0	1	1	1	1	1	2	24	1	1	1	3	1	3
1	1007961	15	1	3	1	4	1	0	0	1	0	0	2	1	0	0	0	0	1	0	1	1	1	1	1	1	24	1	2	1	3	1	1
1	1000166	15	1	3	1	3	1	0	1	1	0	0	3	0	1	0	0	0	1	0	1	1	1	1	1	1	24	1	2	1	3	1	1
1	1004492	15	1	3	1	3	1	0	0	0	0	1	1	1	0	0	0	0	1	0	1	1	1	1	1	2	24	1	2	1	3	1	1
1	1008707	1	2	3	2	3	3	0	0	0	0	1	4	0	0	1	0	0	1	0	1	0	0	1	0	1	24	1	2	1	3	1	2
1	1010484	1	2	3	1	4	2	0	0	0	0	1	4	1	0	0	0	0	1	0	1	1	1	1	1	1	25	1	2	1	3	1	2
1	1002772	1	2	3	1	3	2	0	0	0	0	1	2	0	0	0	0	1	1	0	1	1	1	1	1	1	25	1	2	1	3	1	1
1	1005809	21	1	3	1	3	1	0	0	1	0	0	1	1	0	0	0	0	1	0	1	1	1	1	1	2	25	1	2	1	3	1	1
1	1005521	21	1	3	1	3	1	0	0	0	0	1	1	1	0	0	0	0	1	0	1	1	1	1	0	1	25	1	1	1	3	1	1
1	1009540	15	1	3	1	4	1	0	0	0	0	1	2	0	0	0	1	0	1	0	1	1	1	1	1	2	25	1	2	1	3	1	1
1	1002396	16	2	3	1	3	1	0	0	0	0	1	2	0	0	0	0	1	1	0	1	1	1	1	1	1	25	1	2	1	3	1	1
1	1002040	13	2	3	1	4	2	1	0	0	0	0	1	1	0	0	0	0	1	0	1	1	1	1	1	1	25	1	2	1	3	1	1
1	1006350	19	3	3	1	3	2	0	1	0	0	0	3	0	0	0	0	1	1	0	1	0	1	1	0	2	25	1	2	1	3	1	2
1	1011091	19	3	3	1	3	2	0	0	0	0	1	1	1	0	0	0	0	1	0	1	1	1	1	1	2	25	1	2	1	3	1	1
1	1006700	19	3	3	1	4	1	0	0	0	0	1	2	1	0	0	0	0	1	0	1	0	1	1	0	2	25	1	2	1	3	1	1
1	1002908	19	3	3	1	4	1	0	0	0	0	1	2	0	0	1	0	0	1	0	1	1	1	1	1	1	25	1	2	1	3	1	1
1	1003674	19	3	3	1	4	2	0	0	0	0	1	1	0	1	0	0	0	1	0	1	0	1	1	1	2	26	1	2	1	3	1	1
1	1004267	19	3	3	1	3	2	0	0	0	0	1	1	0	0	1	0	0	1	0	1	0	1	1	0	2	27	1	2	1	3	1	2
1	1007277	19	3	3	1	2	1	0	0	0	0	1	2	0	1	0	0	0	1	0	1	1	1	1	1	1	27	1	2	1	3	1	1
1	1004510	19	3	3	1	4	2	0	0	0	0	1	2	0	1	0	0	0	1	0	1	0	1	1	1	1	27	1	1	1	3	1	1
1	1007718	19	3	3	1	4	5	0	0	0	0	1	2	0	0	0	0	1	1	0	1	1	1	1	1	1	27	1	1	1	3	1	1
1	1005125	19	3	3	1	5	2	0	0	0	0	1	1	1	0	0	0	0	1	0	1	1	1	1	1	1	27	1	2	1	3	1	1
1	1011148	19	3	3	1	5	5	0	0	0	0	1	2	1	0	0	0	0	1	0	1	1	1	1	1	1	28	1	2	1	3	1	1
1	1000701	17	1	3	1	5	1	0	0	0	0	1	1	0	0	0	0	1	1	0	1	1	1	1	1	1	28	1	2	1	3	1	1
1	1003307	17	1	3	1	4	2	0	0	0	0	1	2	0	0	1	0	0	1	0	1	0	1	1	0	2	28	1	2	1	3	1	1
1	1011076	6	3	3	1	4	1	0	0	0	0	1	1	0	0	1	0	0	1	0	1	1	1	1	1	1	28	1	2	1	3	1	2
1	1007889	6	3	3	1	4	2	0	0	0	0	1	4	0	0	1	0	0	1	0	1	1	1	1	1	1	28	1	2	1	3	1	2
1	1003478	6	3	3	1	5	2	0	0	0	0	1	2	1	0	0	0	0	1	0	1	1	1	1	1	2	28	1	2	1	3	1	2
1	1010416	6	3	3	2	4	2	0	0	0	0	1	1	1	0	0	0	0	1	0	1	0	1	1	1	2	28	1	2	1	3	1	2
1	1004852	31	3	3	1	4	5	0	0	0	0	1	3	0	0	1	0	0	1	0	1	1	1	1	1	1	28	1	2	1	3	1	3
1	1006287	31	3	3	1	3	1	0	0	0	0	1	3	0	0	0	0	1	1	0	1	0	1	1	0	1	28	1	1	1	3	1	1
1	1005523	31	3	3	1	3	3	0	0	0	0	1	2	1	0	0	0	0	1	0	1	0	1	1	1	1	28	1	2	1	3	1	1
1	1005022	31	3	3	1	4	2	0	0	0	0	1	1	1	0	0	0	0	1	0	1	1	1	1	1	2	28	1	2	1	3	1	1
1	1004309	31	3	3	1	4	1	0	0	1	0	0	3	0	1	0	0	0	1	0	1	1	1	1	1	1	29	1	2	1	3	1	1
1	1003860	31	3	3	1	2	5	0	0	0	0	1	1	1	0	0	0	0	1	0	1	0	1	1	1	1	29	1	2	1	3	1	1
1	1004755	31	3	3	1	4	1	0	0	1	0	0	4	0	0	0	0	1	1	0	1	1	1	1	1	2	30	2	2	1	3	1	2
1	1001069	21	1	3	1	4	1	0	0	0	0	1	1	0	0	0	0	1	1	0	1	0	1	1	1	1	30	2	2	1	3	1	2
1	1004068	5	1	3	1	3	2	0	0	0	0	1	2	0	0	0	0	1	1	0	1	1	1	1	0	1	30	2	1	1	3	1	2
1	1011040	5	1	3	1	3	2	0	0	0	0	1	1	1	0	0	0	0	1	0	1	0	1	1	1	2	30	2	2	1	3	1	2
1	1006330	5	1	3	1	4	1	0	0	0	0	1	1	0	1	0	0	0	1	0	1	1	1	1	1	1	31	2	2	1	3	1	2
1	1005344	5	1	3	1	5	3	0	0	0	0	1	3	1	0	0	0	0	1	0	1	1	1	1	1	2	31	2	2	1	3	1	1
1	1002878	9	1	3	1	1	2	0	0	0	0	1	2	0	0	0	0	1	1	0	1	1	1	0	0	1	32	2	1	1	3	1	2
1	1003007	9	1	3	1	4	1	0	0	0	0	1	2	0	0	0	0	1	1	0	1	1	1	1	1	1	33	2	2	1	3	1	1
1	1008021	9	1	3	1	4	2	0	0	0	0	1	2	1	0	0	0	0	1	0	1	0	1	1	0	1	33	2	2	1	3	1	2
1	1000231	9	1	3	1	3	2	0	0	0	0	1	2	1	0	0	0	0	1	0	1	1	1	1	1	1	35	2	2	1	3	1	2
1	1001018	9	1	3	1	4	5	0	0	0	0	1	2	1	0	0	0	0	1	0	1	1	1	1	0	1	45	3	2	1	3	1	4
1	1002967	3	1	3	1	5	1	0	0	0	0	1	1	0	0	0	0	1	1	0	1	0	1	1	0	1	24	1	2	2	3	1	3
1	1001489	3	1	3	1	4	5	0	0	0	0	1	1	1	0	0	0	0	1	0	1	1	1	1	1	1	27	1	2	2	3	1	3
1	1005676	14	2	3	1	3	1	0	0	0	0	1	1	0	0	0	0	1	1	0	1	1	1	1	0	1	27	1	2	2	3	1	1
1	1006497	14	2	3	1	4	5	0	0	0	0	1	2	0	1	0	0	0	1	0	1	1	1	1	1	1	27	1	2	2	3	1	2
1	1001283	14	2	3	1	3	2	0	0	0	0	1	2	1	0	0	0	0	1	0	1	1	1	1	1	1	27	1	2	2	3	1	2
1	1006245	14	2	3	1	3	3	0	0	0	0	1	3	1	0	0	0	0	1	0	1	1	1	1	1	1	27	1	2	2	3	1	3
1	1005556	14	2	3	1	5	2	0	0	0	0	1	1	1	0	0	0	0	1	0	1	1	1	1	1	2	27	1	2	2	3	1	1
1	1002454	13	2	3	1	1	5	0	0	0	0	1	5	0	0	0	1	0	1	0	1	1	1	1	1	1	28	1	2	2	3	1	1
1	1006148	13	2	3	1	4	2	0	0	0	0	1	3	0	1	0	0	0	1	0	1	1	1	1	1	2	28	1	2	2	3	1	2
1	1003250	13	2	3	1	3	2	0	0	0	0	1	2	1	0	0	0	0	1	0	1	1	1	1	1	1	28	1	2	2	3	1	1
1	1008958	13	2	3	1	3	5	0	0	0	0	1	2	0	1	0	0	0	1	0	1	1	1	1	1	1	28	1	2	2	3	1	2
1	1001734	22	2	3	1	3	2	0	1	0	0	0	1	1	0	0	0	0	1	0	1	0	1	1	1	1	28	1	2	2	3	1	1
1	1000786	5	1	3	1	4	2	0	0	0	0	1	2	0	1	0	0	0	1	0	1	1	1	1	1	1	28	1	2	2	3	1	1
1	1000009	15	1	3	1	3	1	0	1	0	0	0	2	0	0	0	0	1	1	0	1	1	1	1	1	2	28	1	2	2	3	1	1
1	1001401	10	2	3	1	4	2	0	0	0	0	1	1	0	0	0	0	1	1	0	1	1	1	1	1	1	28	1	2	2	3	1	1
1	1003592	10	2	3	1	4	2	0	0	0	0	1	3	1	0	0	0	0	1	0	1	1	1	1	0	1	29	1	1	2	3	1	1
1	1008961	10	2	3	1	4	2	0	0	0	0	1	2	1	0	0	0	0	1	0	1	1	1	1	1	1	29	1	2	2	3	1	2
1	1009242	10	2	3	1	4	1	0	0	0	0	1	1	0	1	0	0	0	1	0	1	1	1	1	1	1	29	1	2	2	3	1	1
1	1009210	10	2	3	1	4	1	0	0	0	0	1	2	0	0	0	1	0	1	0	1	1	1	1	0	1	29	1	2	2	3	1	2
1	1010404	10	2	3	1	4	1	0	0	0	0	1	2	0	0	0	0	1	1	0	1	0	1	1	0	1	29	1	2	2	3	1	1
1	1004751	19	3	3	1	4	1	0	0	0	0	1	2	1	0	0	0	0	1	0	1	1	1	1	1	1	29	1	2	2	3	1	1
1	1006772	19	3	3	1	4	2	0	0	1	0	1	3	1	0	0	0	0	1	0	1	1	1	1	1	1	29	1	2	2	3	1	2
1	1010373	33	3	3	1	3	2	0	0	0	0	1	1	0	0	0	0	1	1	0	1	1	1	1	1	1	29	1	2	2	3	1	1
1	1001433	33	3	3	1	3	2	0	0	0	0	1	2	0	0	1	0	0	1	0	1	1	1	1	0	1	29	1	2	2	3	1	1
1	1009633	33	3	3	1	3	1	0	0	0	0	1	2	1	0	0	0	0	1	0	1	0	1	1	0	1	29	1	2	2	3	1	1
1	1009560	33	3	3	1	5	2	0	0	0	0	1	5	0	0	1	0	0	1	0	1	1	1	1	1	1	29	1	2	2	3	1	1
1	1009140	33	3	3	1	2	2	0	0	0	0	1	2	0	0	0	0	1	1	0	1	0	1	1	1	1	30	2	2	2	3	1	2
1	1000186	33	3	3	1	4	1	0	0	0	0	1	2	0	0	0	0	1	1	0	1	1	1	1	1	1	30	2	2	2	3	1	2
1	1005209	33	3	3	2	2	3	1	0	0	0	0	2	0	1	0	0	0	1	0	1	1	1	1	1	1	30	2	2	2	3	1	3
1	1009232	33	3	3	1	4	2	0	0	0	0	1	2	0	0	0	0	1	1	0	1	1	1	1	1	1	30	2	2	2	3	1	1
1	1009109	33	3	3	1	4	2	0	0	0	0	1	2	0	0	0	0	1	1	0	1	1	1	1	1	1	30	2	2	2	3	1	1
1	1009711	33	3	3	1	3	1	0	0	0	0	1	2	1	0	0	0	0	1	0	1	1	1	1	1	1	30	2	2	2	3	1	2
1	1010882	33	3	3	1	3	3	0	0	0	0	1	2	1	0	0	0	0	1	0	1	1	1	1	0	1	30	2	2	2	3	1	3
1	1007993	33	3	3	1	3	3	0	0	0	0	1	2	1	0	0	0	0	1	0	1	1	1	1	1	1	30	2	2	2	3	1	1
1	1005750	33	3	3	1	3	4	0	0	0	0	1	2	0	0	0	0	1	1	0	1	1	1	1	0	2	30	2	2	2	3	1	2
1	1006343	33	3	3	1	5	1	0	0	0	0	1	2	0	0	0	0	1	1	0	1	1	1	1	1	1	30	2	2	2	3	1	1
1	1010150	33	3	3	1	4	1	0	0	0	0	1	2	0	0	1	0	0	1	0	1	0	1	1	0	2	30	2	1	2	3	1	1
1	1008141	33	3	3	1	4	2	0	0	0	0	1	2	0	0	1	0	0	1	0	1	1	1	1	0	1	30	2	2	2	3	1	1
1	1009101	33	3	3	1	4	1	0	0	0	0	1	1	0	0	0	0	1	1	0	1	0	1	1	1	1	30	2	2	2	3	1	1
1	1009967	33	3	3	1	4	2	0	0	0	0	1	1	0	0	1	0	0	1	0	1	0	1	1	1	2	30	2	2	2	3	1	2
1	1009330	33	3	3	1	4	2	0	0	0	0	1	2	1	0	0	0	0	1	0	1	1	1	1	1	1	30	2	2	2	3	1	1
1	1010241	33	3	3	1	3	5	0	0	0	0	1	2	1	0	0	0	0	1	0	1	1	1	1	0	1	30	2	2	2	3	1	1
1	1001015	33	3	3	1	3	1	0	0	0	0	1	1	0	0	0	0	1	1	0	1	1	1	1	1	1	31	2	2	2	3	1	2
1	1007872	33	3	3	1	3	2	0	0	0	0	1	2	0	1	0	0	0	1	0	1	1	1	1	1	1	31	2	2	2	3	1	2
1	1001035	33	3	3	1	2	5	0	0	0	0	1	1	0	0	1	0	0	1	0	1	1	1	1	1	1	31	2	2	2	3	1	2
1	1001053	33	3	3	1	4	1	0	0	0	0	1	2	1	0	0	0	0	1	0	1	1	1	1	0	2	31	2	2	2	3	1	1
1	1010613	33	3	3	1	4	1	0	0	0	0	1	2	0	0	0	0	1	1	0	1	1	1	1	1	1	32	2	2	2	3	1	1
1	1002185	33	3	3	1	4	1	0	0	0	0	1	2	0	0	0	0	1	1	0	1	1	1	1	1	1	32	2	2	2	3	1	2
1	1000915	33	3	3	1	3	1	0	0	0	0	1	2	1	0	0	0	0	1	0	1	1	1	1	1	1	32	2	2	2	3	1	2
1	1001091	33	3	3	1	4	2	0	0	0	0	1	2	1	0	0	0	0	1	0	1	1	1	1	1	1	32	2	1	2	3	1	1
1	1004342	33	3	3	1	3	2	0	0	0	0	1	2	1	0	0	0	0	1	0	1	1	1	1	1	1	32	2	2	2	3	1	1
1	1008379	33	3	3	1	5	5	0	0	0	0	1	2	1	0	0	0	0	1	0	1	1	1	1	0	1	32	2	2	2	3	1	1
1	1009706	33	3	3	1	3	1	0	0	0	0	1	1	1	0	0	0	0	1	0	1	1	1	1	1	2	32	2	2	2	3	1	1
1	1009875	33	3	3	1	4	2	0	0	0	0	1	2	1	0	0	0	0	1	0	1	0	0	0	0	1	32	2	1	2	3	1	1
1	1004832	33	3	3	1	4	3	0	0	0	0	1	1	0	0	0	0	1	1	0	1	1	1	1	1	1	32	2	2	2	3	1	1
1	1003504	33	3	3	1	3	3	0	0	0	0	1	2	0	0	0	0	1	1	0	1	1	1	0	0	1	32	2	1	2	3	1	1
1	1000511	10	2	3	1	4	1	0	0	0	0	1	1	0	0	0	0	1	1	0	1	1	1	1	1	1	33	2	2	2	3	1	2
1	1004745	10	2	3	1	4	1	0	0	0	0	1	2	0	0	0	0	1	1	0	1	1	1	1	1	1	33	2	2	2	3	1	3
1	1005620	25	3	3	1	1	5	0	0	0	0	1	3	0	0	0	0	1	1	0	1	1	1	1	0	1	34	2	2	2	3	1	1
1	1004475	21	1	3	1	5	2	0	0	0	0	1	2	0	0	1	0	0	1	0	1	1	1	1	1	1	35	2	1	2	3	1	1
1	1005289	21	1	3	1	4	2	0	0	0	0	1	2	0	0	1	0	0	1	0	1	1	1	1	1	1	35	2	2	2	3	1	1
1	1008866	7	3	3	1	5	2	0	0	0	0	1	4	0	0	0	0	1	1	0	1	0	1	1	1	1	35	2	2	2	3	1	3
1	1007026	7	3	3	1	3	3	0	0	0	0	1	3	0	0	0	0	1	1	0	1	1	1	1	1	1	35	2	2	2	3	1	1
1	1006654	12	2	1	2	3	3	0	0	0	0	1	1	0	0	2	0	0	2	0	1	1	1	1	1	1	35	2	2	2	3	1	2
1	1000424	12	2	1	1	4	1	1	0	0	0	0	1	0	0	0	0	2	2	0	1	0	1	1	1	1	35	2	1	2	3	1	1
1	1008719	12	2	1	1	2	2	0	0	0	0	1	1	1	0	0	0	1	2	0	1	1	1	1	1	1	35	2	2	2	3	1	2
1	1003736	12	2	2	1	3	1	0	1	0	0	0	2	1	1	0	0	0	2	0	1	1	1	1	0	1	35	2	1	2	3	1	1
1	1008177	30	3	3	1	4	5	0	0	0	0	1	1	1	1	0	0	0	2	0	1	0	1	1	1	1	35	2	2	2	3	1	2
1	1008982	18	3	3	1	3	2	0	0	0	0	1	2	0	0	0	2	0	2	0	1	0	1	1	1	1	35	2	2	2	3	1	3
1	1006457	23	3	3	1	4	1	0	0	0	0	1	3	0	0	0	2	0	2	0	1	1	1	1	1	2	35	2	2	2	3	1	1
1	1010092	1	2	3	1	4	2	0	0	0	0	1	2	0	0	1	1	0	2	0	1	1	1	1	1	1	36	2	2	2	3	1	1
1	1004940	1	2	3	1	3	2	0	0	0	0	1	2	1	1	0	0	0	2	0	1	1	1	1	1	1	36	2	2	2	3	1	2
1	1003319	10	2	3	1	4	1	0	0	0	0	1	1	0	0	0	0	2	2	0	1	1	1	1	1	1	36	2	2	2	3	1	2
1	1003056	10	2	3	1	4	1	0	0	0	0	1	2	1	1	0	0	0	2	0	1	1	1	1	1	1	37	2	2	2	3	1	2
1	1007352	10	2	3	1	3	2	0	0	0	0	1	1	0	1	0	1	0	2	0	1	1	1	1	1	1	37	2	2	2	3	1	2
1	1010180	10	2	3	1	3	1	0	0	0	0	1	1	0	0	0	2	0	2	0	1	0	1	1	1	1	37	2	2	2	3	1	2
1	1008715	17	1	3	1	3	2	0	0	0	0	1	2	1	1	0	0	0	2	0	1	1	1	1	1	1	37	2	2	2	3	1	1
1	1003665	17	1	3	1	3	2	0	0	0	0	1	2	1	0	0	0	1	2	0	1	0	1	1	0	1	37	2	2	2	3	1	1
1	1007595	17	1	3	1	3	2	0	0	0	0	1	2	0	1	1	0	0	2	0	1	1	1	1	1	1	38	2	1	2	3	1	1
1	1005282	25	3	3	1	3	2	0	0	0	0	1	3	1	1	0	0	0	2	0	1	0	1	1	1	1	38	2	2	2	3	1	2
1	1002969	14	2	3	1	4	3	0	0	0	0	1	2	1	1	0	0	0	2	0	1	1	1	1	1	2	38	2	2	2	3	1	2
1	1005520	4	3	3	1	2	2	0	0	0	0	1	4	0	2	0	0	0	2	0	1	1	1	1	1	1	38	2	2	2	3	1	1
1	1005489	4	3	3	1	4	2	0	0	0	0	1	2	1	0	0	1	0	2	0	1	0	1	1	1	1	38	2	2	2	3	1	2
1	1007105	4	3	3	1	4	2	0	0	0	0	1	4	1	1	0	0	0	2	0	1	0	0	0	0	1	38	2	2	2	3	1	1
1	1006402	4	3	3	1	2	1	0	0	0	0	1	3	0	0	0	0	2	2	0	1	1	1	1	1	1	38	2	2	2	3	1	2
1	1007966	18	3	3	1	1	1	1	0	0	0	0	1	0	1	0	0	1	2	0	1	1	1	1	1	1	38	2	2	2	3	1	1
1	1006518	23	3	3	1	4	2	0	0	0	0	1	2	2	0	0	0	0	2	0	1	1	1	1	1	1	39	2	2	2	3	1	2
1	1006774	9	1	3	1	4	2	0	0	0	0	1	1	0	1	0	0	1	2	0	1	1	1	1	1	1	39	2	2	2	3	1	1
1	1010343	9	1	3	1	4	1	0	0	0	0	1	2	0	0	2	0	0	2	0	1	1	1	1	1	1	39	2	2	2	3	1	1
1	1006510	9	1	3	1	4	2	0	0	0	0	1	1	0	0	0	0	2	2	0	1	1	1	1	1	1	40	3	2	2	3	1	1
1	1004595	9	1	3	1	3	2	0	0	0	0	1	1	1	0	1	0	0	2	0	1	1	1	1	1	1	40	3	2	2	3	1	1
1	1005174	31	3	3	1	3	1	0	0	0	0	1	1	2	0	0	0	0	2	0	1	1	1	1	1	2	40	3	2	2	3	1	2
1	1003516	6	3	3	1	3	5	0	0	0	0	1	2	0	0	1	1	0	2	0	1	1	1	1	0	1	40	3	2	2	3	1	1
1	1008963	2	1	3	1	3	2	0	0	0	0	1	2	1	1	0	0	0	2	0	1	1	1	1	1	1	40	3	2	2	3	1	1
1	1000626	2	1	3	1	5	1	0	0	0	0	1	1	0	0	1	0	1	2	0	1	1	1	1	1	1	41	3	2	2	3	1	2
1	1009720	2	1	3	1	4	1	0	0	0	0	1	3	0	2	0	0	0	2	0	1	1	1	1	1	1	41	3	2	2	3	1	1
1	1002736	2	1	3	1	3	3	0	0	0	0	1	2	0	0	0	0	2	2	0	1	1	1	1	1	1	41	3	1	2	3	1	4
1	1009280	2	1	3	1	4	1	0	0	0	0	1	2	2	0	0	0	0	2	0	1	0	1	1	1	1	41	3	2	2	3	1	2
1	1006123	2	1	3	1	4	2	0	0	0	0	1	2	1	1	0	0	0	2	0	1	1	1	1	1	1	41	3	2	2	3	1	1
1	1011073	2	1	3	1	3	3	0	0	0	0	1	1	1	0	0	0	1	2	0	1	1	1	1	1	1	41	3	2	2	3	1	1
1	1006335	2	1	3	1	3	2	0	0	0	0	1	2	1	1	0	0	0	2	0	1	1	1	1	1	1	41	3	2	2	3	1	1
1	1004849	2	1	3	1	4	1	0	0	0	0	1	2	0	0	0	0	2	2	0	1	1	1	1	1	1	42	3	2	2	3	1	1
1	1005161	2	1	3	1	5	1	0	0	0	0	1	2	1	1	0	0	0	2	0	1	1	1	1	1	1	42	3	2	2	3	1	1
1	1007616	2	1	3	1	3	2	0	0	0	0	1	3	1	1	0	0	0	2	0	1	1	1	1	0	1	42	3	2	2	3	1	2
1	1008089	2	1	3	1	5	1	0	0	0	0	1	1	0	0	2	0	0	2	0	1	0	1	1	1	2	42	3	2	2	3	1	1
1	1009249	2	1	3	1	4	2	0	0	0	0	1	1	1	1	0	0	0	2	0	1	1	1	1	1	1	42	3	2	2	3	1	1
1	1001917	2	1	3	1	3	3	0	0	0	0	1	2	1	0	0	0	1	2	0	1	1	1	1	1	2	42	3	1	2	3	1	2
1	1005871	2	1	3	1	3	2	0	0	0	0	1	1	1	0	0	0	1	2	0	1	1	1	1	1	1	43	3	2	2	3	1	2
1	1006327	2	1	3	1	1	2	0	0	0	0	1	2	0	0	1	1	0	2	0	1	0	1	1	1	1	43	3	2	2	3	1	1
1	1005203	2	1	3	1	5	2	0	0	0	0	1	1	0	0	0	0	2	2	0	1	1	1	1	1	1	43	3	2	2	3	1	1
1	1000943	2	1	3	1	3	2	0	0	0	0	1	2	0	0	0	0	2	2	0	1	1	1	1	1	1	43	3	2	2	3	1	1
1	1005976	2	1	3	1	3	2	0	0	0	0	1	2	0	0	0	0	2	2	0	1	0	1	1	0	1	43	3	2	2	3	1	2
1	1004953	2	1	3	1	4	5	0	0	0	0	1	2	1	1	0	0	0	2	0	1	1	1	1	1	1	43	3	2	2	3	1	1
1	1005892	2	1	3	1	3	3	0	0	0	0	1	2	0	0	0	0	2	2	0	1	1	1	1	1	1	44	3	1	2	3	1	1
1	1001181	2	1	3	1	4	2	0	0	0	0	1	2	1	0	0	0	1	2	0	1	0	1	1	1	2	44	3	2	2	3	1	1
1	1000275	2	1	3	1	2	2	0	0	0	0	1	2	1	0	1	0	0	2	0	1	1	1	1	1	1	44	3	2	2	3	1	3
1	1002997	2	1	3	1	4	2	0	0	0	0	1	2	1	0	0	0	1	2	0	1	1	1	1	1	1	44	3	2	2	3	1	1
1	1000416	2	1	3	1	3	2	0	0	0	0	1	2	1	1	0	0	0	2	0	1	1	1	1	1	1	44	3	2	2	3	1	2
1	1002085	2	1	3	1	3	3	0	0	0	0	1	2	1	1	0	0	0	2	0	1	1	1	1	1	1	44	3	1	2	3	1	1
1	1008873	2	1	3	1	3	1	0	0	1	0	0	2	1	1	0	0	0	2	0	1	1	1	1	1	1	44	3	1	2	3	1	1
1	1002770	2	1	3	1	4	2	0	0	0	0	1	2	1	1	0	0	0	2	0	1	1	1	1	0	1	45	3	1	2	3	1	2
1	1006769	2	1	3	1	2	2	0	0	0	0	1	2	0	0	0	0	2	2	0	1	1	1	1	1	2	45	3	1	2	3	1	1
1	1009869	2	1	3	1	3	2	0	0	1	0	0	2	0	0	1	0	1	2	0	1	1	1	1	1	1	45	3	1	2	3	1	1
1	1003549	2	1	3	1	4	5	0	0	0	0	1	1	0	0	0	0	2	2	0	1	1	1	1	1	1	45	3	1	2	3	1	2
1	1003116	2	1	3	1	3	2	0	0	0	0	1	2	0	1	0	0	1	2	0	1	1	1	1	1	1	45	3	2	2	3	1	1
1	1008629	2	1	3	1	3	1	0	0	0	0	1	1	0	0	0	0	2	2	0	1	1	1	1	1	1	45	3	2	2	3	1	2
1	1007033	2	1	3	1	4	2	0	0	0	0	1	1	0	0	0	1	1	2	0	1	0	1	1	1	1	45	3	2	2	3	1	2
1	1004982	2	1	3	1	4	2	0	0	0	0	1	2	0	1	0	0	1	2	0	1	1	1	1	1	1	45	3	2	2	3	1	1
1	1001156	2	1	3	1	3	5	1	0	0	0	0	3	0	1	1	0	0	2	0	1	1	1	1	1	1	45	3	1	2	3	1	1
1	1003835	2	1	3	1	3	2	0	0	0	0	1	1	0	0	0	1	1	2	0	1	1	1	1	1	1	46	3	2	2	3	1	2
1	1000185	2	1	3	1	4	1	0	0	0	0	1	1	0	0	0	1	1	2	0	1	0	1	1	1	1	46	3	2	2	3	1	1
1	1008308	2	1	3	1	4	1	0	0	0	0	1	1	0	0	1	0	1	2	0	1	0	1	1	0	1	46	3	1	2	3	1	2
1	1009077	2	1	3	1	4	2	0	0	0	0	1	2	2	0	0	0	0	2	0	1	1	1	1	1	1	46	3	2	2	3	1	1
1	1003733	2	1	3	1	4	5	0	0	0	0	1	1	2	0	0	0	0	2	0	1	1	1	1	1	1	46	3	1	2	3	1	1
1	1005863	2	1	3	1	3	1	0	0	0	0	1	1	0	0	0	0	2	2	0	1	1	1	1	1	1	46	3	1	2	3	1	1
1	1010528	2	1	3	1	3	2	0	0	0	0	1	2	0	0	0	1	1	2	0	1	0	1	1	1	1	47	3	1	2	3	1	1
1	1005765	2	1	3	1	3	1	0	0	0	0	1	1	1	0	0	1	0	2	0	1	0	1	1	0	1	47	3	1	2	3	1	3
1	1005257	2	1	3	1	5	3	0	0	0	0	1	2	1	1	0	0	0	2	0	1	0	1	1	1	1	47	3	2	2	3	1	1
1	1007210	2	1	3	1	2	2	0	0	0	0	1	2	1	1	0	0	0	2	0	1	0	1	1	1	1	48	3	1	2	3	1	2
1	1008536	2	1	3	1	3	2	0	0	0	0	1	2	1	1	0	0	0	2	0	1	1	1	1	1	1	48	3	2	2	3	1	2
1	1005813	2	1	3	1	4	1	0	0	0	0	1	2	1	1	0	0	0	2	0	1	1	1	1	1	1	48	3	1	2	3	1	1
1	1007666	2	1	3	1	3	2	0	0	0	0	1	2	1	1	0	0	0	2	0	1	0	1	0	0	1	48	3	2	2	3	1	2
1	1000824	2	1	3	1	3	2	0	0	0	0	1	1	1	1	0	0	0	2	0	1	1	1	1	1	1	48	3	2	2	3	1	1
1	1007743	2	1	3	2	3	5	0	0	0	0	1	3	1	1	0	0	0	2	0	1	0	1	1	1	1	48	3	2	2	3	1	1
1	1009579	2	1	3	1	3	2	0	0	0	0	1	2	1	1	0	0	0	2	0	1	0	1	1	1	2	48	3	2	2	3	1	1
1	1004467	2	1	3	1	3	2	0	0	0	0	1	2	0	0	0	0	2	2	0	1	1	1	1	0	1	49	3	2	2	3	1	2
1	1010675	2	1	3	1	4	1	0	0	0	0	1	2	0	1	0	1	0	2	0	1	1	1	1	1	1	49	3	2	2	3	1	1
1	1000162	2	1	3	2	4	2	0	0	0	0	1	1	0	1	0	0	1	2	0	1	1	1	1	1	1	49	3	2	2	3	1	1
1	1009646	2	1	3	1	3	2	0	0	0	0	1	1	1	1	0	0	0	2	0	1	0	1	1	1	1	50	4	1	2	3	1	1
1	1010142	2	1	3	1	3	1	0	0	0	0	1	2	1	1	0	0	0	2	0	1	1	1	1	0	1	50	4	1	2	3	1	3
1	1008359	2	1	3	1	3	3	0	0	0	0	1	2	1	1	0	0	0	2	0	1	1	1	1	1	1	50	4	2	2	3	1	2
1	1003291	2	1	3	1	3	2	0	0	0	0	1	2	1	0	1	0	0	2	0	1	1	1	1	1	1	50	4	2	2	3	1	1
1	1005402	2	1	3	1	3	3	0	0	0	0	1	2	1	1	0	0	0	2	0	1	0	1	1	1	1	50	4	1	2	3	1	1
1	1002763	2	1	3	1	3	2	0	0	0	0	1	2	1	1	0	0	0	2	0	1	1	1	1	0	1	50	4	1	2	3	1	1
1	1004335	2	1	3	1	3	2	0	0	0	0	1	2	1	1	0	0	0	2	0	1	1	1	1	1	1	50	4	2	2	3	1	2
1	1006951	2	1	3	1	3	3	0	0	0	0	1	2	1	1	0	0	0	2	0	1	1	1	1	1	2	50	4	2	2	3	1	1
1	1005266	2	1	3	1	3	1	0	0	0	0	1	2	0	1	0	1	0	2	0	1	1	1	1	1	1	50	4	2	2	3	1	1
1	1010212	2	1	3	1	3	1	0	0	0	0	1	2	0	2	0	0	0	2	0	1	1	1	1	1	1	50	4	1	2	3	1	1
1	1001416	2	1	3	1	3	2	0	0	0	0	1	3	0	0	1	0	1	2	0	1	0	1	1	1	1	50	4	1	2	3	1	3
1	1008535	2	1	3	1	3	1	0	0	0	0	1	2	0	0	1	0	1	2	0	1	1	1	1	1	1	50	4	1	2	3	1	1
1	1007951	2	1	3	1	4	2	0	1	0	0	0	2	1	1	0	0	0	2	0	1	1	1	1	1	1	50	4	2	2	3	1	2
1	1010182	2	1	3	1	3	1	0	0	0	0	1	3	1	1	0	0	0	2	0	1	1	1	1	1	1	50	4	1	2	3	1	2
1	1006677	2	1	3	1	4	1	0	0	0	0	1	2	1	1	0	0	0	2	0	1	1	1	1	1	1	51	4	2	2	3	1	1
1	1011083	2	1	3	1	4	3	0	1	0	0	0	2	1	1	0	0	0	2	0	1	1	1	1	1	1	51	4	2	2	3	1	1
1	1002142	2	1	3	1	4	2	0	0	0	0	1	2	1	1	0	0	0	2	0	1	1	1	1	1	1	51	4	1	2	3	1	1
1	1009499	2	1	3	1	3	2	0	0	0	0	1	2	0	1	0	0	1	2	0	1	0	1	1	1	1	51	4	1	2	3	1	1
1	1001536	2	1	3	1	4	2	0	0	0	0	1	2	0	0	1	1	0	2	0	1	1	1	1	1	1	52	4	2	2	3	1	3
1	1001948	2	1	3	1	5	1	0	0	0	0	1	1	0	0	0	1	1	2	0	1	1	1	1	1	1	52	4	1	2	3	1	1
1	1004587	2	1	3	1	3	3	0	0	0	0	1	2	1	0	0	1	0	2	0	1	0	1	1	0	1	53	4	1	2	3	1	1
1	1003320	2	1	3	1	3	1	0	0	0	0	1	1	1	0	0	0	1	2	0	1	1	1	1	1	1	54	4	2	2	3	1	1
1	1004917	2	1	3	1	1	1	0	0	0	0	1	1	1	0	1	0	0	2	0	1	1	1	1	1	1	54	4	2	2	3	1	1
1	1001574	2	1	3	1	5	2	0	0	0	0	1	3	0	1	0	1	0	2	0	1	0	1	1	1	1	55	4	1	2	3	1	2
1	1007576	2	1	3	1	4	1	0	0	0	0	1	1	0	0	0	0	2	2	0	1	0	1	1	1	1	55	4	2	2	3	1	2
1	1010649	2	1	3	1	4	1	0	0	0	0	1	2	0	0	1	0	1	2	0	1	1	1	1	1	1	55	4	1	2	3	1	2
1	1002608	2	1	3	1	3	1	0	0	0	0	1	2	1	1	0	0	0	2	0	1	1	1	1	1	1	55	4	2	2	3	1	1
1	1007627	2	1	3	1	3	2	0	0	0	0	1	2	1	1	0	0	0	2	0	1	0	1	1	1	1	56	4	2	2	3	1	1
1	1004740	2	1	3	1	3	2	0	0	0	0	1	2	0	0	1	0	1	2	0	1	1	1	1	1	1	57	4	2	2	3	1	2
1	1009749	2	1	3	1	5	2	0	0	0	0	1	3	1	1	0	0	0	2	0	1	0	1	1	1	1	57	4	1	2	3	1	1
1	1003021	2	1	3	1	3	2	0	0	1	0	0	2	1	1	0	0	0	2	0	1	0	0	0	0	1	58	4	2	2	3	1	2
1	1001750	2	1	3	1	3	1	0	0	0	0	1	2	0	0	0	0	2	2	0	1	1	1	1	1	1	58	4	2	2	3	1	1
1	1004133	2	1	3	1	4	2	0	0	0	0	1	2	1	1	0	0	0	2	0	1	1	1	1	0	1	58	4	2	2	3	1	3
1	1003034	2	1	3	1	4	5	0	0	0	0	1	1	0	0	1	0	1	2	0	1	1	1	1	0	1	61	4	1	2	3	1	1
1	1000580	2	1	3	1	3	1	0	0	0	0	1	2	0	1	1	0	0	2	0	1	1	1	1	0	1	62	4	2	2	3	1	2
1	1003662	2	1	3	1	4	2	0	0	0	0	1	2	0	1	0	0	1	2	0	1	1	1	1	0	1	63	4	2	2	3	1	2
1	1005563	2	1	3	1	3	2	0	0	0	0	1	2	0	0	0	0	2	2	0	1	0	1	1	0	1	64	4	2	2	3	1	2
1	1010951	2	1	3	1	3	2	0	0	0	0	1	2	0	0	1	0	1	2	0	1	0	1	0	0	1	65	4	2	2	3	1	1
1	1001276	2	1	3	1	4	2	0	0	0	0	1	1	0	0	0	0	2	2	0	1	1	1	1	1	1	65	4	1	2	3	1	3
1	1004019	2	1	3	1	1	2	0	0	0	0	1	3	1	0	0	0	1	2	0	1	1	1	1	0	1	65	4	1	2	3	1	1
1	1004660	2	1	3	1	3	2	0	0	0	0	1	1	1	0	0	0	1	2	0	1	1	1	1	1	1	66	4	2	2	3	1	2
1	1005096	2	1	3	1	3	5	0	0	0	0	1	1	0	0	0	0	2	2	0	1	1	1	1	1	1	67	4	2	2	3	1	4
1	1010597	2	1	3	1	4	1	0	0	0	0	1	2	1	1	0	0	0	2	0	1	1	1	1	1	1	67	4	2	2	3	1	1
1	1008981	2	1	3	1	3	2	0	0	0	0	1	2	1	1	0	0	0	2	0	1	1	1	1	0	1	67	4	2	2	3	1	4
1	1005333	2	1	3	1	5	5	0	0	0	0	1	1	0	1	0	0	1	2	0	1	0	1	1	1	1	69	4	2	2	3	1	3
1	1005719	2	1	3	1	2	2	0	0	0	0	1	2	1	1	0	0	0	2	0	1	1	1	1	1	1	29	1	2	3	3	1	1
1	1000168	2	1	3	1	3	1	0	0	0	0	1	2	1	0	0	0	1	2	0	1	1	1	1	1	1	32	2	2	3	3	1	2
1	1003472	2	1	3	1	3	2	0	0	0	0	1	1	1	0	1	0	0	2	0	1	1	1	1	1	1	33	2	2	3	3	1	1
1	1009881	2	1	3	1	4	1	0	0	0	0	1	2	1	0	1	0	0	2	0	1	1	1	1	0	1	38	2	2	3	3	1	2
1	1002583	2	1	3	1	3	1	0	0	1	0	0	2	1	1	0	0	0	2	0	1	1	1	1	1	1	45	3	2	3	3	1	1
1	1001130	2	1	3	1	3	2	0	0	0	0	1	2	1	1	0	0	0	2	0	1	1	1	1	1	1	46	3	2	3	3	1	1
1	1007117	2	1	3	1	3	2	0	0	0	0	1	2	1	1	0	0	0	2	0	1	0	1	1	1	1	47	3	2	3	3	1	3
1	1001386	2	1	3	1	2	2	0	0	0	0	1	2	1	1	0	0	0	2	0	1	1	1	1	1	1	49	3	2	3	3	1	2
1	1004288	2	1	3	1	3	2	0	0	0	0	1	2	1	1	0	0	0	2	0	1	1	1	1	1	1	50	4	2	3	3	1	1
1	1007437	2	1	3	1	4	2	0	0	0	0	1	2	1	1	0	0	0	2	0	1	1	1	1	1	1	24	1	2	1	4	1	1
1	1008123	2	1	3	1	3	1	0	0	0	0	1	2	1	1	0	0	0	2	0	1	1	1	1	1	1	24	1	2	1	4	1	1
1	1004229	2	1	3	1	4	1	0	0	0	0	1	2	1	1	0	0	0	2	0	1	0	1	1	0	2	25	1	2	1	4	1	1
1	1000717	2	1	3	1	3	2	0	0	0	0	1	2	0	0	0	0	2	2	0	1	1	1	1	1	2	25	1	1	1	4	1	1
1	1003523	2	1	3	1	4	1	0	0	0	0	1	2	0	1	0	0	1	2	0	1	0	1	1	1	1	26	1	2	1	4	1	1
1	1003976	2	1	3	1	4	2	0	1	0	0	0	3	1	1	0	0	0	2	0	1	0	1	1	0	1	27	1	2	1	4	1	1
1	1003922	2	1	3	1	2	2	0	0	0	0	1	2	0	1	0	1	0	2	0	1	1	1	1	0	1	28	1	2	1	4	1	3
1	1001779	2	1	3	1	4	2	0	0	0	0	1	2	0	0	0	0	2	2	0	1	0	0	1	1	1	28	1	2	1	4	1	2
1	1003351	2	1	3	1	4	1	0	0	0	0	1	3	1	1	0	0	0	2	0	1	1	1	1	0	1	28	1	2	1	4	1	1
1	1010425	2	1	3	1	4	1	0	0	0	0	1	1	0	2	0	0	0	2	0	1	1	1	1	1	1	28	1	2	1	4	1	1
1	1003778	2	1	3	1	3	2	0	0	0	0	1	2	0	2	0	0	0	2	0	1	1	1	1	1	1	28	1	2	1	4	1	2
1	1002430	2	1	3	1	4	1	0	0	0	0	1	2	2	0	0	0	0	2	0	1	0	1	1	0	1	28	1	1	1	4	1	1
1	1004455	2	1	3	1	3	3	0	0	0	0	1	1	0	0	0	0	2	2	0	1	1	1	1	1	1	29	1	2	1	4	1	2
1	1004962	2	1	3	1	4	1	0	0	0	0	1	2	2	0	0	0	0	2	0	1	1	1	1	1	1	29	1	2	1	4	1	1
1	1004131	2	1	3	1	4	1	0	0	0	0	1	2	0	0	1	0	1	2	0	1	1	1	1	1	1	29	1	2	1	4	1	1
1	1007615	2	1	3	1	3	1	0	0	0	0	1	2	2	0	0	0	0	2	0	1	1	1	1	1	1	30	2	2	1	4	1	3
1	1003222	2	1	3	1	5	3	0	0	0	0	1	2	0	0	1	0	1	2	0	1	1	1	1	1	1	30	2	2	1	4	1	2
1	1003812	2	1	3	1	2	5	0	0	0	0	1	2	0	0	0	0	2	2	0	1	0	1	1	1	1	30	2	2	1	4	1	2
1	1006907	2	1	3	1	5	2	0	0	0	0	1	1	0	0	0	2	0	2	0	1	1	1	1	1	1	31	2	2	1	4	1	1
1	1005727	2	1	3	1	4	1	0	0	0	0	1	2	0	0	1	0	1	2	0	1	1	1	1	1	1	34	2	1	1	4	1	1
1	1007318	2	1	3	1	4	1	0	0	0	0	1	1	2	0	0	0	0	2	0	1	1	1	1	1	2	34	2	2	1	4	1	3
1	1008130	2	1	3	1	4	5	0	0	0	0	1	1	1	0	0	0	1	2	0	1	1	1	1	1	1	36	2	2	1	4	1	1
1	1006565	2	1	3	1	4	2	0	0	0	0	1	1	2	0	0	0	0	2	0	1	0	1	1	1	1	39	2	2	1	4	1	2
1	1010105	2	1	3	1	4	2	0	0	0	0	1	1	1	0	0	0	1	2	0	1	1	1	1	1	1	26	1	2	2	4	1	2
1	1008258	2	1	3	1	3	5	0	0	0	0	1	3	1	0	0	0	1	2	0	1	0	1	1	1	1	27	1	2	2	4	1	1
1	1006877	2	1	3	1	3	2	0	0	0	0	1	2	1	0	0	1	0	2	0	1	0	1	1	0	1	28	1	2	2	4	1	2
1	1003105	2	1	3	1	4	2	0	0	0	0	1	2	1	0	0	0	1	2	0	1	1	1	1	1	1	29	1	2	2	4	1	1
1	1004986	2	1	3	1	4	2	0	0	0	0	1	1	1	0	0	1	0	2	0	1	1	1	1	1	1	29	1	2	2	4	1	1
1	1006826	2	1	3	1	2	1	0	0	0	0	1	2	1	0	0	0	1	2	0	1	1	1	1	1	1	30	2	2	2	4	1	1
1	1001061	2	1	3	1	3	2	0	0	0	0	1	2	1	1	0	0	0	2	0	1	0	1	1	0	1	30	2	2	2	4	1	1
1	1007358	2	1	3	1	4	1	0	0	0	0	1	2	1	1	0	0	0	2	0	1	0	1	1	0	1	30	2	2	2	4	1	2
1	1008187	2	1	3	1	2	1	0	0	0	0	1	2	1	1	0	0	0	2	0	1	1	1	1	1	1	30	2	2	2	4	1	2
1	1007835	2	1	3	1	3	2	0	0	0	0	1	2	1	0	0	1	0	2	0	1	1	1	1	1	1	30	2	1	2	4	1	1
1	1007389	2	1	3	1	5	1	0	0	0	0	1	2	1	0	1	0	0	2	0	1	1	1	1	1	1	30	2	2	2	4	1	2
1	1004738	2	1	3	1	3	2	0	0	0	0	1	1	1	1	0	0	0	2	0	1	0	1	1	1	1	30	2	2	2	4	1	2
1	1011089	2	1	3	1	2	2	0	1	0	0	0	2	1	1	0	0	0	2	0	1	0	1	1	0	2	30	2	1	2	4	1	1
1	1006827	2	1	3	1	5	1	0	0	0	0	1	2	0	0	0	0	2	2	0	1	0	1	1	1	1	30	2	2	2	4	1	2
1	1009373	2	1	3	1	5	1	0	0	0	0	1	1	0	0	2	0	0	2	0	1	0	1	1	1	1	31	2	2	2	4	1	1
1	1000033	2	1	3	1	4	2	0	0	0	0	1	2	0	1	0	0	1	2	0	1	1	1	1	1	1	32	2	2	2	4	1	1
1	1004963	2	1	3	1	3	2	0	0	0	0	1	2	0	0	0	2	0	2	0	1	1	1	1	1	1	32	2	2	2	4	1	2
1	1005315	2	1	3	1	2	5	0	0	0	0	1	3	2	0	0	0	0	2	0	1	0	1	1	0	1	32	2	2	2	4	1	1
1	1003417	2	1	3	1	2	2	0	0	0	0	1	2	0	0	1	0	1	2	0	1	1	1	1	1	1	32	2	1	2	4	1	1
1	1002580	2	1	3	1	3	1	0	0	0	0	1	2	1	0	0	0	1	2	0	1	1	1	1	1	1	33	2	2	2	4	1	1
1	1006602	2	1	3	1	4	1	0	0	0	0	1	2	1	0	0	0	1	2	0	1	1	1	1	1	1	33	2	2	2	4	1	1
1	1010367	2	1	3	1	4	1	0	0	0	0	1	4	1	0	1	0	0	2	0	1	0	1	1	1	1	33	2	1	2	4	1	2
1	1006042	2	1	3	1	3	2	0	0	0	0	1	1	0	0	1	0	1	2	0	1	1	1	1	1	1	33	2	2	2	4	1	2
1	1004528	2	1	3	1	4	1	0	0	0	0	1	2	1	0	0	0	1	2	0	1	1	1	1	1	1	33	2	2	2	4	1	1
1	1001365	2	1	3	1	3	2	0	0	0	0	1	2	0	0	2	0	0	2	0	1	1	1	1	1	1	34	2	2	2	4	1	1
1	1007002	2	1	3	1	3	2	0	0	0	0	1	2	1	1	0	0	0	2	0	1	1	1	1	1	1	34	2	2	2	4	1	1
1	1002376	2	1	3	1	4	3	0	0	0	0	1	2	0	0	1	0	1	2	0	1	1	1	1	1	1	34	2	2	2	4	1	1
1	1004883	2	1	3	1	4	1	0	0	0	0	1	1	0	0	0	2	0	2	0	1	1	1	1	1	1	35	2	1	2	4	1	2
1	1004282	2	1	3	1	3	2	0	0	0	0	1	2	0	1	0	0	1	2	0	1	0	1	1	1	1	35	2	2	2	4	1	1
1	1003866	2	1	3	1	4	1	0	0	0	0	1	2	0	1	0	0	1	2	0	1	1	1	1	1	1	35	2	2	2	4	1	2
1	1010118	2	1	3	1	4	2	0	0	0	0	1	2	1	1	0	0	0	2	0	1	1	1	1	1	1	36	2	2	2	4	1	3
1	1008589	2	1	3	2	3	2	0	0	0	0	1	2	1	0	0	0	1	2	0	1	0	1	1	1	1	37	2	1	2	4	1	1
1	1010379	2	1	3	1	3	5	0	0	0	0	1	2	2	0	0	0	0	2	0	1	1	1	1	1	1	37	2	2	2	4	1	1
1	1006846	21	1	3	1	5	1	0	0	0	0	1	2	1	1	0	0	0	2	0	0	0	1	1	0	1	39	2	1	2	4	1	1
1	1010722	21	1	3	1	3	2	0	0	0	0	1	2	0	0	0	0	2	2	0	1	1	1	1	1	1	39	2	2	2	4	1	1
1	1007567	21	1	3	1	4	1	0	0	0	0	1	1	1	1	0	0	0	2	0	1	1	1	1	0	1	40	3	1	2	4	1	2
1	1008433	21	1	3	1	4	1	0	0	0	0	1	1	0	0	0	2	0	2	0	1	0	1	1	1	1	40	3	2	2	4	1	1
1	1001207	21	1	3	1	4	2	0	0	0	0	1	1	0	0	0	0	2	2	0	1	0	1	1	0	1	42	3	1	2	4	1	2
1	1005015	21	1	3	1	4	2	0	0	1	0	0	2	1	0	0	0	1	2	0	1	1	1	1	0	1	42	3	2	2	4	1	1
1	1004162	9	1	3	1	3	1	0	0	0	0	1	2	1	1	0	0	0	2	0	1	1	1	1	1	1	43	3	2	2	4	1	1
1	1003113	9	1	3	1	3	2	0	0	0	0	1	2	2	0	0	0	0	2	0	1	1	1	1	1	1	43	3	2	2	4	1	2
1	1006269	30	3	3	1	4	1	0	0	0	0	1	2	1	1	0	0	0	2	0	1	1	1	1	1	1	45	3	2	2	4	1	2
1	1007651	15	1	3	1	4	2	0	0	0	0	1	2	1	1	0	0	0	2	0	1	1	1	1	1	1	45	3	2	2	4	1	1
1	1008897	15	1	3	1	3	1	0	0	0	0	1	4	2	0	0	0	0	2	0	1	1	1	1	1	1	45	3	1	2	4	1	2
1	1010402	25	3	3	1	3	2	0	0	0	0	1	1	0	1	1	0	0	2	0	1	0	1	1	1	1	46	3	2	2	4	1	2
1	1009726	25	3	3	1	4	2	0	0	0	0	1	1	0	1	0	0	1	2	0	1	1	1	1	1	1	47	3	2	2	4	1	1
1	1000388	25	3	3	1	4	5	0	0	0	0	1	4	1	1	0	0	0	2	0	1	0	1	1	1	1	47	3	2	2	4	1	1
1	1002895	25	3	3	1	3	5	0	0	0	0	1	2	1	1	0	0	0	2	0	1	0	1	1	1	1	47	3	2	2	4	1	1
1	1009334	25	3	3	1	4	5	0	0	0	0	1	2	1	1	0	0	0	2	0	1	1	1	1	1	1	47	3	2	2	4	1	1
1	1000850	25	3	3	1	3	2	0	0	0	0	1	2	0	0	1	0	1	2	0	1	1	1	1	1	1	47	3	1	2	4	1	2
1	1010874	25	3	3	1	3	1	0	0	0	0	1	2	2	0	0	0	0	2	0	1	1	1	1	1	1	48	3	2	2	4	1	3
1	1007907	25	3	3	1	5	3	0	0	0	0	1	2	0	0	0	0	2	2	0	1	1	1	1	1	1	48	3	2	2	4	1	2
1	1009159	25	3	3	1	4	3	0	0	0	0	1	2	1	1	0	0	0	2	0	1	1	1	1	1	1	50	4	1	2	4	1	2
1	1009628	25	3	3	1	3	3	0	0	1	0	0	2	1	1	0	0	0	2	0	1	1	1	1	1	1	50	4	2	2	4	1	1
1	1008852	25	3	3	1	4	1	0	0	0	0	1	2	1	0	0	0	1	2	0	1	0	1	1	1	1	50	4	2	2	4	1	1
1	1002184	25	3	3	1	4	2	1	0	0	0	0	2	0	0	0	0	2	2	0	1	1	1	1	1	1	50	4	2	2	4	1	4
1	1004142	25	3	3	2	5	2	0	0	0	0	1	1	0	0	2	0	0	2	0	1	1	1	1	1	1	50	4	2	2	4	1	1
1	1009410	25	3	3	1	4	2	0	0	0	0	1	2	1	0	1	0	0	2	0	1	1	1	1	1	1	52	4	1	2	4	1	1
1	1010246	25	3	3	1	5	2	0	0	0	0	1	1	2	0	0	0	0	2	0	1	1	1	1	0	1	58	4	2	2	4	1	1
1	1001586	25	3	3	1	3	3	0	0	0	0	1	2	2	0	0	0	0	2	0	1	1	1	1	1	1	61	4	1	2	4	1	1
1	1002916	25	3	3	1	3	5	0	0	0	0	1	2	2	0	0	0	0	2	0	1	1	1	1	0	1	67	4	1	2	4	1	1
1	1000796	25	3	3	1	4	1	0	0	0	0	1	2	1	1	0	0	0	2	0	1	1	1	1	1	1	30	2	2	3	4	1	1
1	1010666	25	3	3	1	2	1	0	0	0	0	1	2	1	1	0	0	0	2	0	1	1	1	1	0	1	38	2	2	3	4	1	1
1	1008802	25	3	3	1	4	2	0	0	0	0	1	2	1	1	0	0	0	2	0	1	1	1	1	1	1	41	3	2	3	4	1	1
1	1007932	25	3	3	1	5	5	0	0	0	0	1	2	0	0	0	1	1	2	0	1	1	1	1	0	1	48	3	1	3	4	1	1
1	1008968	9	1	3	1	4	1	0	0	0	0	1	1	0	2	0	0	0	2	0	1	1	1	1	0	1	40	3	2	4	4	1	2
1	1007508	8	1	3	1	4	2	0	1	0	0	0	2	1	1	0	0	0	2	0	1	1	1	1	1	1	46	3	2	2	1	5	1
1	1000881	18	3	3	1	4	5	0	0	0	0	1	2	1	1	0	0	0	2	0	1	1	1	1	1	2	31	2	2	2	1	5	1
1	1004532	31	3	3	1	3	2	0	0	0	0	1	3	1	1	0	0	0	2	0	1	1	1	1	1	2	33	2	1	2	1	5	1
1	1006552	31	3	3	1	5	2	0	0	0	0	1	2	0	1	0	0	1	2	0	1	1	1	1	1	2	36	2	1	2	1	5	1
1	1001862	31	3	3	1	2	2	0	0	0	0	1	1	0	0	1	0	1	2	0	0	0	1	1	1	2	39	2	1	2	1	5	2
1	1009320	17	1	3	1	3	2	0	0	0	0	1	1	2	0	0	0	0	2	0	1	0	1	1	1	1	40	3	2	2	1	5	2
1	1006105	22	2	3	1	3	2	0	0	0	0	1	2	1	1	0	0	0	2	0	1	0	1	1	1	1	40	3	2	2	1	5	1
1	1004862	22	2	3	2	4	2	0	0	0	0	1	3	1	1	0	0	0	2	0	1	0	1	1	0	1	40	3	1	2	1	5	1
1	1006724	22	2	3	1	4	1	0	0	0	0	1	4	0	0	0	1	1	2	0	1	1	0	1	1	2	40	3	2	2	1	5	1
1	1006604	22	2	3	1	4	1	0	0	0	0	1	2	0	0	0	0	2	2	0	1	1	1	1	0	1	46	3	1	2	1	5	2
1	1007272	22	2	3	1	3	1	0	0	0	0	1	1	0	0	1	1	0	2	0	1	1	1	1	0	1	48	3	2	2	1	5	2
1	1007990	22	2	3	1	4	1	0	0	0	0	1	2	2	0	0	0	0	2	0	1	0	1	1	0	1	50	4	1	2	1	5	1
1	1008030	22	2	3	1	3	2	0	0	0	0	1	3	1	1	0	0	0	2	0	0	0	0	1	0	1	50	4	1	2	1	5	1
1	1006122	21	1	3	1	5	3	0	0	0	0	1	2	1	1	0	0	0	2	0	1	1	1	1	1	1	65	4	2	2	1	5	2
1	1006530	4	3	3	1	3	1	0	0	0	0	1	2	1	1	0	0	0	2	0	1	0	1	1	1	1	29	1	1	1	2	5	1
1	1000379	5	1	3	1	3	2	0	0	0	0	1	1	1	1	0	0	0	2	0	1	1	1	1	1	1	27	1	1	2	2	5	2
1	1008816	5	1	3	2	4	5	0	0	0	0	1	2	1	1	0	0	0	2	0	1	1	1	1	1	1	28	1	2	2	2	5	1
1	1002105	5	1	3	1	4	2	0	0	0	0	1	2	1	1	0	0	0	2	0	1	1	1	1	1	1	30	2	1	2	2	5	1
1	1005888	5	1	3	1	5	2	0	0	0	0	1	2	2	0	0	0	0	2	0	1	1	1	1	1	2	34	2	2	2	2	5	1
1	1002282	21	1	3	1	4	2	0	0	0	0	1	2	1	1	0	0	0	2	0	1	1	1	1	1	2	37	2	2	2	2	5	2
1	1001252	21	1	3	1	3	2	0	0	0	0	1	2	0	1	1	0	0	2	0	1	1	1	1	1	1	38	2	2	2	2	5	1
1	1002627	18	3	3	1	3	1	0	1	0	0	0	2	0	1	0	1	0	2	0	1	0	1	1	1	1	39	2	1	2	2	5	2
1	1010705	18	3	3	1	4	1	0	0	0	0	1	1	1	1	0	0	0	2	0	0	1	0	1	0	1	39	2	2	2	2	5	1
1	1005277	18	3	3	1	5	2	0	0	1	0	0	2	0	0	1	0	1	2	0	1	1	1	1	1	1	39	2	2	2	2	5	1
1	1008540	5	1	3	1	4	2	0	0	0	0	1	2	0	1	1	0	0	2	0	1	1	1	1	1	1	39	2	2	2	2	5	2
1	1004907	3	1	3	1	4	2	0	0	0	0	1	2	1	0	0	1	0	2	0	1	1	1	1	1	1	40	3	2	2	2	5	1
1	1005741	3	1	3	1	4	1	0	0	0	0	1	2	1	1	0	0	0	2	0	1	1	1	1	1	1	41	3	1	2	2	5	1
1	1010796	4	3	3	1	4	2	0	0	1	1	0	2	1	1	0	0	0	2	0	1	0	1	1	0	1	42	3	2	2	2	5	2
1	1008565	16	2	3	2	3	1	0	1	0	0	0	2	0	1	1	0	0	2	0	1	1	1	1	0	1	43	3	2	2	2	5	1
1	1000964	16	2	3	2	3	2	0	0	0	0	1	2	0	0	0	1	1	2	0	1	1	1	1	1	2	45	3	2	2	2	5	1
1	1006456	16	2	3	2	3	5	0	0	0	0	1	1	0	0	1	0	1	2	0	1	1	1	1	1	1	47	3	2	2	2	5	1
1	1006571	16	2	3	1	2	1	1	1	1	1	0	1	1	1	0	0	0	2	0	1	0	1	1	0	1	48	3	2	2	2	5	2
1	1004723	19	3	3	1	3	2	0	0	0	0	1	3	1	1	0	0	0	2	0	1	0	1	1	0	1	48	3	2	2	2	5	2
1	1007283	25	3	3	1	3	2	0	0	0	0	1	3	0	0	1	1	0	2	0	0	0	0	1	0	1	50	4	2	2	2	5	1
1	1001729	5	1	3	1	3	1	0	0	0	0	1	2	1	1	0	0	0	2	0	1	1	1	1	1	1	51	4	2	2	2	5	3
1	1001342	6	3	3	1	3	2	0	0	0	0	1	2	1	1	0	0	0	2	0	1	1	1	1	0	1	51	4	1	2	2	5	1
1	1000645	6	3	3	1	4	2	0	0	0	0	1	2	0	0	2	0	0	2	0	1	1	1	1	1	2	51	4	2	2	2	5	2
1	1002734	7	3	3	1	4	2	0	0	0	0	1	2	1	1	0	0	0	2	0	0	0	1	0	0	1	56	4	1	2	2	5	1
1	1006277	7	3	3	1	5	1	0	0	0	0	1	1	0	1	1	0	0	2	0	1	1	1	1	1	2	40	3	2	3	2	5	2
1	1005020	7	3	3	1	4	5	0	0	0	0	1	1	1	0	0	0	1	2	0	1	1	1	1	1	1	43	3	2	3	2	5	1
1	1011082	6	3	3	1	3	2	0	0	0	0	1	1	1	0	1	0	0	2	0	1	0	1	1	1	1	28	1	2	2	3	5	2
1	1011033	6	3	3	1	5	1	0	0	0	0	1	1	0	0	0	1	1	2	0	1	0	1	1	1	1	29	1	2	2	3	5	1
1	1010988	6	3	3	1	4	2	0	0	0	0	1	2	0	1	0	0	1	2	0	1	1	1	1	0	1	30	2	1	2	3	5	1
1	1011054	6	3	3	1	4	1	0	0	0	0	1	1	0	2	0	0	0	2	0	1	1	1	1	0	1	31	2	1	2	3	5	1
1	1006983	6	3	3	1	4	1	0	0	0	0	1	2	0	0	0	1	1	2	0	0	1	1	1	0	2	31	2	2	2	3	5	1
1	1011007	6	3	3	1	5	2	0	0	0	0	1	1	1	1	0	0	0	2	0	1	1	1	1	1	1	32	2	2	2	3	5	1
1	1011011	6	3	3	1	4	2	0	0	0	0	1	1	1	1	0	0	0	2	0	1	1	1	1	1	2	32	2	2	2	3	5	1
1	1010985	6	3	3	1	3	2	0	0	1	0	0	3	1	1	0	0	0	2	0	1	0	1	1	0	1	33	2	2	2	3	5	1
1	1009193	6	3	3	1	4	1	0	0	0	0	1	3	0	0	0	1	1	2	0	1	1	1	1	1	1	35	2	1	2	3	5	3
1	1011057	6	3	3	1	3	2	0	0	0	0	1	5	0	0	1	1	0	2	0	1	1	1	1	1	2	35	2	2	2	3	5	1
1	1005574	6	3	3	1	4	2	0	0	0	0	1	2	2	0	0	0	0	2	0	1	1	1	1	1	1	36	2	1	2	3	5	1
1	1010986	6	3	3	1	3	2	0	0	0	0	1	2	1	0	0	0	1	2	0	1	0	1	1	0	1	37	2	1	2	3	5	1
1	1002954	6	3	3	1	3	2	0	0	0	0	1	1	1	1	0	0	0	2	0	1	0	1	1	0	1	37	2	1	2	3	5	1
1	1009103	6	3	3	1	4	2	0	0	0	0	1	2	1	0	0	0	1	2	0	1	0	1	1	1	2	37	2	2	2	3	5	1
1	1011016	6	3	3	1	4	2	0	0	0	0	1	1	0	1	1	0	0	2	0	1	1	1	1	1	1	38	2	2	2	3	5	2
1	1004312	11	2	3	1	4	2	0	0	0	0	1	2	0	0	1	0	1	2	0	1	0	1	1	1	1	39	2	2	2	3	5	1
1	1001840	11	2	3	1	4	5	0	0	0	0	1	1	0	0	0	0	2	2	0	1	1	1	1	1	1	40	3	1	2	3	5	2
1	1002499	11	2	3	1	4	3	0	0	0	0	1	1	0	1	0	0	1	2	0	1	1	1	1	1	1	41	3	2	2	3	5	1
1	1009310	11	2	3	1	3	1	0	0	0	0	1	2	2	0	0	0	0	2	0	1	1	1	1	1	1	45	3	1	2	3	5	1
1	1005302	11	2	3	2	3	3	0	0	0	0	1	3	1	1	0	0	0	2	0	1	1	1	1	1	1	45	3	2	2	3	5	1
1	1011080	11	2	3	1	4	5	0	0	0	0	1	1	2	0	0	0	0	2	0	1	0	1	1	0	1	45	3	2	2	3	5	1
1	1009351	11	2	3	1	3	2	0	0	0	0	1	2	0	1	0	1	0	2	0	1	1	1	1	0	1	46	3	1	2	3	5	1
1	1002277	11	2	3	1	3	2	0	0	0	0	1	2	0	1	0	0	1	2	0	1	1	1	1	1	1	47	3	2	2	3	5	1
1	1008988	8	1	3	1	2	1	0	0	0	0	1	1	0	0	0	0	2	2	0	1	0	1	1	0	1	48	3	1	2	3	5	2
1	1010803	8	1	3	1	3	3	0	0	0	0	1	1	1	1	0	0	0	2	0	1	1	1	1	1	1	48	3	2	2	3	5	1
1	1000972	8	1	3	1	4	2	0	0	0	0	1	2	0	1	1	0	0	2	0	1	0	1	1	1	1	49	3	1	2	3	5	1
1	1004176	8	1	3	1	3	2	0	0	0	0	1	2	1	1	0	0	0	2	0	1	1	1	1	1	1	49	3	2	2	3	5	1
1	1002183	8	1	3	1	4	1	0	0	0	0	1	1	0	0	0	0	2	2	0	1	1	1	1	1	1	50	4	1	2	3	5	2
1	1000620	8	1	3	1	3	2	0	0	0	0	1	1	0	0	0	0	2	2	0	1	1	1	1	1	1	40	3	2	3	3	5	1
1	1003374	8	1	3	1	2	2	0	0	0	0	1	1	0	0	0	0	2	2	0	1	1	1	1	1	1	43	3	2	3	3	5	1
1	1001216	8	1	3	1	4	1	0	1	0	0	0	2	0	1	0	0	1	2	0	1	1	1	1	1	1	50	4	2	3	3	5	2
1	1003185	8	1	3	1	3	2	0	0	0	0	1	2	1	1	0	0	0	2	0	1	0	0	1	0	1	53	4	1	1	4	5	1
1	1001013	8	1	3	1	3	2	0	0	0	0	1	2	0	2	0	0	0	2	0	1	0	0	1	0	1	30	2	2	2	4	5	1
1	1000508	8	1	3	1	3	3	0	0	0	0	1	2	0	0	2	0	0	2	0	1	1	1	1	1	1	33	2	2	2	4	5	1
1	1000771	8	1	3	1	4	2	0	0	0	0	1	2	0	0	0	2	0	2	0	1	0	1	1	0	1	40	3	1	2	4	5	2
1	1000539	8	1	3	1	3	2	0	0	0	0	1	2	0	0	0	0	2	2	0	1	0	1	1	1	1	45	3	2	2	4	5	1
1	1000494	8	1	3	1	3	2	0	0	0	0	1	2	1	0	1	0	0	2	0	1	1	1	1	1	1	40	3	1	2	1	5	1
1	1003380	8	1	3	1	2	2	0	0	0	0	1	2	1	1	0	0	0	2	0	1	0	1	1	1	1	46	3	1	2	1	5	1
1	1000078	8	1	3	1	3	1	0	0	0	0	1	2	1	0	0	0	1	2	0	1	0	1	1	1	1	71	4	2	2	1	5	2
1	1011149	20	3	3	1	4	2	0	0	0	0	1	2	1	0	1	0	0	2	0	1	0	0	1	0	1	49	3	2	3	1	5	1
1	1004190	9	1	3	1	3	2	0	0	0	0	1	1	2	0	0	0	0	2	0	1	0	1	1	1	2	35	2	2	2	2	5	4
1	1006371	9	1	3	1	3	2	0	0	0	0	1	2	1	0	0	1	0	2	0	1	1	1	1	1	1	40	3	1	2	2	5	1
1	1003719	32	1	3	1	4	3	0	0	0	0	1	2	0	0	0	0	2	2	0	1	1	1	1	1	1	40	3	2	2	2	5	1
1	1007425	32	1	3	1	3	1	0	0	0	0	1	2	0	0	1	0	1	2	0	1	1	1	1	1	1	44	3	2	2	2	5	1
1	1004703	32	1	3	1	4	1	0	0	0	0	1	2	0	0	0	1	1	2	0	1	1	1	1	1	1	47	3	2	2	2	5	3
1	1008098	32	1	3	1	4	2	0	0	0	0	1	5	0	0	1	1	0	2	0	1	1	1	1	1	1	47	3	1	2	2	5	1
1	1005901	32	1	3	1	3	3	0	0	0	0	1	1	0	0	0	0	2	2	0	1	0	1	1	0	2	48	3	1	2	2	5	2
1	1010414	1	2	3	1	3	1	0	0	0	0	1	2	1	1	0	0	0	2	0	1	1	1	1	1	1	48	3	2	2	2	5	1
1	1007453	1	2	3	1	4	2	0	0	0	0	1	1	0	0	1	0	1	2	0	1	0	1	1	0	1	48	3	2	2	2	5	2
1	1010254	1	2	3	1	3	3	0	0	0	0	1	2	2	0	0	0	0	2	0	1	0	1	1	1	2	48	3	1	2	2	5	1
1	1006281	6	3	3	1	4	2	0	0	0	0	1	2	1	1	0	0	0	2	0	1	0	1	1	1	1	49	3	1	2	2	5	2
1	1006523	21	1	3	1	4	3	0	0	0	0	1	1	1	1	0	0	0	2	0	1	0	1	1	0	1	50	4	2	2	2	5	2
1	1004427	21	1	3	1	5	2	0	0	0	0	1	2	0	1	1	0	0	2	0	1	1	1	1	1	1	51	4	1	2	2	5	2
1	1000418	21	1	3	1	4	1	0	0	0	0	1	1	0	0	2	0	0	2	0	1	0	1	1	0	1	55	4	1	2	2	5	1
1	1000070	21	1	3	1	5	1	0	0	0	0	1	2	0	0	1	0	1	2	0	1	0	1	1	0	1	30	2	2	3	2	5	2
1	1002230	11	2	3	1	5	2	0	0	0	0	1	1	0	0	0	0	2	2	0	1	1	1	1	0	1	45	3	2	3	2	5	1
1	1009418	9	1	3	1	5	1	0	0	0	0	1	1	2	0	0	0	0	2	0	0	0	0	1	0	2	23	1	2	1	3	5	4
1	1011058	13	2	3	1	4	2	0	0	0	0	1	2	1	0	0	0	1	2	0	1	0	1	1	0	2	23	1	1	1	3	5	1
1	1010936	18	3	3	1	4	5	0	0	0	0	1	2	1	1	0	0	0	2	0	1	0	0	1	1	1	24	1	1	1	3	5	2
1	1009753	18	3	3	1	3	1	0	0	0	0	1	1	2	0	0	0	0	2	0	1	1	1	1	0	1	24	1	2	1	3	5	1
1	1005263	18	3	3	1	4	1	0	0	0	0	1	2	2	0	0	0	0	2	0	1	1	1	1	0	2	24	1	2	1	3	5	1
1	1010947	13	2	3	1	3	2	0	0	0	0	1	1	0	0	0	0	2	2	0	1	1	1	1	1	1	25	1	2	1	3	5	3
1	1007926	13	2	3	1	2	1	0	0	0	0	1	1	1	0	1	0	0	2	0	1	1	1	1	1	1	25	1	2	1	3	5	2
1	1010324	15	1	3	1	3	2	0	0	0	0	1	2	1	1	0	0	0	2	0	0	1	1	1	0	1	25	1	2	1	3	5	1
1	1000657	1	2	3	1	4	1	0	0	0	0	1	1	0	0	2	0	0	2	0	1	1	1	1	0	2	26	1	1	1	3	5	2
1	1000457	12	2	3	1	3	2	0	1	0	0	0	3	0	1	0	1	0	2	0	1	0	1	1	1	1	26	1	2	1	3	5	1
1	1001242	12	2	3	1	4	2	0	0	0	0	1	2	0	2	0	0	0	2	0	1	1	1	1	1	2	26	1	2	1	3	5	1
1	1003597	14	2	3	1	4	2	0	0	0	0	1	2	1	1	0	0	0	2	0	1	1	1	1	1	2	26	1	1	1	3	5	2
1	1003961	14	2	3	1	3	2	0	0	0	0	1	2	1	1	0	0	0	2	0	1	0	1	1	1	1	26	1	1	1	3	5	1
1	1002445	21	1	3	1	4	2	0	0	0	0	1	2	1	1	0	0	0	2	0	1	0	1	1	0	2	26	1	1	1	3	5	1
1	1002240	21	1	3	1	5	3	0	0	0	0	1	1	1	1	0	0	0	2	0	1	1	1	1	1	1	27	1	1	1	3	5	1
1	1000040	21	1	3	1	2	1	0	0	0	0	1	2	0	1	0	1	0	2	0	1	1	1	1	0	1	28	1	2	1	3	5	2
1	1008904	21	1	3	1	4	2	0	0	0	0	1	2	0	2	0	0	0	2	0	1	1	1	1	1	1	28	1	2	1	3	5	3
1	1009239	21	1	3	1	4	1	0	0	0	0	1	1	0	1	1	0	0	2	0	1	1	1	1	1	1	28	1	2	1	3	5	1
1	1003183	21	1	3	1	4	1	0	0	0	0	1	3	1	1	0	0	0	2	0	1	0	1	1	1	2	28	1	1	1	3	5	4
1	1004319	21	1	3	1	4	2	0	0	0	0	1	1	0	0	0	1	1	2	0	1	1	1	1	0	2	28	1	2	1	3	5	1
1	1009128	32	1	3	1	4	2	0	0	0	0	1	2	1	1	0	0	0	2	0	1	0	1	1	0	2	28	1	1	1	3	5	1
1	1003637	10	2	3	2	5	1	0	0	0	0	1	1	0	0	0	0	2	2	0	1	0	0	1	0	1	29	1	1	1	3	5	2
1	1002350	22	2	3	2	4	3	0	0	0	0	1	1	1	1	0	0	0	2	0	1	1	1	1	1	2	29	1	1	1	3	5	1
1	1009973	22	2	3	1	4	5	0	0	0	0	1	2	0	2	0	0	0	2	0	1	0	1	1	1	1	30	2	2	1	3	5	4
1	1003587	22	2	3	1	3	2	0	0	0	0	1	2	2	0	0	0	0	2	0	1	1	1	1	1	1	30	2	2	1	3	5	1
1	1001244	22	2	3	1	4	3	0	0	0	0	1	2	1	1	0	0	0	2	0	1	1	1	1	1	1	30	2	1	1	3	5	3
1	1001438	22	2	3	1	3	5	0	0	0	0	1	2	0	0	0	1	1	2	0	1	1	1	1	0	1	30	2	1	1	3	5	1
1	1011053	16	2	3	1	3	2	0	0	0	0	1	2	1	1	0	0	0	2	0	1	1	1	1	1	1	31	2	1	1	3	5	2
1	1001294	16	2	3	1	2	1	1	1	1	1	0	2	1	1	0	0	0	2	0	1	1	1	1	0	2	31	2	1	1	3	5	1
1	1005448	4	3	3	1	1	2	0	0	0	0	1	1	0	0	1	0	1	2	0	1	0	1	1	1	1	31	2	2	1	3	5	2
1	1002158	10	2	3	1	3	2	0	1	0	0	0	2	1	1	0	0	0	2	0	1	0	1	1	1	1	32	2	2	1	3	5	2
1	1006142	31	3	3	1	2	1	0	0	0	0	1	2	1	1	0	0	0	2	0	1	0	1	1	1	1	33	2	2	1	3	5	1
1	1004540	31	3	3	1	3	4	0	0	0	0	1	3	1	1	0	0	0	2	0	1	0	1	1	0	1	34	2	2	1	3	5	1
1	1003059	31	3	3	1	3	1	0	0	0	0	1	2	1	1	0	0	0	2	0	1	1	1	1	1	1	35	2	2	1	3	5	1
1	1010974	31	3	3	1	3	1	0	0	0	0	1	2	0	0	2	0	0	2	0	1	0	1	1	0	1	36	2	1	1	3	5	1
1	1003324	31	3	3	1	3	2	0	0	0	0	1	2	1	1	0	0	0	2	0	1	1	1	1	1	1	38	2	1	1	3	5	2
1	1005836	31	3	3	1	1	1	0	0	0	0	1	1	1	1	0	0	0	2	0	1	0	1	1	0	1	50	4	2	1	3	5	2
1	1003032	31	3	3	1	3	2	0	0	0	0	1	2	0	1	0	1	0	2	0	1	1	1	1	1	2	26	1	2	2	3	5	1
1	1003764	31	3	3	1	5	5	0	0	0	0	1	2	1	1	0	0	0	2	0	1	1	1	1	1	1	26	1	2	2	3	5	1
1	1005439	31	3	3	1	3	1	0	0	0	0	1	1	1	1	0	0	0	2	0	1	0	1	1	0	1	27	1	2	2	3	5	1
1	1007663	31	3	3	1	4	2	0	0	0	0	1	2	0	1	0	0	1	2	0	1	1	1	1	1	2	28	1	1	2	3	5	3
1	1002752	31	3	3	1	5	2	0	0	0	0	1	2	0	1	1	0	0	2	0	1	1	1	1	0	1	29	1	2	2	3	5	2
1	1001603	31	3	3	1	3	2	0	0	0	0	1	2	0	2	0	0	0	2	0	1	0	1	1	0	1	29	1	1	2	3	5	2
1	1010251	31	3	3	1	3	1	0	0	0	0	1	2	0	0	1	0	1	2	0	1	1	1	1	0	1	29	1	1	2	3	5	1
1	1008304	31	3	3	1	3	2	0	0	0	0	1	2	0	1	0	1	0	2	0	1	0	1	1	0	2	30	2	2	2	3	5	1
1	1001826	31	3	3	1	4	1	0	0	0	0	1	2	1	0	0	1	0	2	0	1	1	1	1	1	1	30	2	1	2	3	5	1
1	1002148	31	3	3	1	3	2	0	0	0	0	1	2	1	1	0	0	0	2	0	1	1	1	1	1	1	30	2	1	2	3	5	4
1	1004167	31	3	3	1	4	5	0	0	0	0	1	1	0	0	0	0	2	2	0	1	1	1	1	0	1	31	2	1	2	3	5	1
1	1010612	28	3	3	2	3	2	0	0	0	0	1	1	0	0	1	0	1	2	0	1	1	1	1	1	1	31	2	2	2	3	5	2
1	1002195	21	1	3	1	3	2	0	0	0	0	1	2	1	1	0	0	0	2	0	1	1	1	1	1	1	31	2	1	2	3	5	1
1	1000049	4	3	3	1	3	2	0	0	0	0	1	2	1	1	0	0	0	2	0	1	1	1	1	1	2	31	2	2	2	3	5	2
1	1011133	4	3	3	1	3	2	0	0	0	0	1	2	0	0	0	0	2	2	0	1	0	1	1	1	1	31	2	1	2	3	5	1
1	1001301	4	3	3	1	3	2	0	0	0	0	1	4	1	1	0	0	0	2	0	1	1	1	1	1	1	32	2	2	2	3	5	2
1	1008116	4	3	3	1	5	2	0	0	0	0	1	2	1	1	0	0	0	2	0	1	1	1	1	0	2	32	2	2	2	3	5	1
1	1004056	4	3	3	1	2	1	0	0	0	0	1	4	1	1	0	0	0	2	0	1	1	1	1	0	1	32	2	2	2	3	5	2
1	1000751	4	3	3	1	4	2	0	0	0	0	1	2	0	0	0	1	1	2	0	1	0	1	1	0	1	32	2	2	2	3	5	1
1	1002675	4	3	3	1	2	2	0	0	0	0	1	2	1	1	0	0	0	2	0	1	1	1	1	1	1	32	2	2	2	3	5	2
1	1001799	4	3	3	1	5	2	0	0	0	0	1	2	0	0	0	0	2	2	0	1	0	1	1	0	1	32	2	1	2	3	5	1
1	1001650	4	3	3	1	4	2	0	0	0	0	1	2	2	0	0	0	0	2	0	1	0	1	1	0	1	32	2	1	2	3	5	1
1	1000777	4	3	3	1	3	2	0	0	0	0	1	2	2	0	0	0	0	2	0	1	1	1	1	0	1	32	2	1	2	3	5	2
1	1002937	4	3	3	1	3	2	0	0	0	0	1	2	1	0	0	1	0	2	0	1	1	1	1	0	1	32	2	1	2	3	5	2
1	1003518	4	3	3	1	4	1	0	0	0	0	1	2	1	0	0	0	1	2	0	1	1	1	1	0	1	32	2	1	2	3	5	1
1	1007480	4	3	3	1	3	2	0	0	0	0	1	2	0	0	0	2	0	2	0	1	1	1	1	0	1	33	2	1	2	3	5	1
1	1003201	4	3	3	1	3	1	0	0	0	0	1	2	1	1	0	0	0	2	0	1	0	1	1	1	1	33	2	2	2	3	5	2
1	1005527	9	1	3	1	3	2	0	0	0	0	1	1	1	0	1	0	0	2	0	1	0	1	1	1	2	33	2	2	2	3	5	2
1	1002951	31	3	3	1	3	2	0	0	0	0	1	2	1	1	0	0	0	2	0	1	1	1	1	1	1	33	2	2	2	3	5	1
1	1000307	32	1	3	1	5	2	0	0	0	0	1	1	1	0	0	0	1	2	0	1	0	1	1	0	1	33	2	2	2	3	5	1
1	1002029	15	1	3	1	4	2	0	0	0	0	1	3	0	0	0	2	0	2	0	1	0	1	1	1	2	33	2	1	2	3	5	2
1	1009715	15	1	3	1	3	2	0	0	0	0	1	1	0	1	0	0	1	2	0	1	1	1	1	1	1	33	2	2	2	3	5	1
1	1003322	21	1	3	1	4	1	0	0	0	0	1	1	0	0	0	2	0	2	0	1	1	1	1	1	1	35	2	2	2	3	5	2
1	1007685	22	2	3	1	3	2	0	0	0	0	1	3	2	0	0	0	0	2	0	1	0	1	1	0	1	35	2	1	2	3	5	3
1	1003124	21	1	3	1	5	2	0	0	0	0	1	2	2	0	0	0	0	2	0	1	1	1	1	1	2	35	2	2	2	3	5	1
1	1005037	21	1	3	1	4	1	0	0	0	0	1	3	1	0	0	0	1	2	0	1	1	1	1	1	1	35	2	2	2	3	5	2
1	1000836	21	1	3	1	3	2	0	0	0	0	1	2	0	1	1	0	0	2	0	1	1	1	1	1	1	35	2	2	2	3	5	2
1	1007984	6	3	3	1	4	1	0	0	0	0	1	1	0	0	0	0	2	2	0	1	1	1	1	1	2	35	2	1	2	3	5	1
1	1011101	6	3	3	1	5	1	0	0	0	0	1	2	1	1	0	0	0	2	0	1	1	1	1	1	1	35	2	2	2	3	5	1
1	1006748	6	3	3	1	5	5	0	0	0	0	1	2	1	1	0	0	0	2	0	1	0	1	1	1	1	36	2	1	2	3	5	1
1	1008611	6	3	3	1	3	2	0	0	0	0	1	1	0	0	0	0	2	2	0	1	1	1	1	1	1	36	2	1	2	3	5	1
1	1010999	6	3	3	1	4	2	0	0	0	0	1	4	1	1	0	0	0	2	0	1	0	1	1	0	1	36	2	1	2	3	5	1
1	1010622	1	2	3	1	4	2	0	0	0	0	1	1	0	0	0	1	1	2	0	1	0	1	1	0	1	36	2	2	2	3	5	1
1	1000026	4	3	3	1	5	2	0	0	0	0	1	2	2	0	0	0	0	2	0	1	1	1	1	0	1	36	2	1	2	3	5	2
1	1005184	13	2	3	1	3	5	0	0	0	0	1	1	1	0	0	0	1	2	0	1	1	1	1	1	1	36	2	2	2	3	5	1
1	1002622	13	2	3	1	3	2	0	0	1	0	0	2	0	2	0	0	0	2	0	1	0	1	1	0	1	36	2	1	2	3	5	1
1	1004708	25	3	3	1	3	2	0	0	0	0	1	2	0	0	1	1	0	2	0	1	1	1	1	1	1	36	2	1	2	3	5	2
1	1008700	25	3	3	1	3	2	0	0	0	0	1	2	0	0	0	0	2	2	0	1	1	1	1	1	1	36	2	2	2	3	5	1
1	1002993	10	2	3	1	2	2	0	0	0	0	1	2	1	1	0	0	0	2	0	1	1	1	1	1	1	36	2	2	2	3	5	1
1	1003065	22	2	3	1	4	2	0	0	0	0	1	2	1	1	0	0	0	2	0	1	1	1	1	1	1	36	2	2	2	3	5	1
1	1005233	5	1	3	1	2	5	0	0	0	0	1	2	1	1	0	0	0	2	0	1	1	1	1	1	1	36	2	2	2	3	5	1
1	1003709	5	1	3	1	3	2	0	0	0	0	1	2	0	0	2	0	0	2	0	1	1	1	1	1	1	37	2	2	2	3	5	3
1	1001642	5	1	3	1	4	2	0	0	0	0	1	2	0	0	0	0	2	2	0	1	1	1	1	1	2	37	2	2	2	3	5	2
1	1001017	5	1	3	1	4	5	0	0	0	0	1	2	1	0	0	0	1	2	0	1	1	1	1	0	1	37	2	2	2	3	5	2
1	1003083	5	1	3	1	4	5	0	0	0	0	1	1	0	0	0	0	2	2	0	1	1	1	1	1	1	37	2	1	2	3	5	1
1	1000800	25	3	3	1	4	2	0	0	0	0	1	1	0	0	0	0	2	2	0	1	1	1	1	1	1	37	2	2	2	3	5	1
1	1008495	25	3	3	1	4	5	0	0	0	0	1	2	0	1	0	0	1	2	0	1	1	1	1	1	1	37	2	1	2	3	5	1
1	1000843	25	3	3	1	4	1	0	0	0	0	1	1	1	1	0	0	0	2	0	1	1	1	1	1	2	37	2	1	2	3	5	1
1	1010643	25	3	3	1	5	1	0	0	0	0	1	2	0	1	1	0	0	2	0	1	0	1	0	0	1	38	2	1	2	3	5	2
1	1008847	25	3	3	2	4	1	0	0	0	0	1	2	1	1	0	0	0	2	0	1	0	1	1	1	1	38	2	1	2	3	5	3
1	1000538	25	3	3	1	5	1	0	0	0	0	1	1	0	0	0	0	2	2	0	1	1	1	1	1	1	38	2	1	2	3	5	1
1	1007613	25	3	3	1	4	1	0	0	0	0	1	1	1	1	0	0	0	2	0	1	1	1	1	1	1	38	2	2	2	3	5	2
1	1002276	25	3	3	1	2	2	0	0	0	0	1	2	0	0	1	0	1	2	0	1	1	1	1	1	1	38	2	2	2	3	5	1
1	1006857	25	3	3	1	4	3	0	0	0	0	1	1	0	0	2	0	0	2	0	1	1	1	1	1	1	38	2	2	2	3	5	1
1	1003962	25	3	3	1	4	2	0	1	0	0	0	2	1	1	0	0	0	2	0	1	1	1	1	1	1	38	2	1	2	3	5	3
1	1009181	25	3	3	1	4	1	0	0	0	0	1	1	2	0	0	0	0	2	0	1	0	1	1	1	1	38	2	2	2	3	5	2
1	1010799	11	2	3	1	2	3	0	0	1	0	0	2	1	1	0	0	0	2	0	1	1	1	1	0	2	38	2	1	2	3	5	2
1	1004109	16	2	3	1	3	3	0	0	0	0	1	2	2	0	0	0	0	2	0	1	1	1	1	1	1	38	2	2	2	3	5	1
1	1005846	16	2	3	1	3	1	0	0	0	0	1	2	1	1	0	0	0	2	0	1	0	1	1	1	1	38	2	2	2	3	5	1
1	1005387	16	2	3	1	4	3	0	0	0	0	1	1	1	0	0	0	1	2	0	1	1	1	1	1	1	39	2	2	2	3	5	2
1	1005484	16	2	3	1	3	2	0	0	0	0	1	2	1	1	0	0	0	2	0	1	1	1	1	0	2	39	2	2	2	3	5	1
1	1008011	16	2	3	1	3	2	0	0	0	0	1	2	1	1	0	0	0	2	0	1	1	1	1	1	1	39	2	2	2	3	5	2
1	1007379	25	3	3	1	5	1	0	0	0	0	1	1	1	0	0	0	1	2	0	1	0	1	1	1	1	39	2	2	2	3	5	2
1	1010747	25	3	3	1	2	5	0	0	0	0	1	1	0	1	0	0	1	2	0	1	1	1	1	1	1	39	2	2	2	3	5	2
1	1009455	15	1	3	1	4	1	0	0	0	0	1	2	1	1	0	0	0	2	0	1	0	1	1	1	1	39	2	2	2	3	5	1
1	1000260	15	1	3	1	3	2	0	0	0	0	1	2	0	0	1	0	1	2	0	1	0	1	1	1	1	39	2	2	2	3	5	1
1	1009716	15	1	3	1	3	2	0	0	0	0	1	2	1	0	0	0	1	2	0	1	1	1	1	1	1	39	2	2	2	3	5	1
1	1004324	15	1	3	1	5	1	0	0	0	0	1	2	0	0	1	1	0	2	0	1	1	1	1	1	1	40	3	2	2	3	5	1
1	1003414	15	1	3	1	4	2	0	0	0	0	1	2	0	1	0	0	1	2	0	1	1	1	1	1	1	40	3	2	2	3	5	1
1	1002443	15	1	3	1	4	1	0	0	0	0	1	2	1	1	0	0	0	2	0	1	1	1	1	1	1	40	3	1	2	3	5	1
1	1009582	15	1	3	1	5	3	0	0	0	0	1	1	0	1	0	0	1	2	0	1	1	1	1	0	1	40	3	2	2	3	5	2
1	1009694	15	1	3	1	2	1	0	0	0	0	1	2	1	1	0	0	0	2	0	1	0	1	1	0	1	40	3	1	2	3	5	2
1	1010116	15	1	3	1	3	2	0	0	0	0	1	2	2	0	0	0	0	2	0	1	1	1	1	1	1	40	3	2	2	3	5	2
1	1004791	15	1	3	1	3	1	0	0	0	0	1	2	0	1	0	1	0	2	0	1	1	1	1	1	1	41	3	2	2	3	5	2
1	1009663	15	1	3	1	2	2	0	0	0	0	1	1	0	0	1	0	1	2	0	1	1	1	1	1	1	41	3	2	2	3	5	1
1	1010429	15	1	3	1	4	2	0	0	0	0	1	2	0	0	0	0	2	2	0	0	0	1	1	0	1	41	3	2	2	3	5	2
1	1009637	15	1	3	1	4	1	0	0	0	0	1	2	1	1	0	0	0	2	0	1	1	1	1	1	1	41	3	2	2	3	5	1
1	1009468	15	1	3	1	3	1	0	0	0	0	1	2	1	1	0	0	0	2	0	1	0	0	1	0	1	41	3	2	2	3	5	2
1	1009643	15	1	3	1	3	5	0	0	0	0	1	2	1	1	0	0	0	2	0	1	0	1	1	1	1	41	3	1	2	3	5	1
1	1009236	15	1	3	1	4	1	0	0	0	0	1	2	0	0	0	0	2	2	0	1	1	1	1	0	1	42	3	1	2	3	5	3
[truncated: 8,694 more rows]

## Sheet: survey2
Survey	ID	area1	concern	perceived risk	Anxiety score1	Anxiety score2	Anxiety score3	Anxiety score4	Anxiety score5	Total anxietyscore	Anxietyscore cat	P1	P2	P3	P4	P5	AGE	AGEcat	SEX	marriage	education	occupation	health state	resiende
2	200927	3	0	1	0	0	0	0	0	0	0	1	1	0	1	0	62	4	1	2	4	7	5	1
2	202879	3	0	1	0	0	0	0	0	0	0	1	1	1	1	1	47	3	1	2	4	1	2	1
2	202404	3	0	1	0	0	0	0	0	0	0	1	1	1	1	0	30	2	2	1	4	1	1	1
2	202415	3	0	1	0	0	0	0	0	0	0	1	1	0	1	0	30	2	2	1	4	1	1	1
2	201671	3	0	1	0	0	0	0	0	0	0	1	1	1	1	1	36	2	2	1	3	3	1	1
2	202647	2	0	1	0	0	0	0	0	0	0	1	1	1	1	1	26	1	1	1	4	5	1	1
2	202722	3	0	4	0	0	0	0	0	0	0	1	1	1	1	1	58	4	1	2	4	5	2	1
2	202398	3	0	1	0	0	0	0	0	0	0	1	0	1	1	1	30	2	2	1	4	5	1	1
2	200295	3	0	1	0	0	0	0	0	0	0	1	0	0	1	0	24	1	1	1	4	6	2	1
2	201949	3	0	1	0	0	0	0	0	0	0	1	1	1	1	0	21	1	2	1	4	6	1	1
2	202107	3	0	2	0	0	0	1	0	1	0	1	1	1	1	1	24	1	2	1	4	6	1	2
2	200197	1	0	1	0	1	0	0	0	1	0	1	1	1	1	1	43	3	2	2	4	3	1	1
2	202400	3	0	1	0	0	0	0	2	2	0	1	1	1	1	0	24	1	2	1	4	5	2	1
2	201617	3	0	5	1	0	1	0	0	2	0	1	1	1	1	0	31	2	2	2	3	8	2	2
2	201313	3	0	4	2	0	0	0	0	2	0	1	1	1	1	1	39	2	2	2	2	5	2	1
2	201341	2	0	2	0	0	0	2	1	3	0	1	0	1	0	1	20	1	2	1	4	6	2	1
2	200222	3	0	2	0	0	0	2	2	4	0	1	1	1	1	1	23	1	2	1	5	6	1	1
2	201980	3	0	1	0	0	2	0	2	4	0	1	1	0	1	0	21	1	2	1	4	6	1	1
2	201940	1	0	1	1	1	1	1	0	4	0	1	1	1	1	0	41	3	2	2	4	8	3	1
2	203142	1	0	1	1	0	1	1	2	5	0	1	1	1	1	1	35	2	2	2	5	4	1	1
2	202533	1	0	1	0	0	3	0	2	5	0	1	1	1	1	1	39	2	1	1	3	1	2	2
2	201145	3	0	2	1	1	0	2	2	6	0	1	1	1	1	1	33	2	2	2	3	3	1	1
2	201958	3	0	2	0	0	3	1	2	6	0	1	1	1	1	1	19	1	2	1	4	6	1	2
2	200549	3	0	2	3	2	0	0	1	6	0	1	1	1	1	1	56	4	2	2	4	8	1	1
2	202905	3	0	3	3	2	1	0	0	6	0	1	1	1	1	1	38	2	2	2	4	5	1	1
2	201390	3	0	2	1	0	3	0	3	7	1	1	1	1	1	1	49	3	2	2	4	4	1	1
2	202529	2	0	1	1	1	1	2	2	7	1	1	1	1	1	1	42	3	2	2	3	8	3	2
2	201622	2	0	1	2	2	1	0	2	7	1	1	1	1	1	1	52	4	2	2	3	5	2	2
2	200273	1	0	4	0	2	1	3	2	8	1	1	1	1	1	1	34	2	2	1	4	1	2	1
2	201378	3	0	2	1	2	1	2	2	8	1	1	1	1	1	1	35	2	2	2	4	5	1	1
2	200184	3	0	1	2	2	0	2	2	8	1	1	1	1	1	1	50	4	2	3	4	8	1	1
2	202459	3	0	4	3	2	3	0	0	8	1	1	0	0	1	0	24	1	2	1	3	5	2	1
2	201732	3	0	5	0	0	3	3	3	9	1	1	0	1	1	1	34	2	2	3	2	5	2	2
2	202123	3	0	1	2	2	3	2	0	9	1	1	0	1	1	0	20	1	2	1	4	6	1	2
2	203216	3	0	5	1	2	3	2	2	10	2	1	0	1	1	0	35	2	2	2	5	8	2	1
2	203006	3	0	1	2	2	2	2	2	10	2	0	0	1	1	0	38	2	2	3	3	4	2	1
2	202385	3	0	1	2	2	2	2	2	10	2	1	0	1	1	1	24	1	2	1	4	1	1	2
2	201299	3	0	1	2	2	2	2	2	10	2	1	1	1	1	1	57	4	1	2	3	1	1	1
2	202165	3	0	3	2	2	2	2	2	10	2	1	1	1	1	0	28	1	2	1	4	3	2	1
2	203007	3	0	1	2	2	2	2	2	10	2	1	1	1	1	1	36	2	1	1	4	3	1	1
2	200458	3	0	3	2	2	2	2	2	10	2	1	0	1	0	0	37	2	2	2	3	3	1	1
2	200034	1	0	3	2	2	2	2	2	10	2	1	1	1	1	1	44	3	2	2	4	4	3	1
2	201009	3	0	2	2	2	2	2	2	10	2	1	1	1	1	1	42	3	2	2	3	5	1	1
2	202368	2	0	5	2	2	2	2	2	10	2	1	1	1	1	1	27	1	2	1	4	5	2	2
2	202037	3	0	4	2	2	2	2	2	10	2	1	0	1	1	1	21	1	2	1	4	6	1	2
2	200219	2	0	5	2	2	2	2	2	10	2	0	0	1	0	0	29	1	2	3	4	8	2	1
2	200006	3	0	1	2	2	2	2	2	10	2	1	1	1	1	1	26	1	2	1	5	6	1	1
2	202065	3	0	1	2	3	1	2	2	10	2	1	0	1	1	1	19	1	2	1	4	6	1	2
2	200284	3	0	1	3	2	1	2	2	10	2	1	1	1	1	0	38	2	1	2	5	5	2	1
2	201634	3	0	3	2	2	3	2	2	11	2	1	1	1	1	1	31	2	2	1	4	8	1	1
2	200322	2	0	1	3	2	2	2	2	11	2	1	0	1	1	0	48	3	1	2	2	8	2	1
2	201812	4	0	3	2	2	3	3	2	12	2	1	1	1	1	0	27	1	1	1	5	6	2	2
2	200647	3	0	1	2	3	2	3	2	12	2	1	1	1	1	1	30	2	2	3	3	3	1	1
2	201415	1	0	1	3	2	3	2	2	12	2	1	1	1	1	1	51	4	2	2	4	4	2	1
2	202812	3	0	5	3	2	3	2	2	12	2	1	1	1	1	1	37	2	2	2	3	1	2	1
2	201024	3	0	4	3	2	3	2	2	12	2	1	1	1	1	1	41	3	1	2	4	4	1	1
2	202405	1	0	2	3	2	3	2	2	12	2	1	1	1	1	1	29	1	1	2	4	5	1	1
2	200853	3	0	4	3	2	3	2	2	12	2	1	1	1	1	1	27	1	2	1	5	5	2	1
2	202824	3	0	1	3	2	3	2	2	12	2	1	1	1	1	0	20	1	2	1	4	6	1	2
2	202040	1	0	4	3	3	3	2	2	13	2	1	0	1	1	1	46	3	1	1	4	3	1	2
2	201881	1	0	5	3	3	3	2	2	13	2	1	1	1	1	1	33	2	2	2	4	8	1	1
2	201409	1	0	3	0	0	0	0	0	0	0	1	1	1	1	1	46	3	2	2	5	1	2	1
2	203321	3	0	2	0	0	0	0	0	0	0	1	1	1	1	1	41	3	1	2	4	1	1	1
2	203248	3	0	2	0	0	0	0	0	0	0	1	0	0	0	0	22	1	2	1	4	6	1	2
2	200481	3	0	1	0	0	0	0	0	0	0	1	1	1	1	1	33	2	2	2	4	5	1	1
2	201646	3	0	2	0	0	1	0	0	1	0	1	0	1	1	0	30	2	2	2	5	8	2	1
2	203325	3	0	1	0	0	0	0	2	2	0	1	1	0	1	1	21	1	2	1	4	6	3	2
2	200834	1	0	2	0	0	0	2	0	2	0	1	1	1	1	1	32	2	2	2	4	4	3	1
2	202178	3	0	1	0	0	1	1	0	2	0	1	1	1	1	1	32	2	2	2	4	5	3	1
2	201461	2	0	3	0	0	0	2	1	3	0	1	1	1	1	1	20	1	1	1	4	6	2	1
2	203278	2	0	1	0	0	0	3	0	3	0	1	0	1	1	1	46	3	2	2	4	3	1	1
2	203186	3	0	1	0	0	2	1	0	3	0	1	1	1	1	1	55	4	2	2	3	7	1	1
2	201422	1	0	3	2	0	1	0	0	3	0	1	0	1	1	1	36	2	2	1	4	3	2	1
2	201582	1	0	3	3	0	0	0	0	3	0	1	1	1	1	1	42	3	2	2	5	3	2	1
2	200738	3	0	4	2	0	0	0	2	4	0	1	1	1	1	1	47	3	1	2	4	8	1	1
2	203320	3	0	2	1	0	1	1	1	4	0	1	1	1	1	1	49	3	1	2	5	1	3	1
2	202601	1	0	2	1	1	1	1	0	4	0	1	1	1	1	0	38	2	2	2	5	5	1	1
2	202286	3	0	1	1	0	3	0	0	4	0	1	1	1	1	1	25	1	2	1	5	6	2	2
2	200886	1	0	2	1	1	1	0	2	5	0	1	0	1	1	0	19	1	2	1	4	6	2	2
2	201169	1	0	4	1	0	2	1	1	5	0	1	0	1	1	0	45	3	2	3	5	8	3	1
2	201361	2	0	1	1	1	1	1	1	5	0	0	0	1	1	0	24	1	2	1	4	1	2	1
2	201097	3	0	2	1	1	1	1	1	5	0	1	0	1	1	0	24	1	2	1	4	5	1	2
2	203306	1	0	1	1	1	0	2	2	6	0	1	1	1	1	1	49	3	2	2	4	3	2	1
2	200737	3	0	1	1	0	2	1	2	6	0	1	0	0	1	1	48	3	2	2	4	4	1	1
2	201175	3	0	2	3	1	1	0	1	6	0	1	1	1	1	1	36	2	2	2	4	5	3	1
2	200887	3	0	4	3	0	3	0	0	6	0	1	1	1	1	1	23	1	1	1	5	6	3	1
2	201849	1	0	3	1	0	2	2	2	7	1	1	0	1	1	0	41	3	2	2	4	5	2	1
2	201292	1	0	3	1	0	2	2	2	7	1	1	1	1	1	0	30	2	2	2	4	5	3	1
2	202388	2	0	1	1	1	2	1	2	7	1	0	1	1	1	1	27	1	2	2	3	8	2	2
2	200313	3	0	3	3	2	2	0	0	7	1	1	0	1	1	1	42	3	1	2	4	1	2	1
2	203141	2	0	5	3	3	1	0	0	7	1	1	1	1	1	1	33	2	2	2	4	5	1	1
2	200806	1	0	1	1	1	1	3	2	8	1	1	1	1	1	0	20	1	2	1	4	6	2	2
2	200191	3	0	5	0	2	2	2	2	8	1	1	1	1	1	1	34	2	1	1	4	3	1	1
2	200819	4	0	3	1	2	1	2	2	8	1	1	1	1	1	1	49	3	2	2	4	5	3	1
2	202436	3	0	1	1	2	1	2	2	8	1	1	1	1	1	1	23	1	2	1	4	6	2	1
2	200561	1	0	3	2	1	2	1	2	8	1	1	0	1	1	0	33	2	2	2	5	1	3	1
2	201662	1	0	4	1	1	3	2	1	8	1	1	1	1	1	1	43	3	2	2	4	5	1	1
2	200829	3	0	3	1	2	3	2	0	8	1	1	0	1	1	0	41	3	2	3	5	5	1	1
2	201428	3	0	3	2	2	3	1	0	8	1	1	0	0	1	0	33	2	1	2	3	8	2	1
2	200882	2	0	3	2	1	1	2	3	9	1	1	1	1	1	0	34	2	2	2	4	1	4	1
2	200009	3	0	3	1	1	3	2	2	9	1	1	1	1	1	1	39	2	2	2	4	2	1	1
2	201091	3	0	3	1	1	3	2	2	9	1	1	0	1	1	0	21	1	2	1	4	6	1	1
2	202278	3	0	4	1	2	2	2	2	9	1	1	0	1	1	0	20	1	2	1	4	6	3	1
2	201172	3	0	1	1	2	2	2	2	9	1	1	1	1	1	0	31	2	1	2	4	3	1	2
2	202806	2	0	4	1	2	2	2	2	9	1	1	0	1	1	0	21	1	2	1	4	3	3	1
2	201082	3	0	3	1	2	2	2	2	9	1	1	1	1	1	0	32	2	1	2	4	8	2	1
2	201967	3	0	2	1	2	2	2	2	9	1	1	0	1	1	0	22	1	2	1	4	6	1	2
2	200159	1	0	3	2	1	2	2	2	9	1	1	1	1	1	1	49	3	2	2	3	8	1	1
2	201435	3	0	2	3	2	0	2	2	9	1	1	1	1	1	0	38	2	2	1	3	8	2	2
2	202469	1	0	1	2	2	2	2	1	9	1	1	1	1	1	1	44	3	2	2	5	8	2	1
2	200276	1	0	1	3	3	1	1	1	9	1	1	0	1	1	1	57	4	2	2	4	7	2	1
2	201004	1	0	3	1	2	3	2	2	10	2	0	0	1	1	0	31	2	2	2	4	8	3	1
2	202658	3	0	1	1	2	3	2	2	10	2	1	1	1	1	0	23	1	2	1	4	6	1	2
2	201790	1	0	2	2	2	2	2	2	10	2	1	0	1	0	1	35	2	2	3	4	4	3	1
2	202418	3	0	3	2	2	2	2	2	10	2	1	0	0	1	0	22	1	2	1	4	1	3	2
2	200753	3	0	3	2	2	2	2	2	10	2	1	0	1	1	0	23	1	2	1	5	6	2	1
2	202234	3	0	2	2	2	2	2	2	10	2	0	0	0	1	0	19	1	2	1	4	6	2	1
2	203157	3	0	2	2	2	2	2	2	10	2	1	1	1	1	1	50	4	2	2	4	3	1	1
2	203066	3	0	2	2	2	2	2	2	10	2	0	1	1	0	1	19	1	2	1	4	6	2	2
2	200402	1	0	1	2	2	2	2	2	10	2	1	1	1	1	1	36	2	2	2	4	5	1	1
2	203222	3	0	3	2	2	2	2	2	10	2	1	1	1	1	1	38	2	2	2	4	5	2	1
2	202006	3	0	3	2	2	2	2	2	10	2	1	1	1	1	0	25	1	1	3	5	5	2	1
2	200277	2	0	1	2	2	2	2	2	10	2	1	1	1	1	1	56	4	2	2	3	5	1	1
2	200126	3	0	4	2	2	2	2	2	10	2	0	0	0	1	0	20	1	2	1	4	6	1	2
2	201754	3	0	3	2	2	2	2	2	10	2	1	1	1	1	1	36	2	2	2	4	8	2	1
2	201127	3	0	3	2	2	2	2	2	10	2	1	1	1	1	1	48	3	2	2	3	8	1	2
2	200493	3	0	2	2	2	2	2	2	10	2	1	1	1	1	1	35	2	2	2	4	8	2	1
2	201365	1	0	1	2	2	2	2	2	10	2	1	1	1	1	1	43	3	2	2	4	8	1	1
2	201555	3	0	4	2	2	2	2	2	10	2	1	0	1	1	0	35	2	1	2	5	8	3	1
2	201925	3	0	3	2	2	2	2	2	10	2	1	1	1	1	1	24	1	2	1	5	6	2	1
2	200192	3	0	2	2	2	2	2	2	10	2	1	1	1	1	1	24	1	2	1	5	6	2	1
2	202471	3	0	3	2	2	2	2	2	10	2	1	0	0	1	0	20	1	2	1	4	6	2	1
2	203314	1	0	2	1	2	3	2	3	11	2	1	1	1	1	1	46	3	1	2	4	5	4	1
2	202116	3	0	1	3	2	1	2	3	11	2	1	0	1	1	0	21	1	2	1	4	6	3	1
2	202933	3	0	5	2	2	3	2	2	11	2	1	1	1	1	1	29	1	2	1	4	4	2	1
2	202842	3	0	2	2	2	3	2	2	11	2	1	1	0	1	0	28	1	2	1	4	5	1	1
2	202294	3	0	3	2	2	3	2	2	11	2	1	1	1	1	1	19	1	2	1	4	6	2	2
2	202325	3	0	1	2	2	3	2	2	11	2	1	0	1	0	1	57	4	2	3	4	8	2	1
2	200506	2	0	1	3	2	2	2	2	11	2	1	0	1	1	0	22	1	1	1	4	6	2	2
2	200528	2	0	2	3	3	2	1	2	11	2	1	1	1	1	1	33	2	2	2	4	3	3	1
2	200933	3	0	4	3	3	3	2	0	11	2	1	1	1	1	1	23	1	2	1	4	8	2	1
2	201311	3	0	3	3	2	2	2	3	12	2	1	0	0	1	0	20	1	1	1	4	6	4	2
2	200970	3	0	5	3	2	3	2	2	12	2	1	0	1	1	1	38	2	2	2	4	3	2	1
2	202280	3	0	5	2	3	3	2	2	12	2	0	1	1	1	0	26	1	1	1	2	4	2	2
2	201062	3	0	3	3	2	3	2	2	12	2	1	0	1	1	0	19	1	2	1	4	6	2	1
2	200938	2	0	4	3	2	3	2	2	12	2	1	0	0	1	0	29	1	2	2	3	8	1	1
2	202742	1	0	1	3	2	3	2	2	12	2	1	1	1	1	1	40	3	2	2	4	5	2	1
2	202284	3	0	1	3	2	3	2	2	12	2	1	0	0	1	1	32	2	2	2	4	8	1	1
2	201770	1	0	3	3	2	3	2	3	13	2	1	0	1	1	0	23	1	2	1	4	8	3	2
2	200582	3	0	3	3	3	2	2	3	13	2	1	1	0	1	1	34	2	2	3	4	8	1	2
2	202109	3	0	4	3	2	3	3	2	13	2	1	1	1	1	0	25	1	2	1	4	1	2	1
2	200707	3	0	5	3	2	3	3	2	13	2	1	1	1	1	1	28	1	2	2	5	4	3	1
2	201733	3	0	1	3	3	3	2	2	13	2	1	1	1	1	1	28	1	1	2	3	5	1	2
2	202767	3	0	4	3	3	3	2	2	13	2	1	1	1	1	1	50	4	2	3	4	1	3	1
2	200817	3	0	3	3	2	3	3	3	14	3	1	1	1	1	1	44	3	1	2	2	5	2	1
2	202909	1	0	4	3	3	3	2	3	14	3	1	1	1	1	1	45	3	2	2	3	1	3	1
2	202900	1	0	2	3	3	3	2	3	14	3	1	1	1	1	1	29	1	2	2	4	8	3	1
2	202239	2	0	4	3	3	3	2	3	14	3	1	0	1	1	1	22	1	2	1	5	6	2	2
2	203227	3	0	5	3	3	3	3	2	14	3	1	1	1	1	0	29	1	2	2	5	6	1	1
2	202541	3	0	2	3	3	3	3	2	14	3	1	1	1	1	1	26	1	2	1	4	5	2	2
2	202748	3	0	3	3	3	3	3	2	14	3	1	1	1	1	0	41	3	2	2	4	1	3	1
2	200757	1	0	1	3	3	3	3	2	14	3	1	1	1	1	0	25	1	1	1	5	6	1	1
2	201814	3	0	3	3	3	3	3	2	14	3	1	1	1	1	1	49	3	2	2	4	8	3	1
2	200296	1	0	1	3	3	3	3	2	14	3	1	1	1	1	0	28	1	2	1	4	8	2	2
2	200674	2	0	5	3	3	3	3	3	15	3	1	0	1	1	1	31	2	2	2	4	8	3	1
2	201089	3	0	4	3	3	3	3	3	15	3	1	1	1	1	1	42	3	2	2	4	1	1	1
2	202086	3	0	2	0	0	0	0	0	0	0	1	1	1	1	1	49	3	1	2	4	1	2	1
2	200508	3	0	3	0	0	0	0	0	0	0	1	0	1	0	0	39	2	1	2	5	1	1	1
2	200465	3	0	2	0	0	0	0	0	0	0	1	1	1	1	1	35	2	2	2	4	8	3	1
2	203292	3	0	2	0	0	0	0	0	0	0	0	0	1	0	1	21	1	2	1	4	6	1	2
2	202218	3	0	1	0	0	0	0	0	0	0	1	0	0	0	0	20	1	1	1	4	6	2	2
2	200382	1	0	1	2	0	0	0	0	2	0	1	0	1	1	1	45	3	2	2	4	8	1	1
2	202124	2	0	1	0	0	2	0	2	4	0	1	1	1	1	1	44	3	2	2	4	2	1	1
2	202267	3	0	2	1	1	1	1	0	4	0	1	1	1	1	1	56	4	2	2	4	7	2	1
2	200459	1	0	3	2	0	2	0	0	4	0	1	0	1	1	1	23	1	2	1	4	5	1	2
2	203273	3	0	3	3	0	1	0	0	4	0	1	0	1	1	0	35	2	2	2	5	3	1	1
2	200367	3	0	4	3	0	1	0	0	4	0	1	1	1	0	1	29	1	2	1	5	4	1	1
2	201934	3	0	4	1	2	2	0	0	5	0	1	1	1	1	0	36	2	1	2	2	8	3	2
2	201453	3	0	1	1	0	1	1	3	6	0	1	0	1	0	0	59	4	2	2	3	7	2	1
2	202273	1	0	1	1	1	0	2	2	6	0	0	0	0	0	1	56	4	2	2	2	7	2	1
2	200220	1	0	4	1	1	1	1	2	6	0	1	1	1	1	1	26	1	1	1	4	1	1	1
2	200555	3	0	2	1	1	3	1	0	6	0	1	0	1	1	1	24	1	2	1	4	6	1	2
2	200430	3	0	2	3	1	1	1	0	6	0	1	1	1	1	1	27	1	2	1	5	5	2	1
2	201355	3	0	3	2	1	3	0	0	6	0	1	1	1	1	1	32	2	2	2	4	8	2	1
2	201034	3	0	1	0	1	1	3	2	7	1	1	1	0	1	0	31	2	1	1	5	3	3	1
2	200290	1	0	4	0	1	2	2	2	7	1	1	1	1	1	1	55	4	2	2	5	1	1	1
2	200048	3	0	2	1	2	0	2	2	7	1	1	1	1	1	1	40	3	2	2	4	1	2	1
2	201443	3	0	1	2	0	3	0	2	7	1	1	0	1	1	0	35	2	2	2	4	5	1	1
2	200205	3	0	2	1	1	1	3	1	7	1	1	1	1	1	0	26	1	2	1	5	1	2	1
2	202515	3	0	3	2	2	2	0	1	7	1	1	1	1	1	1	61	4	1	2	4	7	1	1
2	202285	3	0	2	1	0	3	3	0	7	1	1	1	1	1	1	39	2	1	2	4	4	1	1
2	201904	3	0	4	2	2	2	1	0	7	1	1	1	1	1	1	25	1	2	1	5	6	2	2
2	202274	3	0	4	0	0	2	3	3	8	1	1	1	1	1	1	50	4	2	2	4	5	2	1
2	202155	3	0	3	3	0	0	3	2	8	1	0	0	0	0	1	22	1	1	1	4	5	2	1
2	201581	3	0	3	0	2	2	2	2	8	1	1	1	1	1	1	31	2	2	2	4	5	1	1
2	200021	3	0	4	1	1	2	2	2	8	1	1	0	0	1	1	37	2	1	2	4	4	2	1
2	201883	2	0	4	1	1	2	2	2	8	1	1	0	1	1	0	20	1	2	1	3	6	3	1
2	200477	1	0	3	2	0	2	2	2	8	1	1	1	1	1	1	39	2	2	2	4	3	1	1
2	201544	1	0	1	1	2	1	2	2	8	1	1	1	1	1	1	23	1	1	1	4	8	2	2
2	200463	3	0	2	1	2	1	2	2	8	1	1	0	1	1	0	25	1	2	1	5	6	1	2
2	202851	3	0	2	1	2	1	2	2	8	1	1	1	1	1	1	36	2	2	2	4	8	2	1
2	200010	3	0	3	2	1	1	2	2	8	1	1	0	0	0	0	24	1	1	1	4	8	3	2
2	202476	3	0	2	1	0	3	2	3	9	1	1	0	1	1	0	25	1	1	1	4	8	2	1
2	202690	3	0	2	1	2	2	1	3	9	1	1	1	1	1	1	47	3	1	2	5	5	3	1
2	202043	3	0	4	1	2	2	2	2	9	1	1	0	1	1	1	39	2	2	2	3	3	1	1
2	200431	2	0	2	1	2	2	2	2	9	1	1	0	1	1	1	52	4	2	2	3	7	1	1
2	200749	3	0	2	1	2	2	2	2	9	1	1	1	1	1	1	44	3	1	2	4	8	2	1
2	202860	3	0	2	2	1	2	2	2	9	1	1	1	1	1	1	58	4	2	2	4	7	1	1
2	200422	1	0	4	2	1	2	2	2	9	1	1	1	1	0	0	22	1	1	1	4	6	1	2
2	202304	3	0	3	3	0	2	2	2	9	1	1	1	1	1	1	29	1	1	2	4	8	1	1
2	202029	1	0	3	2	2	1	2	2	9	1	1	1	1	1	1	58	4	2	2	4	1	2	1
2	200863	3	0	3	3	2	2	0	2	9	1	1	1	1	1	1	38	2	1	1	4	5	2	2
2	200526	3	0	4	2	2	2	2	1	9	1	1	0	1	1	0	27	1	2	1	4	1	3	1
2	200804	1	0	2	3	1	2	1	3	10	2	0	0	0	1	1	26	1	1	1	4	5	2	2
2	200776	2	0	2	1	2	2	3	2	10	2	1	1	1	1	0	28	1	2	1	5	6	2	1
2	202212	3	0	3	2	1	3	2	2	10	2	1	0	0	1	0	21	1	2	1	4	6	2	2
2	203303	3	0	3	2	2	2	2	2	10	2	1	1	1	1	1	43	3	2	2	3	4	1	1
2	203254	3	0	5	2	2	2	2	2	10	2	1	1	1	1	1	51	4	2	2	2	4	1	2
2	203263	3	0	3	2	2	2	2	2	10	2	1	1	1	1	1	53	4	2	2	2	8	2	2
2	203265	3	0	3	2	2	2	2	2	10	2	1	1	1	1	1	53	4	1	2	2	8	3	2
2	202222	3	0	3	2	2	2	2	2	10	2	1	1	1	1	1	27	1	2	1	4	1	1	1
2	201349	1	0	2	2	2	2	2	2	10	2	1	0	0	0	0	33	2	1	1	5	1	1	1
2	202674	3	0	3	2	2	2	2	2	10	2	1	1	1	1	0	41	3	1	2	5	1	2	1
2	202381	3	0	5	2	2	2	2	2	10	2	1	1	1	1	1	46	3	2	2	4	1	2	1
2	203267	3	0	3	2	2	2	2	2	10	2	1	1	1	1	1	48	3	2	2	3	1	2	1
2	201301	2	0	3	2	2	2	2	2	10	2	1	1	1	1	1	26	1	1	2	4	1	2	1
2	202292	3	0	4	2	2	2	2	2	10	2	1	1	1	1	1	42	3	2	1	2	8	3	2
2	200562	3	0	3	2	2	2	2	2	10	2	1	1	1	1	1	24	1	2	1	5	6	2	2
2	202039	3	0	4	2	2	2	2	2	10	2	1	0	0	0	0	19	1	2	1	4	6	2	2
2	201197	3	0	4	2	2	2	2	2	10	2	1	1	1	1	1	23	1	2	1	4	6	1	1
2	201815	1	0	3	2	2	2	2	2	10	2	0	0	0	1	0	25	1	2	2	3	8	1	1
2	202133	1	0	2	2	2	2	2	2	10	2	1	1	1	1	0	41	3	1	2	4	3	1	1
2	202021	3	0	4	2	2	2	2	2	10	2	1	1	1	1	1	29	1	1	1	4	3	2	1
2	202063	3	0	2	2	2	2	2	2	10	2	1	1	1	1	1	36	2	2	3	4	3	2	1
2	203035	3	0	3	2	2	2	2	2	10	2	1	1	1	1	1	41	3	2	2	5	3	2	1
2	203251	3	0	3	2	2	2	2	2	10	2	1	0	0	1	0	44	3	1	2	4	3	2	2
2	203173	3	0	4	2	2	2	2	2	10	2	1	1	1	1	1	47	3	2	2	3	3	1	1
2	203176	3	0	3	2	2	2	2	2	10	2	1	1	1	1	1	51	4	2	2	2	3	1	2
2	200148	3	0	2	2	2	2	2	2	10	2	1	1	1	1	0	20	1	1	1	4	6	2	2
2	203244	3	0	1	2	2	2	2	2	10	2	1	1	1	1	1	40	3	2	2	5	8	3	1
2	202733	3	0	3	2	2	2	2	2	10	2	0	1	1	1	1	44	3	2	2	2	8	1	2
2	201432	3	0	3	2	2	2	2	2	10	2	1	1	1	1	1	41	3	2	2	4	4	1	1
2	202064	3	0	3	2	2	2	2	2	10	2	1	1	1	1	1	50	4	2	2	4	4	1	1
2	200522	3	0	1	2	2	2	2	2	10	2	1	1	1	1	0	24	1	1	1	4	5	2	2
2	200515	1	0	1	2	2	2	2	2	10	2	1	0	1	1	1	30	2	1	1	4	5	2	1
2	202341	1	0	3	2	2	2	2	2	10	2	1	0	1	1	0	34	2	2	2	4	5	2	1
2	202906	3	0	3	2	2	2	2	2	10	2	1	1	1	1	1	36	2	2	2	5	5	2	1
2	203174	3	0	3	2	2	2	2	2	10	2	1	1	1	1	1	51	4	2	2	2	5	1	2
2	200633	1	0	3	2	2	2	2	2	10	2	1	0	0	0	0	43	3	1	2	4	8	2	1
2	203283	3	0	3	2	2	2	2	2	10	2	1	1	1	1	1	46	3	1	2	4	8	2	1
2	201403	3	0	3	2	2	2	2	2	10	2	1	1	1	1	1	37	2	2	2	3	8	1	2
2	201651	2	0	1	2	2	2	2	2	10	2	1	1	1	1	1	49	3	2	2	4	5	1	1
2	200124	3	0	4	2	2	2	2	2	10	2	1	1	1	1	1	29	1	1	1	4	5	1	1
2	202958	3	0	4	2	2	2	2	2	10	2	1	1	1	1	1	33	2	2	2	4	5	3	1
2	203008	3	0	3	2	2	2	2	2	10	2	1	1	1	1	1	23	1	1	1	4	5	2	1
2	202571	3	0	5	2	2	2	2	2	10	2	1	1	1	1	0	30	2	2	1	5	5	2	1
2	202440	3	0	3	2	2	2	2	2	10	2	1	0	1	1	1	27	1	2	2	4	5	1	2
2	202804	3	0	3	2	2	2	2	2	10	2	1	1	1	1	1	29	1	2	1	4	5	2	2
2	200972	3	0	3	2	2	2	2	2	10	2	0	0	1	1	0	34	2	1	2	4	5	1	2
2	201569	3	0	3	2	2	2	2	2	10	2	1	1	1	1	1	48	3	2	2	3	5	1	1
2	201372	3	0	3	2	2	2	2	2	10	2	1	1	1	1	1	48	3	1	2	5	5	2	1
2	200464	1	0	3	2	2	2	2	2	10	2	1	0	1	1	1	49	3	2	2	5	5	1	1
2	201766	1	0	4	2	2	2	2	2	10	2	1	1	1	1	0	50	4	1	2	4	5	2	1
2	203256	3	0	5	2	2	2	2	2	10	2	1	1	1	1	1	50	4	1	2	2	5	1	1
2	200466	3	0	3	2	2	2	2	2	10	2	1	0	1	0	1	53	4	2	2	4	5	1	1
2	202701	3	0	3	2	2	2	2	2	10	2	1	1	1	1	1	65	4	1	2	2	7	1	1
2	203289	3	0	1	2	2	2	2	2	10	2	1	1	1	1	1	68	4	1	3	4	7	2	1
2	201079	3	0	1	2	2	2	2	2	10	2	1	1	1	1	1	30	2	1	1	5	6	1	1
2	201150	3	0	1	2	2	2	2	2	10	2	1	1	1	1	1	21	1	1	1	4	6	2	1
2	200161	3	0	3	2	2	2	2	2	10	2	1	1	1	1	0	39	2	2	2	4	8	2	1
2	202975	3	0	5	2	2	2	2	2	10	2	1	1	1	1	1	33	2	1	1	4	8	2	1
2	202822	3	0	3	2	2	2	2	2	10	2	1	1	1	1	1	35	2	2	2	5	8	2	1
2	200011	3	0	2	2	2	2	2	2	10	2	1	1	1	1	1	33	2	2	2	4	8	2	1
2	200993	3	0	3	2	2	2	2	2	10	2	1	1	1	1	1	49	3	2	3	3	8	2	1
2	202246	3	0	3	2	2	2	2	2	10	2	1	1	1	1	1	32	2	2	2	4	8	2	1
2	200743	3	0	4	2	2	2	2	2	10	2	1	1	1	1	1	31	2	2	1	5	8	2	1
2	202101	3	0	3	2	2	2	2	2	10	2	1	0	0	1	0	29	1	2	2	4	8	3	1
2	201502	3	0	3	2	2	2	2	2	10	2	1	1	1	1	0	31	2	2	1	5	8	2	1
2	201406	1	0	2	2	2	2	2	2	10	2	1	1	1	1	1	39	2	2	2	4	8	2	1
2	202089	3	0	1	2	2	2	2	2	10	2	1	1	1	1	1	44	3	2	2	4	8	2	1
2	200031	3	0	3	2	2	2	2	2	10	2	1	1	1	1	0	52	4	2	2	5	8	1	1
2	201878	1	0	1	2	2	2	2	2	10	2	0	1	1	0	0	54	4	2	2	4	8	3	1
2	201458	3	0	3	2	2	2	2	2	10	2	1	1	1	1	1	42	3	1	2	5	8	1	1
2	200650	3	0	1	2	2	2	2	2	10	2	0	0	1	0	1	45	3	1	2	5	8	2	2
2	201749	3	0	2	2	2	2	2	2	10	2	0	0	1	1	1	19	1	1	1	3	6	1	2
2	201206	3	0	1	2	2	2	2	2	10	2	1	1	1	1	1	23	1	1	1	4	6	1	1
2	201890	2	0	2	2	2	3	1	2	10	2	1	1	1	1	1	35	2	2	2	4	1	2	1
2	202991	3	0	3	2	2	2	2	3	11	2	1	1	1	1	1	29	1	1	1	4	8	1	1
2	200310	2	0	5	2	2	2	3	2	11	2	1	1	1	1	0	36	2	1	2	4	3	3	1
2	200100	1	0	3	2	2	2	3	2	11	2	1	1	1	1	1	30	2	1	2	4	4	2	1
2	200152	3	0	5	2	2	2	3	2	11	2	1	1	1	1	0	38	2	2	2	4	5	2	1
2	200571	3	0	4	2	2	3	2	2	11	2	1	1	1	1	1	27	1	2	1	4	8	1	1
2	200423	3	0	3	2	2	3	2	2	11	2	1	0	1	1	1	35	2	1	2	4	8	2	2
2	201918	2	0	4	2	2	3	2	2	11	2	1	1	1	1	0	37	2	2	2	2	4	3	2
2	200070	1	0	1	2	2	3	2	2	11	2	1	0	1	1	1	41	3	1	2	5	4	1	1
2	202711	3	0	2	2	2	3	2	2	11	2	1	0	1	1	0	57	4	2	2	3	7	2	1
2	200362	3	0	4	2	2	3	2	2	11	2	1	0	1	1	0	46	3	2	2	4	3	1	1
2	200519	1	0	2	2	2	3	2	2	11	2	1	1	1	1	1	24	1	2	1	4	5	1	2
2	200543	1	0	1	2	2	3	2	2	11	2	1	1	1	1	1	35	2	2	2	4	5	1	1
2	201720	3	0	4	2	2	3	2	2	11	2	1	0	0	1	1	26	1	2	1	5	5	2	1
2	201509	3	0	3	2	2	3	2	2	11	2	1	1	1	1	1	42	3	2	2	3	5	1	1
2	202142	3	0	1	2	2	3	2	2	11	2	0	1	1	1	0	20	1	2	4	2	6	2	2
2	200761	3	0	4	2	2	3	2	2	11	2	1	0	1	1	1	18	1	2	1	4	6	2	1
2	201015	3	0	4	3	1	3	2	2	11	2	1	1	1	1	1	47	3	2	2	2	1	2	1
2	200483	3	0	3	3	2	2	2	2	11	2	1	1	1	1	1	41	3	1	2	5	1	1	1
2	203228	3	0	3	3	2	2	2	2	11	2	1	1	1	1	1	39	2	1	2	4	1	1	1
2	203232	3	0	3	3	2	2	2	2	11	2	1	0	1	1	1	34	2	2	2	4	4	2	1
2	201181	3	0	4	3	2	2	2	2	11	2	1	1	1	1	1	38	2	1	2	4	3	2	1
2	203203	3	0	3	3	2	2	2	2	11	2	1	1	1	1	1	30	2	1	1	4	4	1	1
2	202778	3	0	2	3	2	2	2	2	11	2	1	1	1	1	1	31	2	2	4	4	5	3	2
2	200403	3	0	1	3	2	2	2	2	11	2	1	1	1	1	1	55	4	1	2	4	5	2	1
2	202137	1	0	4	3	2	2	2	2	11	2	1	0	1	1	1	51	4	2	2	4	5	1	1
2	202233	3	0	2	3	1	2	3	3	12	2	1	0	1	1	0	31	2	1	1	3	1	3	1
2	203210	3	0	2	3	1	3	2	3	12	2	1	1	0	1	0	43	3	2	2	4	8	3	1
2	201098	3	0	5	2	2	3	3	2	12	2	1	1	1	1	0	25	1	1	1	4	8	2	1
2	202986	3	0	2	2	2	3	3	2	12	2	1	1	1	1	1	27	1	2	2	4	8	2	1
2	200504	3	0	4	2	2	3	3	2	12	2	1	0	1	1	0	20	1	1	1	4	6	2	1
2	200915	1	0	4	2	3	2	3	2	12	2	1	1	1	1	1	38	2	2	2	4	3	1	1
2	200105	3	0	3	2	3	3	2	2	12	2	1	0	1	0	0	30	2	2	3	2	4	1	1
2	202800	4	0	3	3	2	3	2	2	12	2	0	1	1	1	1	46	3	2	2	5	4	1	1
2	203122	1	0	5	3	2	3	2	2	12	2	1	1	1	1	1	37	2	2	2	4	5	3	1
2	201400	2	0	4	2	3	3	2	2	12	2	1	1	1	1	1	38	2	1	2	4	3	2	1
2	201703	3	0	2	2	3	3	2	2	12	2	1	0	1	1	0	24	1	1	1	5	6	3	1
2	202036	1	0	3	3	2	3	2	2	12	2	1	1	1	1	1	29	1	2	1	4	4	3	1
2	200137	2	0	2	3	2	3	2	2	12	2	1	1	1	1	1	47	3	2	2	2	1	1	1
2	202293	3	0	4	3	2	3	2	2	12	2	0	0	1	1	0	21	1	2	1	4	6	3	2
2	203010	3	0	3	3	2	3	2	2	12	2	1	1	1	1	1	37	2	1	2	4	3	1	1
2	201421	3	0	2	3	2	3	2	2	12	2	0	0	0	1	0	25	1	2	1	4	3	3	1
2	201785	3	0	3	3	2	3	2	2	12	2	1	1	1	1	1	25	1	2	1	5	6	2	2
2	201440	3	0	4	3	2	3	2	2	12	2	1	1	1	1	0	24	1	2	1	4	5	2	1
2	201568	3	0	3	3	2	3	2	2	12	2	1	1	1	1	0	24	1	2	1	4	5	2	2
2	201250	2	0	5	3	2	3	2	2	12	2	1	1	1	1	1	27	1	2	1	4	5	1	1
2	201590	3	0	3	3	2	3	2	2	12	2	1	1	1	1	1	62	4	1	2	3	7	2	1
2	202257	3	0	2	3	2	3	2	2	12	2	1	1	1	1	1	21	1	2	1	4	6	2	2
2	201641	3	0	2	3	2	3	2	2	12	2	1	0	1	1	1	36	2	2	2	5	8	2	1
2	200246	3	0	2	3	2	3	2	2	12	2	1	1	1	1	0	33	2	2	2	4	8	1	1
2	202056	1	0	4	3	2	3	2	2	12	2	1	0	1	1	1	48	3	1	2	4	8	2	1
2	200390	1	0	1	3	2	3	2	2	12	2	1	1	1	1	1	29	1	2	1	5	8	2	1
2	203153	1	0	2	3	2	3	2	2	12	2	1	1	1	1	1	65	4	1	2	5	7	3	1
2	201573	3	0	3	3	2	3	2	2	12	2	1	1	1	1	0	27	1	2	1	4	6	2	2
2	201944	3	0	3	3	2	3	2	2	12	2	1	1	1	1	1	20	1	2	1	4	6	1	2
2	201721	3	0	4	3	2	3	2	2	12	2	1	1	1	1	1	25	1	2	1	5	6	2	1
2	200695	3	0	1	3	3	2	2	2	12	2	1	1	1	1	1	25	1	1	1	4	5	1	2
2	202913	3	0	4	3	3	3	3	0	12	2	0	0	0	1	0	33	2	2	2	3	1	1	2
2	200640	1	0	3	2	2	3	3	3	13	2	1	1	0	1	1	31	2	1	2	4	8	3	1
2	200049	1	0	1	3	2	3	2	3	13	2	1	1	1	1	0	50	4	2	2	5	3	2	1
2	202584	1	0	1	3	2	3	2	3	13	2	1	1	1	1	1	34	2	2	2	4	5	3	1
2	203030	1	0	4	3	2	3	3	2	13	2	1	1	1	1	0	24	1	2	1	4	1	2	1
2	200285	3	0	1	3	2	3	3	2	13	2	1	0	1	1	1	28	1	1	2	4	4	1	1
2	200719	3	0	3	2	3	3	3	2	13	2	1	1	1	1	1	32	2	1	1	3	5	1	2
2	202925	3	0	5	2	3	3	3	2	13	2	1	1	1	1	1	37	2	1	3	4	8	2	1
2	200035	2	0	3	3	2	3	3	2	13	2	1	1	1	1	1	30	2	2	1	4	1	3	1
2	200577	3	0	5	3	2	3	3	2	13	2	1	1	1	1	0	36	2	1	2	4	4	2	1
2	202619	3	0	2	3	2	3	3	2	13	2	1	1	1	1	0	24	1	2	1	4	6	1	2
2	201613	3	0	5	3	2	3	3	2	13	2	1	1	1	1	0	36	2	2	2	4	8	2	1
2	200443	2	0	3	3	3	2	3	2	13	2	1	1	1	1	1	21	1	2	1	3	6	2	1
2	200360	3	0	5	3	3	3	2	2	13	2	1	1	1	1	0	53	4	1	2	4	4	1	1
2	202882	2	0	3	3	3	3	2	2	13	2	1	0	1	1	1	27	1	2	2	3	8	2	1
2	201776	1	0	2	3	3	3	2	2	13	2	1	1	1	1	1	25	1	2	2	4	5	2	1
2	200943	1	0	3	3	3	3	2	2	13	2	1	1	1	1	1	52	4	2	2	5	8	2	1
2	201072	3	0	4	3	3	3	2	2	13	2	1	0	1	1	1	41	3	1	2	4	8	2	1
2	202744	3	0	2	3	3	3	2	2	13	2	1	1	1	1	1	26	1	2	2	4	1	2	1
2	201789	3	0	4	3	3	3	2	2	13	2	1	1	1	1	1	49	3	2	3	4	3	3	1
2	200599	3	0	3	3	3	3	2	2	13	2	1	1	1	1	1	26	1	2	1	4	3	2	1
2	202784	1	0	1	3	3	3	2	2	13	2	1	1	1	1	1	47	3	1	2	4	5	3	1
2	200784	1	0	4	3	2	3	3	3	14	3	1	1	1	1	1	35	2	2	2	5	8	2	1
2	200598	3	0	3	3	2	3	3	3	14	3	1	0	1	1	1	34	2	2	2	4	8	1	1
2	202835	1	0	5	3	3	3	2	3	14	3	1	1	1	1	1	39	2	2	2	5	1	2	1
2	202329	3	0	3	3	3	3	2	3	14	3	1	1	1	1	1	61	4	2	3	3	7	1	1
2	200169	1	0	2	3	3	3	2	3	14	3	1	1	1	1	1	51	4	2	3	4	5	3	1
2	200708	3	0	3	3	3	3	3	2	14	3	1	1	1	1	0	28	1	2	1	5	5	2	1
2	202374	3	0	3	3	3	3	3	2	14	3	1	1	1	1	1	47	3	2	2	4	8	2	1
2	201060	1	0	3	3	3	3	3	2	14	3	1	1	1	1	1	38	2	2	2	4	8	3	1
2	200104	2	0	1	3	3	3	3	2	14	3	1	1	1	1	1	38	2	2	2	4	5	2	1
2	202269	3	0	3	3	3	3	3	2	14	3	0	0	1	1	0	23	1	1	1	4	6	2	1
2	202379	1	0	2	3	3	3	3	2	14	3	1	1	1	1	0	26	1	2	1	4	5	2	1
2	202803	1	0	1	3	3	3	3	2	14	3	1	1	1	1	1	39	2	2	2	4	8	3	1
2	203225	3	0	4	3	3	3	3	3	15	3	1	1	1	1	0	46	3	2	1	4	4	4	1
2	200492	1	0	5	3	3	3	3	3	15	3	1	1	1	1	0	35	2	2	2	5	1	3	1
2	200794	1	0	3	3	3	3	3	3	15	3	1	1	1	1	1	27	1	2	1	4	3	2	1
2	200800	3	0	3	3	3	3	3	3	15	3	1	1	1	1	0	44	3	2	2	4	8	3	1
2	201142	3	1	4	0	0	0	0	0	0	0	1	0	0	1	1	47	3	2	1	3	1	1	1
2	201161	3	1	5	0	0	0	0	0	0	0	1	1	1	1	1	26	1	2	4	3	1	2	2
2	203192	1	1	4	0	0	0	0	0	0	0	0	0	0	1	0	20	1	1	1	4	6	1	2
2	203258	3	1	1	0	0	0	0	0	0	0	1	1	1	1	1	31	2	2	2	4	3	2	2
2	200587	3	1	3	0	0	0	0	0	0	0	1	1	1	1	1	57	4	2	2	4	7	2	1
2	202019	3	1	2	0	0	0	0	0	0	0	1	1	1	1	1	55	4	1	2	5	5	1	1
2	202046	3	1	1	0	0	0	0	0	0	0	1	1	1	1	1	50	4	2	3	3	2	1	1
2	202166	3	1	2	0	0	0	0	0	0	0	1	1	1	1	1	48	3	1	2	3	5	2	1
2	202548	3	1	2	0	0	0	0	0	0	0	1	1	1	1	1	41	3	2	2	2	8	1	2
2	202491	3	1	3	0	0	1	0	0	1	0	1	1	0	1	1	22	1	1	1	4	5	1	1
2	201298	3	1	2	1	0	0	0	0	1	0	1	1	1	1	1	31	2	2	2	3	8	1	1
2	201076	3	1	1	1	0	0	0	0	1	0	1	1	1	1	1	40	3	1	1	4	8	1	1
2	201818	1	1	2	0	0	0	0	2	2	0	1	0	1	1	1	21	1	2	1	4	3	2	1
2	201554	3	1	1	0	0	0	0	2	2	0	1	1	1	1	1	40	3	1	2	4	8	1	1
2	202113	2	1	4	0	0	0	0	2	2	0	1	1	1	1	1	33	2	2	3	4	8	2	1
2	202403	3	1	1	0	0	0	0	2	2	0	1	1	1	1	1	19	1	2	1	4	6	2	2
2	200118	1	1	1	0	0	0	2	0	2	0	1	1	1	1	1	32	2	1	1	4	8	1	2
2	202500	3	1	2	1	0	1	0	0	2	0	1	1	1	1	1	50	4	2	2	4	1	2	1
2	200831	3	1	1	1	0	1	0	0	2	0	1	0	1	1	1	22	1	2	1	5	6	1	1
2	201138	3	1	4	1	0	1	0	0	2	0	1	1	1	1	1	45	3	2	2	4	8	1	1
2	202858	3	1	1	1	0	1	1	0	3	0	1	1	1	1	1	39	2	2	2	4	5	2	1
2	201033	3	1	2	0	3	0	0	0	3	0	1	1	1	1	1	52	4	2	2	3	8	1	1
2	201256	2	1	4	3	0	0	0	0	3	0	1	1	1	1	1	49	3	2	2	4	5	1	1
2	200978	3	1	2	3	0	0	0	0	3	0	1	1	1	1	1	46	3	2	2	3	5	1	1
2	201224	4	1	3	0	0	1	1	2	4	0	0	1	1	1	0	38	2	2	2	4	8	2	2
2	202660	3	1	1	1	0	1	0	2	4	0	1	1	1	1	1	44	3	1	2	2	8	1	2
2	201129	3	1	1	0	2	0	0	2	4	0	1	1	1	1	1	43	3	2	2	4	3	1	1
2	201108	3	1	1	0	2	0	0	2	4	0	1	1	1	1	0	34	2	2	2	5	5	2	1
2	201111	3	1	3	0	1	1	1	1	4	0	1	1	1	1	0	31	2	1	2	5	8	2	1
2	202665	3	1	1	2	0	0	1	1	4	0	1	1	1	1	1	44	3	1	2	2	8	2	1
2	200359	3	1	4	2	0	2	0	0	4	0	1	1	1	1	1	42	3	2	2	4	5	2	1
2	200384	1	1	1	1	0	1	1	2	5	0	1	0	1	1	1	50	4	2	3	4	5	2	1
2	201558	3	1	3	2	0	1	0	2	5	0	1	1	1	1	1	47	3	2	2	4	1	1	1
2	202371	1	1	3	2	0	1	0	2	5	0	1	1	1	1	1	50	4	1	2	4	3	2	1
2	203184	3	1	4	2	1	0	0	2	5	0	1	1	1	1	1	57	4	2	2	3	5	1	2
2	200201	3	1	2	1	1	1	1	1	5	0	1	1	1	1	0	25	1	2	1	5	6	2	2
2	202923	1	1	4	3	0	2	0	0	5	0	1	1	1	1	1	56	4	2	2	4	8	2	1
2	201498	1	1	2	2	2	1	0	0	5	0	1	1	1	1	1	47	3	2	3	4	3	3	1
2	201379	3	1	3	0	0	2	2	2	6	0	1	1	1	1	1	32	2	2	2	2	3	3	2
2	201351	3	1	2	0	0	2	2	2	6	0	1	1	1	1	1	48	3	2	2	3	4	2	1
2	200984	3	1	2	0	1	1	2	2	6	0	1	0	1	1	1	37	2	2	2	3	1	2	1
2	200783	3	1	1	0	2	0	2	2	6	0	1	1	1	1	1	38	2	2	2	3	5	2	2
2	201669	3	1	3	1	1	0	2	2	6	0	1	1	1	1	0	46	3	2	2	3	4	2	1
2	201854	3	1	2	2	0	0	2	2	6	0	1	0	1	1	0	43	3	2	2	4	4	1	1
2	200685	3	1	1	1	1	1	1	2	6	0	1	1	1	1	1	28	1	1	2	4	1	2	2
2	200063	1	1	4	3	0	1	0	2	6	0	1	1	1	1	1	38	2	2	2	4	3	2	1
2	201605	3	1	1	1	3	0	0	2	6	0	1	1	1	1	1	30	2	1	2	3	1	1	1
2	201905	3	1	4	1	2	1	1	1	6	0	1	1	1	1	1	39	2	2	2	2	1	2	2
2	201380	3	1	2	1	1	3	0	1	6	0	1	1	1	1	1	36	2	2	2	3	5	2	1
2	202505	3	1	2	3	1	1	0	1	6	0	1	1	0	0	0	51	4	2	2	4	7	3	1
2	202282	3	1	1	1	1	3	1	0	6	0	1	1	1	1	1	55	4	2	2	3	7	1	1
2	200043	3	1	4	2	0	1	1	3	7	1	0	0	1	1	0	41	3	1	2	4	8	2	1
2	202083	3	1	2	1	1	1	2	2	7	1	1	1	1	1	0	20	1	2	1	4	6	2	1
2	201451	3	1	2	1	1	1	2	2	7	1	1	1	1	1	1	29	1	2	2	4	5	2	2
2	203150	3	1	4	1	1	1	2	2	7	1	1	0	0	1	0	33	2	2	2	5	8	3	1
2	201751	3	1	2	2	2	1	0	2	7	1	1	1	1	1	1	24	1	2	1	5	6	2	1
2	203059	3	1	3	3	1	1	0	2	7	1	1	1	1	1	1	67	4	1	2	4	7	3	1
2	200620	3	1	1	2	1	3	1	0	7	1	1	1	1	1	1	22	1	2	1	4	6	1	1
2	202391	3	1	3	2	2	2	1	0	7	1	1	0	0	0	1	21	1	2	1	4	6	1	2
2	201382	3	1	4	2	2	3	0	0	7	1	1	1	1	1	1	36	2	2	2	4	1	1	2
2	200696	3	1	3	1	0	2	3	2	8	1	1	0	1	1	1	41	3	2	3	4	8	3	1
2	200002	3	1	3	0	2	2	2	2	8	1	1	0	0	0	0	35	2	2	2	4	5	1	1
2	201961	3	1	4	0	2	2	2	2	8	1	1	1	1	1	1	47	3	2	2	4	5	1	1
2	200132	3	1	1	0	2	2	2	2	8	1	1	1	1	1	1	41	3	1	2	4	8	1	1
2	201463	2	1	1	0	2	2	2	2	8	1	1	1	1	1	1	52	4	2	2	3	8	2	1
2	201198	3	1	2	0	2	2	2	2	8	1	1	1	1	1	1	41	3	2	2	2	8	1	2
2	201220	3	1	3	2	0	2	2	2	8	1	1	1	1	1	1	42	3	2	2	4	5	1	2
2	201848	3	1	3	1	2	1	2	2	8	1	1	1	1	1	1	50	4	2	2	1	1	2	1
2	202389	3	1	1	1	2	1	2	2	8	1	1	0	1	1	1	63	4	2	2	4	4	3	1
2	201478	1	1	3	1	2	1	2	2	8	1	1	1	1	1	1	28	1	2	1	4	5	3	1
2	202608	3	1	2	2	1	1	2	2	8	1	0	0	1	1	0	29	1	2	2	4	8	2	1
2	200798	3	1	5	2	2	0	2	2	8	1	1	0	1	1	1	23	1	2	1	4	6	2	2
2	202167	3	1	2	2	2	1	1	2	8	1	1	0	0	1	0	19	1	2	1	4	6	2	2
2	202650	1	1	1	3	0	3	0	2	8	1	1	1	1	1	1	23	1	2	1	4	6	2	2
2	200892	3	1	2	2	2	2	0	2	8	1	1	1	1	1	0	34	2	2	1	4	3	3	1
2	203194	1	1	3	3	2	1	0	2	8	1	1	1	1	1	1	41	3	2	2	4	3	2	1
2	202335	1	1	1	1	1	2	3	1	8	1	1	1	1	1	1	26	1	2	1	4	8	1	1
2	200706	1	1	4	3	1	3	1	0	8	1	1	0	1	1	0	33	2	2	2	4	8	1	1
2	200969	3	1	1	2	3	3	0	0	8	1	0	1	1	1	0	47	3	2	2	3	4	1	2
2	202671	3	1	4	1	1	1	3	3	9	1	1	1	1	1	1	44	3	1	2	2	8	2	1
2	202678	3	1	2	1	1	1	3	3	9	1	1	1	1	1	1	44	3	1	2	2	8	2	1
2	200453	4	1	2	2	2	0	2	3	9	1	1	0	1	1	0	55	4	2	2	3	8	3	2
2	200233	3	1	3	2	0	3	2	2	9	1	1	1	1	1	0	32	2	2	2	4	3	2	1
2	202362	3	1	3	1	2	2	2	2	9	1	1	0	1	1	0	37	2	2	2	4	4	1	1
2	201105	3	1	1	1	2	2	2	2	9	1	1	1	1	1	1	60	4	1	2	4	1	1	1
2	202181	3	1	4	1	2	2	2	2	9	1	1	1	1	1	1	43	3	2	3	4	5	2	1
2	201694	3	1	2	2	1	2	2	2	9	1	1	0	1	1	0	28	1	2	2	4	5	2	1
2	201208	3	1	4	2	1	2	2	2	9	1	1	0	1	1	0	24	1	2	1	4	8	2	1
2	201107	3	1	1	3	0	2	2	2	9	1	1	1	1	1	1	48	3	2	2	4	4	1	1
2	201088	1	1	3	3	0	2	2	2	9	1	0	0	0	1	0	42	3	1	2	4	8	2	1
2	200210	3	1	3	2	2	1	2	2	9	1	1	1	1	1	1	46	3	2	2	4	1	2	1
2	200788	2	1	3	2	2	1	2	2	9	1	1	1	1	1	0	43	3	2	2	4	8	2	1
2	200636	1	1	4	2	2	1	2	2	9	1	1	1	1	1	1	46	3	1	2	4	8	2	1
2	201168	1	1	3	2	2	1	2	2	9	1	1	0	1	1	0	19	1	2	1	4	6	2	1
2	201297	3	1	2	3	1	1	2	2	9	1	1	1	1	1	1	28	1	2	1	4	5	2	1
2	200261	2	1	4	2	3	0	2	2	9	1	1	0	1	1	1	46	3	2	2	3	8	1	1
2	202617	3	1	3	0	3	3	1	2	9	1	1	1	1	1	0	19	1	1	1	3	6	2	2
2	201729	3	1	4	2	2	2	1	2	9	1	1	1	1	1	1	46	3	2	2	4	1	1	1
2	200557	1	1	4	2	2	2	1	2	9	1	1	1	1	1	1	36	2	2	2	4	8	2	1
2	201192	3	1	1	3	1	2	1	2	9	1	1	1	1	1	1	22	1	2	1	4	6	1	1
2	200478	3	1	3	2	3	1	1	2	9	1	1	1	1	1	1	25	1	2	1	4	6	1	1
2	200901	3	1	3	3	1	3	0	2	9	1	1	1	1	1	1	27	1	2	2	4	1	2	1
2	203185	3	1	4	2	1	3	3	0	9	1	1	0	1	1	0	52	4	2	2	2	1	1	1
2	202015	3	1	4	2	2	2	3	0	9	1	1	1	1	1	1	43	3	2	2	3	1	1	1
2	201267	3	1	2	1	3	3	2	0	9	1	1	1	1	1	1	38	2	1	2	4	8	1	1
2	201692	2	1	2	2	2	3	2	0	9	1	1	0	1	1	1	43	3	2	3	4	4	1	1
2	201510	1	1	3	3	3	3	0	0	9	1	1	1	1	1	1	30	2	2	2	3	5	2	2
2	201895	3	1	4	3	2	0	2	3	10	2	1	1	1	1	1	52	4	2	2	3	1	2	1
2	202073	3	1	4	2	0	3	3	2	10	2	1	1	1	1	1	27	1	2	4	2	5	3	1
2	203294	3	1	3	2	2	1	3	2	10	2	1	1	1	1	1	44	3	2	2	4	5	1	1
2	201279	3	1	3	1	2	3	2	2	10	2	1	1	1	1	0	39	2	2	3	3	5	3	2
2	200300	3	1	5	3	0	3	2	2	10	2	1	1	1	1	1	44	3	2	2	3	3	1	1
2	201741	3	1	3	2	2	2	2	2	10	2	1	1	1	1	1	26	1	1	1	5	4	2	2
2	200658	1	1	3	2	2	2	2	2	10	2	1	1	1	1	1	56	4	2	2	4	7	1	1
2	200346	3	1	5	2	2	2	2	2	10	2	1	0	0	1	0	38	2	1	4	4	1	3	1
2	201902	3	1	3	2	2	2	2	2	10	2	1	0	1	1	0	29	1	2	2	5	1	2	1
2	200424	3	1	3	2	2	2	2	2	10	2	0	1	1	1	0	22	1	2	1	4	1	2	1
2	200164	3	1	3	2	2	2	2	2	10	2	1	1	1	1	1	33	2	2	2	4	1	3	1
2	203109	3	1	4	2	2	2	2	2	10	2	1	1	1	1	1	36	2	2	2	4	1	1	1
2	201065	3	1	3	2	2	2	2	2	10	2	1	1	1	1	1	44	3	2	2	3	1	1	2
2	201620	3	1	1	2	2	2	2	2	10	2	1	1	1	1	1	48	3	1	2	4	1	1	1
2	200710	3	1	1	2	2	2	2	2	10	2	1	1	1	1	1	26	1	1	1	4	1	1	2
2	203005	3	1	4	2	2	2	2	2	10	2	1	1	1	1	1	39	2	1	1	3	1	3	2
2	201454	3	1	5	2	2	2	2	2	10	2	1	0	1	1	0	27	1	1	2	4	1	3	1
2	201511	3	1	1	2	2	2	2	2	10	2	1	0	1	1	1	27	1	1	1	4	1	1	1
2	202965	3	1	2	2	2	2	2	2	10	2	1	1	1	1	1	33	2	1	2	4	1	1	1
2	203001	3	1	3	2	2	2	2	2	10	2	1	1	1	1	1	45	3	1	2	5	1	1	1
2	200040	3	1	2	2	2	2	2	2	10	2	1	1	1	1	0	38	2	2	2	5	1	1	1
2	200950	3	1	3	2	2	2	2	2	10	2	1	1	1	1	1	47	3	2	2	4	1	2	1
2	200739	3	1	4	2	2	2	2	2	10	2	1	1	1	1	0	25	1	1	1	4	8	2	2
2	203086	3	1	4	2	2	2	2	2	10	2	1	1	0	1	0	20	1	1	1	4	6	2	2
2	203121	3	1	3	2	2	2	2	2	10	2	1	0	1	1	0	22	1	2	1	4	6	1	2
2	202685	1	1	2	2	2	2	2	2	10	2	1	1	1	1	1	31	2	2	2	4	3	2	1
2	200893	3	1	4	2	2	2	2	2	10	2	0	1	1	1	1	58	4	1	2	4	3	1	1
2	200786	3	1	1	2	2	2	2	2	10	2	1	1	1	1	1	48	3	2	1	4	3	2	1
2	200469	3	1	4	2	2	2	2	2	10	2	1	1	1	1	1	29	1	2	2	5	3	1	1
2	200312	2	1	1	2	2	2	2	2	10	2	1	1	1	1	0	26	1	2	1	4	3	1	1
2	202988	3	1	2	2	2	2	2	2	10	2	1	1	1	1	1	26	1	2	4	3	3	1	1
2	200742	3	1	3	2	2	2	2	2	10	2	1	1	1	1	1	43	3	2	2	4	3	1	1
2	200468	3	1	4	2	2	2	2	2	10	2	1	1	1	1	0	35	2	2	1	4	3	3	1
2	203193	3	1	3	2	2	2	2	2	10	2	1	1	1	1	1	36	2	2	2	5	4	2	1
2	201474	3	1	2	2	2	2	2	2	10	2	1	0	1	1	0	51	4	2	2	4	4	3	1
2	202192	3	1	3	2	2	2	2	2	10	2	1	0	1	1	0	25	1	2	1	4	4	1	1
2	200818	3	1	3	2	2	2	2	2	10	2	1	1	1	0	1	29	1	2	1	4	4	2	2
2	201274	3	1	5	2	2	2	2	2	10	2	0	1	0	1	1	37	2	1	2	4	4	2	2
2	202356	1	1	3	2	2	2	2	2	10	2	1	1	1	1	1	61	4	1	2	4	7	2	1
2	202259	4	1	3	2	2	2	2	2	10	2	1	1	1	1	0	32	2	1	1	4	8	1	2
2	201957	3	1	1	2	2	2	2	2	10	2	1	1	1	1	1	48	3	2	2	2	8	1	1
2	200540	3	1	4	2	2	2	2	2	10	2	1	1	1	1	1	48	3	2	4	4	5	2	1
2	200068	3	1	4	2	2	2	2	2	10	2	1	1	1	1	1	45	3	2	2	4	5	1	1
2	203259	3	1	4	2	2	2	2	2	10	2	1	1	1	1	1	29	1	2	2	4	5	1	1
2	201439	3	1	4	2	2	2	2	2	10	2	1	1	1	1	1	32	2	2	2	4	5	1	2
2	202825	3	1	2	2	2	2	2	2	10	2	1	1	1	1	1	36	2	2	2	4	5	2	1
2	201052	3	1	3	2	2	2	2	2	10	2	1	1	1	1	1	50	4	2	2	3	5	1	1
2	201663	3	1	4	2	2	2	2	2	10	2	1	1	1	1	1	46	3	2	2	3	5	1	1
2	202227	3	1	2	2	2	2	2	2	10	2	1	1	1	1	1	20	1	1	1	4	6	2	2
2	200857	1	1	4	2	2	2	2	2	10	2	1	1	1	1	1	46	3	2	2	5	2	1	1
2	202849	3	1	4	2	2	2	2	2	10	2	1	1	1	1	1	25	1	1	1	3	5	3	1
2	201058	3	1	2	2	2	2	2	2	10	2	1	1	1	1	1	30	2	2	2	4	5	2	2
2	201603	3	1	3	2	2	2	2	2	10	2	1	1	1	1	0	35	2	2	2	4	5	1	1
2	201562	3	1	3	2	2	2	2	2	10	2	1	1	1	1	0	33	2	2	2	4	5	1	1
2	201911	3	1	1	2	2	2	2	2	10	2	1	1	1	1	1	34	2	2	2	4	5	2	1
2	200499	3	1	3	2	2	2	2	2	10	2	1	0	1	1	0	31	2	1	2	4	5	1	1
2	202779	1	1	3	2	2	2	2	2	10	2	1	1	1	1	1	50	4	2	2	5	5	2	1
2	200409	3	1	2	2	2	2	2	2	10	2	1	1	1	1	1	24	1	2	1	4	5	1	2
2	200983	3	1	3	2	2	2	2	2	10	2	0	1	1	1	1	29	1	1	1	5	5	2	1
2	201806	3	1	4	2	2	2	2	2	10	2	1	1	1	1	1	29	1	1	1	3	5	1	2
2	203043	3	1	1	2	2	2	2	2	10	2	1	1	1	1	1	31	2	2	2	3	5	1	2
2	201784	3	1	3	2	2	2	2	2	10	2	1	1	1	1	1	31	2	2	2	4	5	1	1
2	200980	3	1	3	2	2	2	2	2	10	2	1	1	1	1	1	33	2	2	1	4	5	1	2
2	201526	3	1	3	2	2	2	2	2	10	2	1	1	1	1	1	34	2	1	2	4	5	1	1
2	202948	3	1	2	2	2	2	2	2	10	2	1	0	1	1	1	44	3	2	2	4	5	2	1
2	203143	2	1	2	2	2	2	2	2	10	2	1	1	1	1	1	49	3	2	2	4	5	2	1
2	200327	1	1	1	2	2	2	2	2	10	2	1	1	1	1	0	50	4	1	2	4	5	2	1
2	201096	3	1	4	2	2	2	2	2	10	2	1	1	1	1	1	53	4	1	2	4	5	1	1
2	203175	3	1	1	2	2	2	2	2	10	2	1	1	1	1	1	53	4	2	2	2	8	1	2
2	200808	3	1	4	2	2	2	2	2	10	2	1	0	1	1	0	26	1	2	1	5	6	1	1
2	202539	3	1	3	2	2	2	2	2	10	2	1	1	1	1	1	26	1	1	1	4	6	2	2
2	200855	3	1	3	2	2	2	2	2	10	2	1	1	1	1	1	25	1	2	1	5	6	2	1
2	202638	3	1	2	2	2	2	2	2	10	2	1	1	1	1	1	20	1	1	1	4	6	2	2
2	201288	2	1	3	2	2	2	2	2	10	2	1	1	1	0	1	20	1	1	1	4	6	2	1
2	201215	3	1	2	2	2	2	2	2	10	2	1	1	1	1	1	22	1	1	1	4	6	1	2
2	202150	3	1	4	2	2	2	2	2	10	2	1	0	1	1	0	20	1	1	1	4	8	1	1
2	202946	3	1	5	2	2	2	2	2	10	2	1	0	1	1	0	51	4	2	3	5	8	2	1
2	202585	3	1	3	2	2	2	2	2	10	2	1	1	1	1	1	50	4	2	2	3	8	1	2
2	201908	2	1	2	2	2	2	2	2	10	2	1	1	1	1	1	58	4	2	2	4	8	1	1
2	200945	3	1	3	2	2	2	2	2	10	2	1	1	1	1	0	34	2	2	2	4	8	2	1
2	201576	3	1	1	2	2	2	2	2	10	2	0	0	1	1	1	47	3	2	2	2	8	2	2
2	201696	3	1	2	2	2	2	2	2	10	2	1	0	1	1	1	49	3	2	2	4	8	2	1
2	201824	3	1	2	2	2	2	2	2	10	2	1	1	1	1	1	29	1	1	1	3	8	1	2
2	200693	3	1	3	2	2	2	2	2	10	2	1	1	1	1	1	33	2	2	2	4	8	1	1
2	201019	3	1	3	2	2	2	2	2	10	2	1	1	1	1	1	35	2	2	2	4	8	1	1
2	203085	2	1	5	2	2	2	2	2	10	2	1	1	1	1	1	40	3	2	2	4	8	1	1
2	202071	2	1	4	2	2	2	2	2	10	2	1	1	1	1	1	50	4	1	2	4	8	2	1
2	202884	3	1	4	2	2	2	2	2	10	2	1	1	1	1	1	25	1	1	1	4	8	2	1
2	200029	2	1	2	2	2	2	2	2	10	2	1	1	1	1	1	44	3	2	2	5	8	3	1
2	200593	1	1	1	2	2	2	2	2	10	2	1	0	1	1	0	46	3	1	2	5	8	1	1
2	202346	3	1	4	2	2	2	2	2	10	2	1	1	1	1	1	22	1	2	1	3	8	1	2
2	202741	3	1	4	2	2	2	2	2	10	2	1	1	1	1	1	29	1	1	1	3	8	1	2
2	202096	3	1	2	2	2	2	2	2	10	2	1	1	1	1	0	30	2	2	2	4	8	2	1
2	203069	1	1	2	2	2	2	2	2	10	2	1	1	1	1	1	35	2	2	2	4	8	1	1
2	201209	3	1	3	2	2	2	2	2	10	2	1	1	1	1	1	38	2	2	2	4	8	2	1
2	201999	3	1	3	2	2	2	2	2	10	2	1	1	1	1	1	42	3	2	2	3	8	3	1
2	200407	2	1	3	2	2	2	2	2	10	2	1	1	1	1	0	48	3	2	2	2	8	1	2
2	202788	3	1	3	2	2	2	2	2	10	2	0	1	1	1	1	48	3	2	2	4	8	2	1
2	203200	3	1	5	2	2	2	2	2	10	2	1	1	1	1	1	52	4	2	2	2	8	1	2
2	202467	2	1	1	2	2	2	2	2	10	2	1	1	1	1	1	52	4	1	2	4	8	1	1
2	201212	1	1	3	2	2	2	2	2	10	2	1	0	1	1	0	55	4	1	1	4	8	2	1
2	201753	3	1	2	2	2	2	2	2	10	2	1	0	1	1	0	30	2	1	2	5	8	2	1
2	201071	3	1	3	2	2	2	2	2	10	2	1	0	1	1	0	53	4	1	2	4	8	3	1
2	200045	1	1	3	2	2	2	2	2	10	2	1	0	1	1	1	34	2	1	2	5	8	2	1
2	201475	3	1	5	2	2	2	2	2	10	2	1	1	1	1	1	43	3	1	2	2	8	2	2
2	201315	3	1	3	2	2	2	2	2	10	2	1	1	1	1	1	37	2	2	2	5	8	3	1
2	202194	3	1	3	2	2	2	2	2	10	2	1	1	1	1	1	19	1	2	1	4	6	1	2
2	201971	3	1	1	2	2	2	2	2	10	2	1	1	1	1	1	20	1	2	1	4	6	1	2
2	202216	3	1	4	2	2	2	2	2	10	2	1	1	1	1	1	20	1	1	1	4	6	2	2
2	201023	3	1	3	2	2	2	2	2	10	2	1	1	1	1	1	24	1	2	1	5	6	3	2
2	201857	3	1	3	2	2	2	2	2	10	2	1	1	1	1	1	23	1	1	1	4	6	2	1
2	202106	3	1	1	2	2	2	2	2	10	2	1	1	1	1	0	20	1	2	1	4	6	1	2
2	201389	2	1	4	2	2	2	2	2	10	2	1	1	0	1	0	21	1	2	1	4	6	3	1
2	200638	3	1	3	2	2	2	2	2	10	2	1	1	1	1	1	20	1	2	1	4	6	1	1
2	202699	4	1	3	2	2	2	2	2	10	2	1	1	1	1	0	23	1	2	1	5	6	2	1
2	201243	3	1	3	2	2	2	2	2	10	2	1	1	1	1	0	52	4	2	2	1	8	1	2
2	202008	3	1	2	3	2	1	2	2	10	2	1	1	1	1	1	27	1	2	2	4	1	2	2
2	203088	3	1	2	3	2	1	2	2	10	2	1	1	1	0	0	21	1	2	1	4	6	2	1
2	200770	1	1	4	3	2	1	2	2	10	2	1	1	1	1	1	42	3	1	2	3	5	2	1
2	200705	3	1	2	3	2	1	2	2	10	2	1	1	1	1	1	33	2	2	1	5	5	3	1
2	200130	3	1	4	3	2	1	2	2	10	2	1	0	0	1	1	64	4	2	2	4	8	1	1
2	202833	3	1	1	3	3	0	2	2	10	2	1	1	1	1	1	56	4	2	2	2	8	2	1
2	201100	3	1	1	3	2	2	1	2	10	2	1	1	1	1	1	45	3	2	3	4	3	2	1
2	201303	3	1	3	3	2	3	0	2	10	2	1	0	1	1	0	45	3	2	2	3	5	2	1
2	201296	3	1	4	3	3	2	0	2	10	2	1	1	1	1	1	45	3	2	2	2	4	1	1
2	202352	3	1	4	3	2	3	2	0	10	2	1	0	1	1	0	20	1	2	1	3	6	3	2
2	201922	3	1	3	3	2	3	2	0	10	2	1	0	1	1	0	19	1	2	1	3	6	4	1
2	201167	3	1	2	2	2	1	3	3	11	2	1	1	1	1	0	40	3	1	2	4	5	2	1
2	201501	3	1	4	3	1	2	2	3	11	2	1	0	1	1	0	67	4	1	2	4	7	2	1
2	200012	3	1	4	3	0	3	3	2	11	2	1	0	1	0	0	46	3	1	2	4	1	3	2
2	200259	1	1	5	2	1	3	3	2	11	2	1	0	1	0	1	35	2	2	2	4	1	3	1
2	201090	2	1	2	2	2	2	3	2	11	2	1	1	1	1	0	27	1	1	1	5	3	2	1
2	202012	1	1	3	2	2	2	3	2	11	2	1	1	1	1	0	34	2	1	1	4	8	1	1
2	201459	3	1	3	2	2	2	3	2	11	2	1	0	1	1	0	34	2	2	2	5	8	2	1
2	200142	3	1	2	2	2	3	2	2	11	2	1	1	1	1	0	36	2	2	2	4	3	2	1
2	203170	3	1	3	2	2	3	2	2	11	2	1	1	1	0	1	53	4	2	2	2	8	2	2
2	203253	3	1	4	1	3	3	2	2	11	2	1	1	1	1	1	47	3	2	2	3	3	1	1
2	201884	3	1	1	2	2	3	2	2	11	2	1	1	1	1	0	32	2	2	2	4	4	2	1
2	200944	3	1	4	2	2	3	2	2	11	2	1	1	1	1	1	31	2	1	2	5	4	2	1
2	202495	3	1	2	2	2	3	2	2	11	2	1	1	1	1	0	23	1	1	1	4	1	1	1
2	200588	3	1	2	2	2	3	2	2	11	2	1	1	1	1	0	28	1	2	1	4	1	2	1
2	200977	3	1	3	2	2	3	2	2	11	2	1	1	1	1	0	47	3	2	2	3	1	2	1
2	202641	3	1	5	2	2	3	2	2	11	2	1	1	1	1	0	27	1	1	1	4	1	2	1
2	200762	3	1	3	2	2	3	2	2	11	2	1	1	1	1	1	29	1	2	2	5	1	3	1
2	202839	3	1	5	2	2	3	2	2	11	2	1	1	1	1	0	40	3	2	2	5	1	1	1
2	201873	3	1	2	2	2	3	2	2	11	2	1	1	1	1	1	46	3	2	2	4	1	1	1
2	202545	3	1	4	2	2	3	2	2	11	2	1	1	1	1	0	49	3	1	2	3	1	2	2
2	201227	3	1	5	2	2	3	2	2	11	2	1	1	1	1	1	48	3	2	2	4	3	1	1
2	203226	3	1	4	2	2	3	2	2	11	2	1	1	1	1	1	34	2	1	2	5	3	2	1
2	201807	3	1	4	2	2	3	2	2	11	2	1	1	1	1	1	28	1	2	2	3	3	2	1
2	200098	3	1	4	2	2	3	2	2	11	2	1	1	1	1	0	39	2	2	2	4	3	3	1
2	200338	3	1	3	2	2	3	2	2	11	2	1	1	1	1	1	40	3	2	2	4	3	2	1
2	200732	3	1	4	2	2	3	2	2	11	2	0	0	0	1	1	33	2	1	2	5	3	3	1
2	200889	3	1	4	2	2	3	2	2	11	2	1	0	0	1	0	25	1	2	1	4	3	2	2
2	200714	3	1	3	2	2	3	2	2	11	2	1	1	1	0	1	27	1	1	1	4	3	2	2
2	201057	3	1	1	2	2	3	2	2	11	2	1	0	1	1	1	23	1	2	1	5	8	2	1
2	203243	3	1	3	2	2	3	2	2	11	2	1	1	1	1	0	29	1	1	1	4	4	2	1
2	203215	3	1	4	2	2	3	2	2	11	2	1	0	0	1	0	34	2	1	2	4	4	3	1
2	200434	3	1	3	2	2	3	2	2	11	2	1	1	1	1	0	36	2	1	2	4	4	1	1
2	203322	3	1	3	2	2	3	2	2	11	2	0	1	1	1	0	22	1	1	1	3	6	2	2
2	201556	3	1	3	2	2	3	2	2	11	2	1	0	1	1	0	24	1	2	2	2	8	2	1
2	201697	3	1	2	2	2	3	2	2	11	2	1	1	1	1	1	47	3	2	2	3	5	1	1
2	201344	3	1	3	2	2	3	2	2	11	2	1	0	0	1	0	31	2	2	2	4	5	3	1
2	200151	3	1	3	2	2	3	2	2	11	2	1	1	0	1	0	30	2	2	1	4	5	2	1
2	200303	1	1	4	2	2	3	2	2	11	2	1	1	1	1	1	35	2	2	2	4	5	1	1
2	201368	3	1	1	2	2	3	2	2	11	2	1	1	1	1	1	29	1	1	1	3	5	1	2
2	200888	1	1	2	2	2	3	2	2	11	2	1	1	1	1	1	32	2	2	2	5	5	2	1
2	200603	1	1	4	2	2	3	2	2	11	2	1	1	1	1	1	52	4	1	2	4	5	2	1
2	202866	3	1	4	2	2	3	2	2	11	2	1	1	1	1	1	47	3	2	2	4	5	1	1
2	201701	3	1	3	2	2	3	2	2	11	2	1	0	1	1	0	34	2	2	1	4	5	2	1
2	203313	1	1	2	2	2	3	2	2	11	2	1	1	1	1	1	49	3	2	2	4	5	1	1
2	203099	1	1	3	2	2	3	2	2	11	2	1	1	1	1	1	30	2	2	2	4	5	1	1
2	203110	1	1	4	2	2	3	2	2	11	2	1	1	1	1	1	30	2	2	2	4	5	1	1
2	200932	1	1	5	2	2	3	2	2	11	2	1	1	1	1	1	43	3	2	2	4	5	3	1
2	200988	3	1	4	2	2	3	2	2	11	2	1	1	1	1	0	47	3	2	2	3	5	1	1
2	202597	3	1	3	2	2	3	2	2	11	2	1	0	1	1	0	19	1	2	1	4	6	3	1
2	202253	3	1	3	2	2	3	2	2	11	2	0	0	0	1	0	20	1	1	4	4	6	3	2
2	202207	3	1	1	2	2	3	2	2	11	2	1	0	1	1	0	21	1	1	1	4	6	3	1
2	201240	3	1	3	2	2	3	2	2	11	2	1	1	1	1	1	21	1	2	1	4	6	1	1
2	202140	3	1	3	2	2	3	2	2	11	2	1	1	1	1	1	38	2	2	2	3	8	2	1
2	201539	3	1	4	2	2	3	2	2	11	2	1	1	1	1	1	34	2	2	1	4	8	1	1
2	202147	3	1	4	2	2	3	2	2	11	2	1	1	1	1	1	39	2	2	2	3	8	1	1
2	202319	3	1	4	2	2	3	2	2	11	2	1	1	1	1	1	32	2	2	4	4	8	2	1
2	200512	3	1	1	2	2	3	2	2	11	2	1	0	0	1	0	28	1	1	1	4	8	2	1
2	201677	3	1	3	2	2	3	2	2	11	2	1	1	1	1	0	37	2	2	1	4	8	2	1
2	201369	3	1	3	2	2	3	2	2	11	2	1	1	1	1	1	32	2	1	2	4	8	2	2
2	200165	3	1	4	2	2	3	2	2	11	2	0	0	0	1	1	53	4	1	2	4	8	2	1
2	202551	3	1	4	2	2	3	2	2	11	2	1	1	1	1	1	58	4	1	2	4	8	1	1
2	200085	4	1	2	2	2	3	2	2	11	2	1	1	1	1	0	43	3	2	2	4	8	3	1
2	202236	3	1	4	2	2	3	2	2	11	2	1	1	1	1	1	22	1	2	1	5	6	2	1
2	202649	3	1	4	2	2	3	2	2	11	2	1	0	1	1	1	22	1	2	1	4	6	1	2
2	202016	3	1	5	3	1	3	2	2	11	2	1	1	1	1	1	41	3	2	2	3	1	1	1
2	203290	3	1	1	3	1	3	2	2	11	2	1	1	1	1	1	38	2	2	2	1	8	1	1
2	202456	3	1	4	3	1	3	2	2	11	2	1	1	1	1	1	31	2	2	2	4	8	2	2
2	201947	3	1	1	2	3	2	2	2	11	2	1	0	0	1	0	18	1	2	1	4	6	1	2
2	202270	3	1	3	2	3	2	2	2	11	2	1	1	1	1	1	30	2	2	1	4	4	1	1
2	201140	3	1	3	2	3	2	2	2	11	2	1	1	1	1	1	25	1	2	1	5	6	1	1
2	200154	3	1	3	2	3	2	2	2	11	2	1	1	1	1	1	37	2	2	2	4	8	2	2
2	201512	3	1	3	3	2	2	2	2	11	2	1	1	1	1	1	27	1	1	1	5	8	3	1
2	202993	3	1	4	3	2	2	2	2	11	2	1	1	1	1	1	38	2	1	1	4	4	1	1
2	200401	1	1	4	3	2	2	2	2	11	2	1	0	0	1	0	48	3	1	2	4	4	1	1
2	202538	3	1	4	3	2	2	2	2	11	2	1	1	1	1	1	25	1	1	1	4	6	2	1
2	200044	3	1	4	3	2	2	2	2	11	2	1	1	1	1	1	29	1	2	2	4	1	1	1
2	200099	3	1	2	3	2	2	2	2	11	2	1	1	1	1	0	28	1	1	1	4	1	1	1
2	202558	3	1	4	3	2	2	2	2	11	2	1	1	1	1	0	33	2	2	2	4	1	1	2
2	200392	3	1	5	3	2	2	2	2	11	2	1	1	1	1	1	36	2	1	2	4	1	2	2
2	201563	1	1	2	3	2	2	2	2	11	2	1	1	1	1	1	48	3	2	2	4	1	2	1
2	202838	3	1	2	3	2	2	2	2	11	2	1	1	1	1	1	25	1	2	1	5	6	2	1
2	200145	1	1	5	3	2	2	2	2	11	2	1	1	1	1	1	35	2	2	2	4	3	2	1
2	200069	3	1	4	3	2	2	2	2	11	2	1	1	1	1	1	49	3	1	2	5	3	2	1
2	201235	3	1	4	3	2	2	2	2	11	2	1	1	1	1	0	50	4	1	2	4	3	2	1
2	201670	3	1	2	3	2	2	2	2	11	2	1	0	1	1	0	23	1	2	1	5	6	2	1
2	201926	3	1	2	3	2	2	2	2	11	2	1	1	1	1	1	37	2	2	3	4	5	2	1
2	201725	3	1	4	3	2	2	2	2	11	2	1	1	1	1	1	29	1	1	2	4	5	1	2
2	202199	3	1	2	3	2	2	2	2	11	2	1	0	0	1	0	25	1	2	1	4	6	2	2
2	202837	3	1	3	3	2	2	2	2	11	2	1	1	1	1	1	54	4	1	2	2	8	1	1
2	201549	1	1	3	3	2	2	2	2	11	2	1	0	1	1	0	23	1	2	1	5	5	2	1
2	200231	3	1	3	3	2	2	2	2	11	2	1	1	1	1	1	47	3	2	2	4	5	2	1
2	202939	2	1	2	3	2	2	2	2	11	2	1	1	1	1	1	29	1	2	2	5	5	2	2
2	200672	2	1	4	3	2	2	2	2	11	2	1	1	1	1	1	31	2	2	2	4	5	2	1
2	200032	3	1	2	3	2	2	2	2	11	2	1	1	1	1	1	36	2	2	2	4	8	2	1
2	202655	3	1	4	3	2	2	2	2	11	2	1	1	1	1	1	27	1	2	1	4	8	2	1
2	202090	3	1	3	3	2	2	2	2	11	2	1	0	1	1	0	25	1	1	1	5	8	2	2
2	200796	2	1	3	3	2	2	2	2	11	2	1	1	1	1	1	39	2	2	2	4	8	2	1
2	200765	2	1	4	3	2	2	2	2	11	2	1	1	1	1	1	38	2	2	2	3	8	2	2
2	201480	3	1	3	3	2	2	2	2	11	2	1	0	1	1	0	52	4	1	2	5	8	2	1
2	202634	1	1	3	3	2	2	2	2	11	2	1	0	1	1	1	53	4	2	2	3	8	1	1
2	200778	1	1	4	3	2	2	2	2	11	2	1	1	1	1	1	36	2	1	2	5	8	1	1
2	202244	3	1	4	3	2	2	2	2	11	2	0	0	0	1	1	38	2	1	2	2	8	1	2
2	200606	4	1	3	3	2	2	2	2	11	2	1	1	1	1	1	44	3	2	2	3	8	1	1
2	201583	3	1	4	3	3	1	2	2	11	2	1	1	1	1	1	26	1	2	1	4	1	1	2
2	201444	3	1	4	3	3	3	0	2	11	2	1	1	1	1	1	30	2	2	2	4	4	1	1
2	202033	3	1	4	3	3	3	0	2	11	2	1	1	1	1	1	42	3	2	2	3	1	3	2
2	203238	1	1	3	3	3	3	0	2	11	2	1	1	1	1	1	39	2	2	2	5	1	3	1
2	200890	3	1	2	3	2	3	2	1	11	2	1	1	1	1	1	21	1	2	1	4	6	3	1
2	202710	1	1	5	3	3	3	2	0	11	2	1	1	1	1	1	31	2	1	2	5	5	1	1
2	202877	3	1	2	3	3	2	1	3	12	2	1	1	1	1	1	54	4	1	2	2	8	2	1
2	202751	3	1	4	2	2	2	3	3	12	2	1	1	1	1	0	35	2	2	2	4	1	2	1
2	202219	2	1	3	2	2	3	2	3	12	2	1	1	1	1	1	57	4	1	2	4	8	2	1
2	202188	3	1	4	2	2	3	2	3	12	2	0	0	0	1	0	21	1	2	1	4	6	3	2
2	200066	3	1	3	2	3	2	2	3	12	2	1	1	1	1	1	39	2	1	2	4	5	2	1
2	202569	1	1	4	3	2	2	2	3	12	2	1	1	1	1	1	52	4	1	2	4	3	2	1
2	200172	3	1	3	3	2	2	2	3	12	2	1	1	1	1	0	44	3	2	2	4	5	2	1
2	202152	3	1	4	3	2	2	2	3	12	2	1	1	1	1	0	27	1	1	1	4	8	2	2
2	201821	3	1	4	3	3	3	0	3	12	2	1	1	1	1	0	49	3	2	2	3	4	3	1
2	200400	1	1	4	2	2	3	3	2	12	2	1	1	1	1	0	34	2	2	2	4	1	2	1
2	201699	1	1	4	2	2	3	3	2	12	2	1	0	1	1	1	30	2	2	2	4	3	2	1
2	202432	1	1	1	2	3	2	3	2	12	2	1	0	1	0	1	23	1	2	2	4	1	2	1
2	200531	3	1	3	3	2	2	3	2	12	2	1	1	1	0	0	32	2	2	2	4	5	2	1
2	202706	3	1	1	3	2	2	3	2	12	2	1	1	1	1	1	31	2	1	1	4	8	1	1
2	202457	2	1	2	3	3	1	3	2	12	2	1	1	1	1	1	31	2	2	2	4	1	1	1
2	201333	3	1	3	3	2	3	2	2	12	2	1	1	1	1	1	55	4	1	2	4	4	1	1
2	203106	3	1	4	3	2	3	2	2	12	2	1	0	1	1	0	28	1	2	2	4	5	2	1
2	201338	3	1	3	3	2	3	2	2	12	2	1	1	1	1	1	25	1	2	1	5	6	2	1
2	202589	3	1	5	3	2	3	2	2	12	2	1	1	1	1	1	47	3	2	2	2	3	2	2
2	202949	3	1	4	3	2	3	2	2	12	2	1	1	1	1	1	45	3	2	2	3	7	3	1
2	200691	1	1	2	3	2	3	2	2	12	2	1	1	1	1	1	32	2	2	2	4	5	2	1
2	200810	2	1	4	3	2	3	2	2	12	2	1	0	1	1	0	23	1	2	1	4	5	2	2
2	201221	3	1	5	3	2	3	2	2	12	2	1	1	1	1	1	46	3	1	2	4	8	1	1
2	200741	1	1	3	3	2	3	2	2	12	2	1	0	1	1	0	50	4	2	2	4	8	2	1
2	200223	3	1	2	2	3	3	2	2	12	2	0	0	1	1	0	24	1	2	1	5	6	2	2
2	202220	3	1	3	2	3	3	2	2	12	2	1	0	0	1	1	19	1	1	1	4	6	1	2
2	201594	1	1	2	2	3	3	2	2	12	2	0	0	1	1	1	23	1	1	1	3	5	3	2
2	201564	3	1	1	2	3	3	2	2	12	2	1	1	1	1	1	41	3	2	4	3	5	3	1
2	201788	1	1	2	2	3	3	2	2	12	2	1	1	1	1	1	62	4	2	2	4	7	2	1
2	201318	3	1	2	2	3	3	2	2	12	2	1	0	0	1	0	43	3	1	1	3	8	1	1
2	201305	3	1	3	2	3	3	2	2	12	2	0	0	0	1	0	20	1	1	1	4	6	2	2
2	202624	3	1	3	3	2	3	2	2	12	2	1	1	1	1	1	40	3	2	2	4	4	2	1
2	201334	3	1	3	3	2	3	2	2	12	2	1	1	1	1	1	42	3	2	3	4	8	2	1
2	201893	3	1	4	3	2	3	2	2	12	2	1	1	1	1	1	40	3	2	2	4	4	1	1
2	201932	3	1	4	3	2	3	2	2	12	2	1	1	1	1	1	35	2	2	2	4	4	1	1
2	202886	3	1	4	3	2	3	2	2	12	2	1	1	1	1	1	51	4	2	2	4	7	1	1
2	200147	3	1	3	3	2	3	2	2	12	2	1	1	1	1	0	34	2	2	1	4	1	3	1
2	202355	3	1	1	3	2	3	2	2	12	2	1	0	1	1	1	26	1	1	1	3	1	1	1
2	200250	3	1	5	3	2	3	2	2	12	2	1	1	1	1	1	37	2	2	2	4	1	2	1
2	200964	3	1	3	3	2	3	2	2	12	2	1	1	1	1	0	27	1	2	1	4	1	3	1
2	200237	3	1	4	3	2	3	2	2	12	2	1	1	1	1	1	45	3	1	2	4	1	3	1
2	200769	3	1	4	3	2	3	2	2	12	2	1	0	1	1	0	55	4	2	2	3	1	3	1
2	202708	3	1	2	3	2	3	2	2	12	2	1	0	1	1	0	29	1	1	2	4	1	3	1
2	201989	3	1	4	3	2	3	2	2	12	2	1	1	1	1	1	41	3	2	2	3	1	3	1
2	200173	3	1	2	3	2	3	2	2	12	2	1	0	1	1	1	25	1	2	1	4	6	2	2
2	200134	3	1	4	3	2	3	2	2	12	2	1	0	1	1	0	24	1	2	1	5	6	2	1
2	200845	1	1	4	3	2	3	2	2	12	2	1	0	1	1	1	40	3	2	2	4	3	3	1
2	202942	3	1	5	3	2	3	2	2	12	2	1	1	1	1	1	39	2	2	2	4	3	2	1
2	202291	3	1	5	3	2	3	2	2	12	2	1	1	1	1	0	58	4	1	2	4	7	2	1
2	201162	3	1	1	3	2	3	2	2	12	2	1	1	1	1	1	49	3	2	2	3	4	1	1
2	202535	3	1	4	3	2	3	2	2	12	2	1	1	1	1	0	31	2	1	1	4	5	2	2
2	201977	3	1	4	3	2	3	2	2	12	2	1	1	1	1	1	45	3	1	2	4	5	2	1
2	200712	3	1	3	3	2	3	2	2	12	2	1	0	1	1	0	36	2	2	2	4	5	2	1
2	201092	3	1	2	3	2	3	2	2	12	2	0	0	1	1	0	27	1	2	1	4	5	1	2
2	203108	3	1	4	3	2	3	2	2	12	2	1	1	1	1	1	37	2	1	2	5	5	2	1
2	203250	1	1	4	3	2	3	2	2	12	2	1	1	1	1	1	52	4	2	2	4	5	2	1
2	202287	3	1	5	3	2	3	2	2	12	2	1	1	1	1	1	29	1	2	2	3	8	2	1
2	201759	1	1	3	3	2	3	2	2	12	2	1	1	1	1	1	49	3	2	2	1	8	1	1
2	200910	3	1	4	3	2	3	2	2	12	2	1	1	1	1	1	45	3	1	2	3	2	1	1
2	201779	3	1	1	3	2	3	2	2	12	2	1	0	1	1	0	25	1	2	1	4	5	2	2
2	200200	3	1	3	3	2	3	2	2	12	2	1	1	1	1	0	29	1	2	2	5	5	2	1
2	200287	2	1	2	3	2	3	2	2	12	2	1	1	1	1	0	29	1	1	1	4	5	1	1
2	200607	3	1	4	3	2	3	2	2	12	2	1	1	1	1	1	32	2	1	2	4	5	2	1
2	202111	3	1	3	3	2	3	2	2	12	2	1	0	1	1	1	25	1	2	1	4	5	2	2
2	202714	3	1	1	3	2	3	2	2	12	2	1	1	1	1	0	26	1	2	2	4	5	2	1
2	202097	3	1	2	3	2	3	2	2	12	2	1	1	1	1	1	39	2	2	2	4	5	1	1
2	202342	3	1	4	3	2	3	2	2	12	2	1	0	0	1	0	46	3	1	2	4	5	2	1
2	201976	3	1	2	3	2	3	2	2	12	2	1	1	1	1	1	38	2	1	2	4	5	1	1
2	202663	3	1	4	3	2	3	2	2	12	2	1	0	1	1	1	23	1	2	1	3	8	3	2
2	201494	3	1	1	3	2	3	2	2	12	2	1	1	1	1	1	22	1	2	1	4	6	1	2
2	201965	3	1	3	3	2	3	2	2	12	2	1	0	0	0	0	22	1	2	1	4	6	1	2
2	201258	3	1	3	3	2	3	2	2	12	2	0	1	1	1	1	19	1	2	1	4	6	3	2
2	202197	3	1	3	3	2	3	2	2	12	2	0	1	1	1	0	20	1	1	1	4	6	3	1
2	200624	3	1	4	3	2	3	2	2	12	2	1	1	1	1	1	26	1	2	2	2	8	3	2
2	202519	2	1	4	3	2	3	2	2	12	2	1	1	1	1	1	31	2	1	2	4	8	2	1
2	201276	3	1	3	3	2	3	2	2	12	2	1	1	1	1	0	25	1	2	2	4	8	1	1
2	203101	1	1	5	3	2	3	2	2	12	2	1	1	1	1	1	32	2	2	2	4	8	1	1
2	200496	3	1	4	3	2	3	2	2	12	2	1	1	1	1	1	31	2	2	2	5	8	2	1
2	202947	3	1	3	3	2	3	2	2	12	2	0	1	1	1	1	35	2	2	2	4	8	3	2
2	203094	1	1	4	3	2	3	2	2	12	2	1	1	1	1	0	56	4	1	2	4	8	2	1
2	202127	3	1	4	3	2	3	2	2	12	2	1	1	1	1	1	45	3	1	2	4	8	1	1
2	201679	3	1	3	3	2	3	2	2	12	2	1	0	1	1	0	47	3	1	2	4	8	2	1
2	202771	2	1	5	3	2	3	2	2	12	2	1	1	1	1	1	47	3	2	2	2	8	2	1
2	202848	3	1	4	3	2	3	2	2	12	2	1	0	1	1	0	51	4	2	2	4	8	2	1
2	202542	3	1	2	3	2	3	2	2	12	2	1	0	1	1	0	24	1	1	1	4	8	3	2
2	201132	3	1	3	3	2	3	2	2	12	2	1	1	1	1	0	26	1	1	1	4	8	2	1
2	202560	3	1	4	3	2	3	2	2	12	2	1	1	1	1	1	50	4	2	2	4	8	1	2
2	202978	3	1	3	3	2	3	2	2	12	2	1	1	1	1	1	33	2	2	2	4	8	3	1
2	201711	1	1	4	3	2	3	2	2	12	2	1	1	1	1	1	46	3	2	2	4	8	1	1
2	203060	3	1	3	3	2	3	2	2	12	2	1	0	1	1	0	73	4	1	2	4	7	2	1
2	201262	3	1	4	3	2	3	2	2	12	2	1	1	1	1	1	20	1	2	1	4	6	1	2
2	202567	3	1	5	3	2	3	2	2	12	2	1	1	1	1	0	21	1	2	1	4	6	3	2
2	202588	3	1	2	3	2	3	2	2	12	2	1	0	1	1	1	21	1	1	1	4	6	2	2
2	201966	3	1	4	3	2	3	2	2	12	2	1	0	1	1	1	19	1	2	1	4	6	1	2
2	202059	3	1	2	3	2	3	2	2	12	2	1	1	1	1	1	20	1	2	1	4	6	2	2
2	201203	3	1	4	3	2	3	2	2	12	2	1	1	1	1	1	37	2	2	2	4	8	1	1
2	201373	3	1	3	3	3	2	2	2	12	2	1	1	1	1	1	21	1	2	1	4	6	1	2
2	202224	3	1	3	3	3	2	2	2	12	2	1	0	0	0	0	19	1	2	1	4	6	2	1
2	202566	3	1	3	3	3	2	2	2	12	2	1	1	1	1	0	21	1	2	1	4	6	3	2
2	200243	3	1	4	3	3	2	2	2	12	2	1	1	1	1	0	32	2	2	2	4	5	2	2
2	203249	3	1	4	3	3	2	2	2	12	2	1	1	1	1	1	20	1	1	1	4	6	2	2
2	202007	2	1	4	3	3	2	2	2	12	2	1	1	1	1	1	52	4	2	2	3	5	1	2
2	202654	3	1	5	3	3	2	2	2	12	2	1	1	1	0	0	28	1	1	1	4	8	1	1
2	202380	3	1	3	3	3	2	2	2	12	2	1	1	1	1	1	19	1	1	1	4	6	1	2
2	202573	3	1	5	3	3	3	1	2	12	2	1	1	1	1	1	46	3	2	2	3	8	2	2
2	203130	1	1	1	3	3	2	3	1	12	2	1	1	1	1	0	32	2	1	1	5	8	3	1
2	200235	2	1	1	3	3	3	3	0	12	2	1	1	1	1	1	44	3	2	2	3	1	1	1
2	200316	2	1	4	3	3	1	3	3	13	2	1	1	1	1	1	45	3	2	2	3	5	1	1
2	202174	3	1	5	2	2	3	3	3	13	2	1	1	1	1	1	26	1	2	2	2	1	2	1
2	202108	3	1	4	2	2	3	3	3	13	2	1	1	1	1	1	46	3	2	3	4	8	2	1
2	200586	3	1	3	3	2	2	3	3	13	2	1	0	1	1	0	30	2	2	1	5	5	4	1
2	202080	3	1	4	3	2	3	2	3	13	2	1	1	1	1	1	49	3	2	2	4	4	1	1
2	202523	1	1	5	3	2	3	2	3	13	2	1	1	1	1	1	28	1	1	2	4	1	2	1
2	201714	3	1	4	3	2	3	2	3	13	2	1	0	1	1	0	27	1	1	1	5	6	2	1
2	201597	3	1	3	3	2	3	2	3	13	2	1	1	1	1	1	26	1	2	1	4	3	2	1
2	202486	3	1	1	3	2	3	2	3	13	2	1	1	1	1	1	38	2	2	2	3	5	3	2
2	201270	1	1	2	3	2	3	2	3	13	2	1	1	1	1	0	42	3	2	2	4	5	3	1
2	200203	3	1	3	3	2	3	2	3	13	2	1	1	1	1	1	41	3	2	2	4	8	2	1
2	201778	3	1	3	3	3	2	2	3	13	2	1	0	0	1	0	42	3	2	2	4	1	2	1
2	201489	2	1	2	3	3	2	2	3	13	2	1	1	1	1	1	29	1	2	2	5	1	2	1
2	200329	3	1	4	2	3	3	3	2	13	2	1	1	1	1	0	45	3	1	2	2	3	2	2
2	201633	3	1	4	3	2	3	3	2	13	2	1	0	1	1	0	45	3	2	2	4	5	3	1
2	202050	3	1	4	3	2	3	3	2	13	2	1	1	1	1	0	31	2	2	1	4	5	3	1
2	202512	3	1	4	2	3	3	3	2	13	2	0	0	1	1	0	47	3	2	2	2	8	3	2
2	200579	3	1	4	3	2	3	3	2	13	2	1	0	0	1	0	21	1	2	1	4	6	2	1
2	203204	3	1	3	3	2	3	3	2	13	2	1	1	1	1	1	43	3	2	2	4	3	2	1
2	200566	3	1	3	3	2	3	3	2	13	2	1	0	1	1	1	30	2	1	2	4	4	1	1
2	200982	3	1	5	3	2	3	3	2	13	2	1	1	1	1	1	26	1	2	1	4	4	3	1
2	200721	3	1	4	3	2	3	3	2	13	2	1	1	1	1	1	25	1	2	1	4	4	1	2
2	203275	3	1	4	3	2	3	3	2	13	2	1	1	1	1	1	38	2	2	2	5	3	2	1
2	201866	3	1	4	3	2	3	3	2	13	2	1	1	1	1	0	42	3	2	2	5	3	2	1
2	201796	1	1	3	3	2	3	3	2	13	2	1	1	1	1	0	33	2	2	3	4	4	2	1
2	200146	3	1	1	3	2	3	3	2	13	2	1	1	1	1	1	30	2	2	1	4	5	2	1
2	203166	3	1	4	3	2	3	3	2	13	2	1	1	1	1	1	45	3	2	2	4	5	3	1
2	201715	3	1	2	3	2	3	3	2	13	2	1	1	1	1	1	38	2	2	2	3	5	1	1
2	200595	1	1	4	3	2	3	3	2	13	2	1	1	1	1	0	35	2	2	2	5	8	2	1
2	200826	3	1	4	3	2	3	3	2	13	2	1	0	1	1	0	34	2	1	2	5	8	1	1
2	200852	3	1	4	3	2	3	3	2	13	2	1	1	1	1	1	31	2	2	2	3	8	3	1
2	201222	1	1	3	3	2	3	3	2	13	2	1	1	1	1	0	19	1	2	1	4	6	2	2
2	200087	3	1	3	3	3	3	2	2	13	2	1	1	1	1	1	28	1	2	2	4	3	1	1
2	203027	3	1	3	3	3	3	2	2	13	2	1	1	1	1	1	40	3	2	3	4	5	2	2
2	203018	2	1	4	3	3	3	2	2	13	2	1	1	1	1	0	34	2	2	2	4	3	2	1
2	202211	3	1	4	3	3	3	2	2	13	2	1	1	1	1	1	21	1	1	1	4	6	1	2
2	201316	3	1	4	3	3	3	2	2	13	2	1	1	1	1	1	53	4	2	3	3	3	1	1
2	202829	3	1	4	3	3	3	2	2	13	2	1	1	1	1	1	26	1	2	1	3	8	2	1
2	202359	3	1	4	3	3	3	2	2	13	2	1	0	1	1	0	34	2	2	2	4	8	1	1
2	200939	3	1	4	3	3	3	2	2	13	2	1	1	1	1	1	35	2	2	2	2	8	2	1
2	200979	3	1	3	3	3	3	2	2	13	2	1	1	1	1	1	53	4	2	2	3	1	2	1
2	201146	3	1	1	3	3	3	2	2	13	2	1	1	1	1	1	44	3	1	2	2	3	1	2
2	201080	1	1	5	3	3	3	2	2	13	2	1	0	1	1	0	29	1	2	2	4	8	2	1
2	201543	3	1	1	3	3	3	2	2	13	2	1	1	1	1	1	38	2	2	2	4	8	2	1
2	201122	3	1	4	3	3	3	2	2	13	2	1	1	1	1	1	61	4	1	2	3	4	1	2
2	202038	3	1	4	3	3	3	2	2	13	2	1	1	1	1	1	50	4	2	3	4	4	3	1
2	203048	3	1	4	3	3	3	2	2	13	2	1	0	1	1	1	40	3	1	2	4	1	1	1
2	201094	3	1	3	3	3	3	2	2	13	2	1	1	1	1	1	32	2	2	2	4	1	1	1
2	201761	3	1	4	3	3	3	2	2	13	2	1	1	1	1	1	37	2	2	2	3	1	2	2
2	201769	3	1	2	3	3	3	2	2	13	2	1	1	1	1	0	52	4	2	2	4	1	2	1
2	202575	2	1	4	3	3	3	2	2	13	2	1	1	1	1	0	74	4	2	2	3	1	2	2
2	202646	3	1	4	3	3	3	2	2	13	2	1	0	1	1	0	47	3	2	2	2	8	2	2
2	202681	3	1	4	3	3	3	2	2	13	2	1	1	1	1	1	22	1	2	1	4	6	1	2
2	201195	2	1	4	3	3	3	2	2	13	2	1	1	1	1	1	40	3	2	2	4	4	2	1
2	202401	3	1	4	3	3	3	2	2	13	2	1	1	1	1	1	24	1	1	1	4	5	1	2
2	202795	1	1	4	3	3	3	2	2	13	2	1	0	1	1	1	41	3	2	2	5	5	1	1
2	203022	3	1	5	3	3	3	2	2	13	2	1	1	1	1	1	31	2	2	2	4	5	1	1
2	202201	3	1	4	3	3	3	2	2	13	2	1	1	1	1	1	25	1	2	1	4	5	2	2
2	203100	3	1	3	3	3	3	2	2	13	2	1	1	1	1	1	33	2	2	1	2	5	2	2
2	201683	1	1	2	3	3	3	2	2	13	2	1	1	1	1	1	35	2	2	2	4	5	1	1
2	202874	3	1	4	3	3	3	2	2	13	2	1	1	1	1	1	45	3	2	2	4	5	2	1
2	200495	3	1	3	3	3	3	2	2	13	2	1	1	1	1	0	19	1	2	1	4	6	2	1
2	202614	3	1	3	3	3	3	2	2	13	2	1	1	1	1	0	34	2	2	2	4	8	2	1
2	201141	3	1	4	3	3	3	2	2	13	2	1	1	1	1	1	39	2	2	2	2	8	2	1
2	202982	3	1	2	3	3	3	2	2	13	2	1	1	1	1	1	51	4	2	2	2	8	1	1
2	200746	1	1	2	3	3	3	2	2	13	2	1	1	1	1	1	49	3	2	4	5	8	2	1
2	201686	3	1	3	3	3	3	2	2	13	2	1	1	1	1	1	51	4	1	2	4	8	1	1
2	200391	3	1	2	3	3	3	2	2	13	2	1	1	1	1	0	23	1	2	1	4	8	2	2
2	200412	3	1	2	3	3	3	2	2	13	2	1	1	1	1	1	27	1	2	1	4	6	2	2
2	200001	4	1	5	3	3	3	3	1	13	2	1	1	1	1	1	57	4	1	2	5	3	3	1
2	200953	2	1	2	3	2	3	3	3	14	3	1	1	1	1	0	22	1	2	2	4	6	3	2
2	200394	2	1	5	3	3	3	2	3	14	3	1	1	1	1	1	37	2	2	2	3	1	3	2
2	201717	2	1	4	3	3	3	2	3	14	3	0	1	1	1	0	43	3	1	2	4	5	2	1
2	200283	1	1	4	3	3	3	2	3	14	3	1	1	1	1	1	27	1	2	1	5	4	2	1
2	201933	3	1	4	3	2	3	3	3	14	3	1	1	1	1	1	36	2	1	2	4	8	2	1
2	200121	3	1	4	2	3	3	3	3	14	3	1	1	1	1	1	38	2	2	2	4	5	2	1
2	200071	3	1	2	3	2	3	3	3	14	3	1	1	1	1	0	27	1	1	1	4	4	1	1
2	201907	3	1	5	3	2	3	3	3	14	3	1	1	1	1	1	28	1	1	1	4	4	3	2
2	202496	3	1	4	3	2	3	3	3	14	3	1	1	1	1	1	22	1	1	1	4	1	3	1
2	201312	3	1	2	3	2	3	3	3	14	3	1	0	1	1	0	30	2	2	1	4	1	2	1
2	200214	3	1	3	3	2	3	3	3	14	3	1	1	1	1	1	48	3	2	2	4	3	2	1
2	201862	3	1	4	3	2	3	3	3	14	3	1	1	1	1	1	19	1	2	1	4	6	2	1
2	203318	1	1	5	3	2	3	3	3	14	3	1	1	1	1	1	37	2	1	2	5	8	3	1
2	201777	3	1	1	3	3	2	3	3	14	3	1	1	1	1	1	36	2	2	2	2	5	2	1
2	201081	2	1	4	3	3	3	2	3	14	3	1	1	1	1	1	45	3	2	2	2	8	2	1
2	201673	1	1	3	3	3	3	2	3	14	3	1	0	1	1	0	57	4	2	2	4	7	3	1
2	202615	3	1	3	3	3	3	2	3	14	3	1	1	1	1	1	51	4	2	2	4	5	1	1
2	202447	3	1	4	3	3	3	2	3	14	3	1	1	1	1	1	18	1	2	1	4	6	3	1
2	200234	3	1	4	3	3	3	2	3	14	3	1	1	1	1	0	50	4	2	3	4	4	3	1
2	201887	2	1	5	3	3	3	2	3	14	3	1	1	1	1	0	31	2	2	2	4	5	2	1
2	203201	1	1	2	3	3	3	3	2	14	3	1	0	1	1	0	39	2	2	3	5	8	2	1
2	202132	3	1	3	3	3	3	3	2	14	3	1	1	1	1	1	27	1	2	2	5	8	2	1
2	203287	2	1	2	3	3	3	3	2	14	3	1	1	1	1	1	40	3	2	2	4	5	4	1
2	203268	3	1	3	3	3	3	3	2	14	3	1	1	1	1	0	29	1	2	2	5	5	3	1
2	200556	1	1	2	3	3	3	3	2	14	3	1	1	1	1	1	34	2	2	2	5	8	2	1
2	201654	1	1	5	3	3	3	3	2	14	3	1	1	1	1	1	46	3	1	2	4	5	2	1
2	201384	3	1	4	3	3	3	3	2	14	3	1	1	1	1	1	38	2	2	2	3	5	1	1
2	203236	3	1	4	3	3	3	3	2	14	3	1	1	1	1	1	38	2	2	3	5	1	2	1
2	200839	3	1	1	3	3	3	3	2	14	3	1	0	1	1	0	21	1	2	1	4	6	2	1
2	202462	3	1	3	3	3	3	3	2	14	3	0	1	1	1	1	20	1	2	1	4	6	2	2
2	201593	1	1	1	3	3	3	3	2	14	3	1	1	1	1	1	40	3	2	2	5	1	1	1
2	202070	3	1	4	3	3	3	3	2	14	3	1	1	1	1	1	46	3	2	2	3	4	1	1
2	202354	3	1	3	3	3	3	3	2	14	3	1	1	1	1	1	46	3	1	2	4	5	2	1
2	202327	1	1	4	3	3	3	3	2	14	3	1	1	1	1	1	50	4	2	2	4	5	2	1
2	201533	3	1	4	3	3	3	3	2	14	3	1	1	1	1	1	49	3	2	2	4	7	3	1
2	200236	3	1	5	3	3	3	3	2	14	3	1	1	1	1	1	44	3	2	2	3	8	1	1
2	202921	1	1	4	3	3	3	3	2	14	3	1	1	1	1	1	49	3	1	2	4	8	2	1
2	201331	3	1	2	3	3	3	3	3	15	3	1	1	1	1	1	53	4	2	2	2	1	2	1
2	201308	3	1	1	3	3	3	3	3	15	3	1	1	1	1	1	35	2	1	2	5	8	2	1
2	203317	3	1	2	3	3	3	3	3	15	3	1	1	1	1	1	24	1	1	1	5	6	2	2
2	202917	1	1	5	3	3	3	3	3	15	3	1	1	1	1	1	30	2	2	1	4	8	2	1
2	200270	3	1	2	3	3	3	3	3	15	3	1	0	0	1	1	30	2	2	2	4	3	3	1
2	203031	1	1	5	3	3	3	3	3	15	3	1	1	1	1	1	23	1	2	1	4	8	3	1
2	202594	3	1	2	3	3	3	3	3	15	3	1	1	1	1	0	43	3	2	2	4	3	2	1
2	202969	1	1	3	3	3	3	3	3	15	3	1	1	1	1	1	32	2	2	1	5	3	2	1
2	202238	3	1	5	3	3	3	3	3	15	3	1	0	1	1	0	30	2	2	2	5	5	2	1
2	200837	3	1	4	3	3	3	3	3	15	3	1	1	1	1	0	30	2	2	1	4	8	3	1
2	201388	3	1	4	3	3	3	3	3	15	3	1	1	1	1	1	30	2	1	2	4	1	1	1
2	201755	3	1	5	3	3	3	3	3	15	3	1	1	1	1	0	26	1	2	1	4	8	2	2
2	202518	3	1	4	3	3	3	3	3	15	3	1	1	1	1	0	26	1	1	2	3	5	2	2
2	200871	3	1	5	3	3	3	3	3	15	3	1	0	1	1	1	27	1	1	1	5	6	2	2
2	200686	2	1	1	0	0	0	0	0	0	0	1	1	1	1	1	30	2	2	2	4	4	1	2
2	200735	3	1	1	0	0	0	0	0	0	0	1	1	1	1	1	27	1	2	1	4	4	1	1
2	202378	3	1	2	0	0	0	0	0	0	0	1	1	1	1	0	19	1	2	1	4	6	3	1
2	202333	3	1	1	0	0	0	0	0	0	0	1	1	1	1	1	26	1	2	2	2	8	1	1
2	202237	3	1	1	0	0	0	0	0	0	0	1	1	1	1	1	58	4	2	2	3	1	3	1
2	200941	3	1	3	0	0	0	0	0	0	0	1	1	1	1	1	43	3	2	2	4	1	1	1
2	200612	2	1	3	0	0	0	0	0	0	0	1	1	1	1	1	27	1	2	2	4	1	1	2
2	200601	3	1	1	0	0	0	0	0	0	0	1	1	1	1	1	30	2	1	2	3	1	1	1
2	201239	3	1	4	0	0	0	0	0	0	0	1	1	1	1	1	33	2	1	1	4	1	2	1
2	200381	3	1	5	0	0	0	0	0	0	0	1	1	1	1	1	37	2	1	2	4	1	1	2
2	202723	3	1	1	0	0	0	0	0	0	0	1	1	1	1	1	66	4	1	2	4	7	2	1
2	201945	3	1	2	0	0	0	0	0	0	0	1	1	1	1	1	21	1	2	1	3	6	1	2
2	200475	2	1	2	0	0	0	0	0	0	0	1	1	1	1	1	47	3	2	2	3	3	1	1
2	202425	1	1	2	0	0	0	0	0	0	0	1	0	0	1	1	45	3	1	2	5	3	2	1
2	201095	3	1	1	0	0	0	0	0	0	0	1	1	1	1	1	48	3	2	2	3	3	1	1
2	203058	3	1	1	0	0	0	0	0	0	0	1	1	1	1	1	36	2	2	2	4	3	2	1
2	201962	3	1	1	0	0	0	0	0	0	0	1	1	1	1	1	24	1	1	1	4	6	1	1
2	201025	3	1	1	0	0	0	0	0	0	0	1	1	1	1	1	38	2	1	2	3	4	1	1
2	202186	3	1	1	0	0	0	0	0	0	0	1	1	1	1	1	41	3	1	2	3	4	1	1
2	202120	3	1	1	0	0	0	0	0	0	0	1	1	1	1	1	21	1	2	1	4	6	1	2
2	202251	3	1	1	0	0	0	0	0	0	0	0	1	1	1	1	50	4	2	3	3	5	2	1
2	200923	3	1	3	0	0	0	0	0	0	0	1	1	1	1	1	32	2	1	2	4	5	1	1
2	202570	3	1	2	0	0	0	0	0	0	0	0	0	0	1	0	33	2	2	2	4	5	2	1
2	202611	3	1	3	0	0	0	0	0	0	0	1	1	1	1	1	49	3	2	2	3	5	1	1
2	200907	3	1	4	0	0	0	0	0	0	0	1	1	1	1	1	51	4	2	2	4	2	2	1
2	200534	3	1	1	0	0	0	0	0	0	0	1	1	1	1	1	52	4	2	2	5	2	2	1
2	201653	3	1	1	0	0	0	0	0	0	0	1	1	1	1	1	23	1	2	1	4	5	1	1
2	200039	1	1	1	0	0	0	0	0	0	0	1	1	1	1	1	50	4	2	2	4	5	1	1
2	200961	3	1	5	0	0	0	0	0	0	0	1	1	1	1	1	33	2	1	2	2	5	1	1
2	200266	2	1	1	0	0	0	0	0	0	0	1	1	1	1	1	48	3	1	3	4	5	1	2
2	202896	3	1	3	0	0	0	0	0	0	0	1	1	1	1	1	37	2	2	2	4	5	1	1
2	202527	3	1	4	0	0	0	0	0	0	0	1	1	1	1	1	48	3	2	2	4	5	1	1
2	201320	3	1	4	0	0	0	0	0	0	0	1	1	1	1	1	48	3	2	2	3	5	2	1
2	202351	3	1	3	0	0	0	0	0	0	0	1	1	1	1	1	48	3	2	2	4	5	2	1
2	203266	3	1	5	0	0	0	0	0	0	0	1	1	1	1	1	48	3	2	2	3	5	2	1
2	200366	2	1	1	0	0	0	0	0	0	0	1	1	1	1	1	54	4	2	2	3	5	1	2
2	200398	2	1	1	0	0	0	0	0	0	0	1	1	1	1	1	54	4	2	2	3	5	1	2
2	200440	2	1	1	0	0	0	0	0	0	0	1	1	1	1	1	54	4	2	2	3	5	1	2
2	200179	2	1	1	0	0	0	0	0	0	0	1	1	1	1	0	41	3	1	2	4	5	1	1
2	202103	3	1	1	0	0	0	0	0	0	0	1	1	1	1	1	24	1	2	1	5	6	2	2
2	200315	3	1	1	0	0	0	0	0	0	0	1	1	1	1	1	41	3	2	2	3	8	1	1
2	200703	3	1	2	0	0	0	0	0	0	0	1	1	1	1	1	51	4	1	2	4	8	1	1
2	202836	3	1	5	0	0	0	0	0	0	0	1	1	1	1	1	44	3	2	2	5	8	1	1
2	202834	3	1	3	0	0	0	0	0	0	0	1	1	1	1	1	41	3	2	2	4	8	1	1
2	201445	3	1	5	0	0	0	0	0	0	0	1	1	1	1	1	36	2	2	2	4	8	3	1
2	200027	1	1	5	0	0	0	0	0	0	0	1	1	1	1	0	57	4	1	2	4	8	2	1
2	200110	3	1	1	0	0	0	0	0	0	0	1	1	1	1	0	27	1	2	2	4	8	2	2
2	202984	3	1	1	0	0	0	0	0	0	0	1	1	1	1	1	32	2	2	1	4	8	1	1
2	200083	3	1	1	0	0	0	0	0	0	0	1	1	1	1	1	48	3	2	2	4	8	1	1
2	201271	3	1	1	0	0	0	0	0	0	0	1	1	1	0	1	46	3	2	2	4	8	1	1
2	201078	3	1	2	0	0	0	0	0	0	0	1	1	1	1	1	49	3	2	2	3	8	1	1
2	201623	3	1	1	0	0	0	0	0	0	0	1	1	1	1	1	37	2	2	2	3	8	1	2
2	201253	3	1	5	0	0	0	0	1	1	0	1	1	1	1	1	49	3	1	2	3	3	1	1
2	202394	1	1	1	0	0	0	0	1	1	0	1	1	1	1	0	34	2	1	2	5	5	1	1
2	201723	3	1	5	0	0	1	0	0	1	0	1	1	1	1	1	26	1	1	1	4	3	2	2
2	202801	3	1	1	0	1	0	0	0	1	0	1	1	1	1	1	45	3	2	2	5	1	2	1
2	200081	3	1	1	1	0	0	0	0	1	0	1	1	1	1	1	35	2	2	2	4	4	1	1
2	200830	3	1	2	1	0	0	0	0	1	0	1	1	1	1	1	37	2	2	2	4	1	1	2
2	200139	3	1	3	1	0	0	0	0	1	0	1	0	0	1	0	43	3	1	2	4	1	1	1
2	200292	1	1	2	1	0	0	0	0	1	0	1	1	1	1	1	46	3	2	2	2	3	1	1
2	202115	4	1	4	1	0	0	0	0	1	0	1	1	1	1	1	49	3	2	2	2	3	2	1
2	200715	3	1	2	1	0	0	0	0	1	0	1	1	1	1	1	30	2	2	2	5	3	1	2
2	201522	1	1	2	1	0	0	0	0	1	0	1	1	1	1	1	46	3	2	2	4	4	2	1
2	200569	1	1	1	1	0	0	0	0	1	0	1	1	1	1	1	34	2	1	2	3	5	1	1
2	202085	3	1	3	1	0	0	0	0	1	0	1	1	1	1	1	55	4	1	2	4	5	1	1
2	201434	3	1	1	1	0	0	0	0	1	0	1	1	1	1	1	37	2	2	2	4	5	1	1
2	200518	1	1	3	1	0	0	0	0	1	0	1	1	1	1	1	38	2	2	2	5	8	1	1
2	202026	3	1	1	0	0	0	0	2	2	0	1	1	0	1	0	22	1	2	1	4	6	1	2
2	201241	3	1	1	0	0	0	0	2	2	0	1	1	1	1	1	47	3	1	2	4	8	2	1
2	201566	3	1	4	0	0	0	0	2	2	0	1	1	1	1	1	36	2	2	2	3	1	1	1
2	201530	3	1	1	0	0	0	0	2	2	0	1	1	1	1	1	53	4	2	2	2	1	2	1
2	203062	3	1	5	0	0	0	0	2	2	0	1	0	1	1	0	39	2	1	2	2	1	1	1
2	201791	3	1	1	0	0	0	0	2	2	0	1	1	1	1	1	35	2	2	2	4	1	1	1
2	202455	3	1	2	0	0	0	0	2	2	0	1	1	1	1	1	26	1	2	1	4	1	1	1
2	202336	3	1	1	0	0	0	0	2	2	0	1	1	1	1	1	42	3	1	2	3	1	1	1
2	201183	3	1	1	0	0	0	0	2	2	0	1	0	1	1	1	40	3	1	2	4	1	1	1
2	201327	3	1	3	0	0	0	0	2	2	0	1	1	1	1	1	29	1	2	2	2	8	1	1
2	202621	3	1	3	0	0	0	0	2	2	0	1	0	1	1	0	28	1	2	2	4	5	1	1
2	201226	3	1	2	0	0	0	0	2	2	0	1	0	1	1	0	35	2	2	2	3	5	1	1
2	201809	3	1	2	0	0	0	0	2	2	0	1	1	1	1	1	51	4	1	2	4	5	2	1
2	200374	3	1	2	0	0	0	0	2	2	0	1	1	1	1	1	32	2	2	2	4	5	1	1
2	200294	3	1	4	0	0	0	0	2	2	0	1	0	1	1	0	38	2	1	2	4	5	1	2
2	201822	3	1	1	0	0	0	0	2	2	0	0	0	0	0	1	39	2	2	2	2	8	1	2
2	201441	3	1	3	0	0	0	0	2	2	0	1	1	1	1	1	41	3	2	2	3	5	1	1
2	201201	3	1	1	0	0	0	0	2	2	0	1	1	1	1	1	37	2	1	2	3	5	1	2
2	203136	3	1	2	0	0	0	0	2	2	0	1	1	1	1	1	57	4	1	2	4	5	2	1
2	200583	3	1	1	0	0	0	0	2	2	0	1	1	1	1	1	46	3	2	2	4	5	1	1
2	200280	2	1	1	0	0	0	0	2	2	0	1	1	1	1	1	32	2	2	2	4	5	1	1
2	201455	2	1	4	0	0	0	0	2	2	0	1	1	1	1	1	54	4	2	2	5	5	2	1
2	202235	3	1	3	0	0	0	0	2	2	0	1	1	1	1	1	25	1	2	1	4	5	2	2
2	201986	3	1	1	0	0	0	0	2	2	0	1	0	1	1	1	41	3	1	2	3	5	1	2
2	201136	3	1	1	0	0	0	0	2	2	0	1	0	1	1	1	56	4	1	2	4	7	3	1
2	201125	3	1	1	0	0	0	0	2	2	0	1	1	1	1	1	54	4	2	2	4	8	1	1
2	202928	1	1	5	0	0	0	0	2	2	0	1	0	1	0	0	27	1	1	1	4	8	3	1
2	200380	2	1	1	0	0	1	0	1	2	0	1	1	1	1	1	50	4	2	2	3	3	1	1
2	200182	3	1	1	0	0	1	1	0	2	0	1	0	0	0	0	55	4	1	2	5	5	2	1
2	201707	1	1	2	0	0	1	1	0	2	0	1	1	1	1	1	46	3	2	2	4	8	2	1
2	201074	3	1	1	0	1	1	0	0	2	0	1	1	1	1	1	29	1	2	2	4	5	1	1
2	200860	3	1	4	1	0	1	0	0	2	0	1	1	1	1	0	52	4	2	3	3	7	2	1
2	202136	3	1	2	1	0	1	0	0	2	0	1	1	1	1	0	53	4	2	2	4	1	2	1
2	203135	2	1	2	1	0	1	0	0	2	0	1	1	1	1	1	51	4	2	2	4	1	1	1
2	202692	3	1	1	1	0	1	0	0	2	0	1	1	1	1	1	42	3	1	2	2	5	1	2
2	202613	3	1	4	1	0	1	0	0	2	0	1	1	1	1	1	52	4	2	2	4	7	3	1
2	200289	3	1	4	0	2	0	0	0	2	0	1	1	1	1	1	42	3	2	3	4	8	1	1
2	201420	2	1	2	2	0	0	0	0	2	0	1	1	1	1	1	42	3	2	2	4	4	1	1
2	200576	3	1	5	2	0	0	0	0	2	0	1	1	1	1	1	39	2	2	2	4	1	1	1
2	201290	3	1	1	0	0	0	1	2	3	0	1	1	1	1	1	48	3	1	2	3	4	1	1
2	200190	1	1	3	0	0	0	1	2	3	0	1	1	1	1	1	54	4	2	2	3	5	1	1
2	201397	3	1	2	0	0	1	0	2	3	0	1	1	1	1	1	28	1	2	1	4	3	1	2
2	201520	3	1	2	0	1	0	0	2	3	0	1	1	1	1	1	44	3	1	2	4	8	1	1
2	202020	3	1	1	1	0	0	0	2	3	0	1	1	1	1	0	26	1	2	1	4	1	2	2
2	202814	3	1	1	1	0	0	0	2	3	0	1	1	1	1	1	38	2	1	2	4	3	2	1
2	200007	2	1	5	1	0	0	0	2	3	0	1	1	1	1	1	33	2	1	1	4	3	2	1
2	201429	3	1	2	1	0	0	0	2	3	0	1	1	1	1	1	53	4	1	2	3	5	3	2
2	202765	3	1	1	1	0	0	0	2	3	0	1	1	1	1	1	35	2	1	2	4	8	2	1
2	201174	3	1	5	0	0	1	1	1	3	0	1	0	1	1	0	27	1	2	1	4	5	2	2
2	202901	3	1	5	0	0	0	3	0	3	0	1	1	1	1	0	22	1	2	1	4	5	2	1
2	201598	3	1	3	0	0	1	2	0	3	0	1	0	0	1	0	39	2	2	2	4	5	1	1
2	200113	1	1	1	1	0	0	2	0	3	0	1	1	1	1	1	51	4	1	2	4	1	1	1
2	203120	2	1	1	1	0	1	1	0	3	0	1	1	1	1	0	49	3	2	2	4	4	1	1
2	203095	1	1	1	1	1	0	1	0	3	0	1	1	1	1	1	36	2	2	2	4	5	1	1
2	201843	3	1	5	0	0	3	0	0	3	0	1	1	1	1	1	42	3	2	2	2	8	1	1
2	201535	1	1	1	0	0	3	0	0	3	0	1	1	1	1	1	30	2	2	2	4	1	1	1
2	201936	3	1	1	0	0	3	0	0	3	0	1	1	1	1	1	35	2	2	3	3	2	1	2
2	201801	3	1	5	0	0	3	0	0	3	0	1	0	1	1	0	27	1	2	1	4	8	1	1
2	201644	3	1	1	1	0	2	0	0	3	0	0	0	0	1	1	50	4	2	3	2	5	2	1
2	201987	1	1	2	1	1	1	0	0	3	0	1	1	1	1	1	45	3	1	2	4	4	1	2
2	200057	3	1	1	1	1	1	0	0	3	0	1	1	1	1	1	50	4	1	3	4	4	1	1
2	201745	2	1	1	1	1	1	0	0	3	0	1	1	1	1	1	34	2	1	2	4	8	2	1
2	200628	3	1	4	2	0	1	0	0	3	0	1	1	1	1	1	37	2	2	2	4	1	1	1
2	202475	3	1	1	0	3	0	0	0	3	0	1	1	1	1	1	46	3	2	3	2	8	1	1
2	200701	3	1	3	3	0	0	0	0	3	0	1	1	1	1	1	36	2	2	2	4	1	2	1
2	200307	3	1	1	3	0	0	0	0	3	0	1	0	1	1	1	33	2	1	2	4	5	2	1
2	200397	1	1	1	3	0	0	0	0	3	0	1	1	1	1	1	57	4	2	2	5	1	2	1
2	200652	3	1	3	3	0	0	0	0	3	0	1	0	1	1	1	32	2	2	2	3	8	2	1
2	201974	3	1	1	3	0	0	0	0	3	0	1	0	1	1	0	49	3	2	2	4	8	1	1
2	202002	2	1	1	0	0	0	2	2	4	0	1	1	1	1	1	49	3	2	2	4	3	3	2
2	200345	2	1	1	0	0	0	2	2	4	0	0	0	1	1	1	52	4	1	2	3	5	1	2
2	202141	3	1	2	0	0	0	2	2	4	0	1	1	1	1	1	56	4	1	2	4	8	1	1
2	200724	1	1	1	0	1	0	1	2	4	0	1	1	1	1	1	41	3	1	2	4	5	2	1
2	200487	2	1	1	0	0	2	0	2	4	0	0	1	1	1	0	31	2	2	2	4	5	3	2
2	200666	1	1	2	1	0	1	0	2	4	0	1	1	1	1	1	39	2	2	2	3	8	1	1
2	201813	3	1	1	2	0	0	0	2	4	0	1	1	1	1	1	53	4	1	2	3	3	1	2
2	200505	2	1	5	2	0	0	0	2	4	0	1	1	1	1	1	47	3	2	2	4	5	1	2
2	201894	3	1	1	1	0	1	1	1	4	0	1	1	1	1	1	54	4	2	3	4	7	2	1
2	201643	1	1	4	3	0	0	0	1	4	0	1	1	1	1	0	39	2	1	2	3	5	1	1
2	201252	3	1	5	1	0	1	2	0	4	0	1	1	1	1	1	41	3	2	2	4	8	1	1
2	200843	1	1	3	2	0	0	2	0	4	0	1	1	1	1	1	40	3	1	2	4	5	2	1
2	200254	3	1	5	1	1	1	1	0	4	0	0	0	1	0	1	32	2	2	2	4	1	1	1
2	201781	3	1	1	0	1	3	0	0	4	0	1	1	1	1	1	31	2	2	1	4	8	1	1
2	200299	3	1	5	1	0	3	0	0	4	0	1	1	1	1	1	49	3	2	2	4	1	1	1
2	201194	3	1	2	1	0	3	0	0	4	0	1	0	0	1	0	47	3	2	2	4	1	1	1
2	202126	3	1	3	1	0	3	0	0	4	0	1	0	1	1	1	20	1	2	1	4	6	1	2
2	200263	2	1	3	2	0	2	0	0	4	0	1	1	1	1	1	48	3	1	2	2	8	1	2
2	201841	3	1	3	3	0	1	0	0	4	0	1	1	1	1	1	49	3	1	2	4	8	1	1
2	202268	3	1	5	3	1	0	0	0	4	0	1	1	1	1	1	41	3	1	2	2	1	1	1
2	201650	3	1	2	0	0	2	0	3	5	0	1	1	1	1	1	46	3	2	2	2	1	1	2
2	200615	3	1	2	0	0	0	2	3	5	0	1	0	1	0	1	34	2	2	2	4	5	2	1
2	202100	3	1	1	0	0	0	3	2	5	0	1	1	1	1	1	32	2	2	2	5	5	1	1
2	201706	1	1	2	0	0	1	2	2	5	0	1	1	1	1	1	50	4	2	2	4	8	2	1
2	201261	3	1	1	0	1	0	2	2	5	0	1	1	1	1	1	39	2	2	2	4	1	1	1
2	201207	1	1	4	1	0	0	2	2	5	0	1	1	1	1	1	38	2	2	2	4	1	1	1
2	203315	2	1	2	1	0	0	2	2	5	0	1	1	1	1	1	45	3	2	2	4	8	1	1
2	202263	2	1	4	0	1	1	1	2	5	0	1	1	1	1	1	34	2	2	2	5	4	2	1
2	203056	3	1	1	0	1	1	1	2	5	0	1	0	1	1	1	45	3	2	2	2	8	1	1
2	203308	2	1	1	1	0	1	1	2	5	0	1	1	1	1	1	47	3	2	2	4	8	1	2
2	202206	3	1	3	0	0	3	0	2	5	0	1	1	1	1	1	42	3	2	2	2	5	2	1
2	203161	1	1	3	0	0	3	0	2	5	0	1	0	1	1	0	45	3	2	2	4	8	1	1
2	202009	3	1	4	2	0	1	0	2	5	0	1	1	1	1	1	21	1	2	1	4	6	1	2
2	202630	2	1	4	2	0	1	0	2	5	0	1	1	1	1	1	47	3	1	2	3	8	1	2
2	200078	1	1	4	1	2	0	0	2	5	0	1	1	1	1	0	45	3	2	3	4	5	3	1
2	202841	3	1	5	3	0	0	0	2	5	0	1	1	1	1	1	28	1	1	2	4	4	2	2
2	201804	1	1	1	3	0	0	0	2	5	0	1	1	1	1	1	25	1	1	1	4	5	1	1
2	201012	1	1	5	1	1	1	1	1	5	0	1	0	1	1	1	34	2	2	2	5	4	2	1
2	201343	3	1	5	1	1	1	1	1	5	0	1	1	1	1	1	43	3	2	3	3	4	1	1
2	202135	3	1	1	1	1	1	1	1	5	0	1	0	1	0	0	46	3	2	2	3	1	1	2
2	201317	3	1	1	1	1	1	1	1	5	0	1	1	1	1	0	20	1	2	1	4	6	1	1
2	201113	3	1	3	1	1	1	1	1	5	0	1	1	1	1	1	33	2	2	2	3	5	1	2
2	201929	2	1	2	1	1	1	1	1	5	0	1	0	0	1	0	20	1	1	1	4	6	1	2
2	201473	1	1	2	1	1	0	3	0	5	0	1	1	1	1	1	48	3	1	2	4	5	2	1
2	201724	3	1	1	2	0	0	3	0	5	0	1	1	1	1	1	32	2	2	2	5	8	2	1
2	202892	3	1	4	1	1	1	2	0	5	0	1	1	1	1	1	39	2	2	2	4	5	1	1
2	202223	2	1	2	2	0	1	2	0	5	0	1	1	1	1	1	49	3	2	2	3	5	3	1
2	202074	2	1	1	2	1	0	2	0	5	0	1	1	1	1	1	41	3	2	2	4	1	2	2
2	201982	3	1	4	3	0	0	2	0	5	0	1	1	1	1	1	36	2	2	2	4	4	2	1
2	202498	3	1	3	2	0	2	1	0	5	0	1	0	1	1	1	45	3	1	2	2	3	2	1
2	201728	3	1	2	1	1	3	0	0	5	0	1	1	1	1	0	30	2	2	1	4	5	2	1
2	202434	1	1	5	2	0	3	0	0	5	0	1	1	1	1	1	48	3	2	2	3	4	2	1
2	200038	3	1	2	2	0	3	0	0	5	0	1	1	1	1	1	48	3	2	2	4	8	1	1
2	201147	3	1	3	1	3	1	0	0	5	0	1	1	1	1	1	39	2	1	2	3	1	1	1
2	202365	2	1	1	2	3	0	0	0	5	0	1	1	1	1	1	45	3	2	2	4	8	1	1
2	200692	3	1	1	0	0	0	3	3	6	0	1	1	1	1	1	29	1	2	2	4	3	1	2
2	200625	3	1	5	0	0	3	0	3	6	0	1	1	1	1	1	32	2	2	2	4	1	1	1
2	201695	3	1	2	0	1	1	2	2	6	0	1	1	1	1	1	37	2	2	2	4	8	2	1
2	202302	3	1	4	1	0	1	2	2	6	0	1	1	1	1	1	29	1	2	2	4	5	2	1
2	203057	3	1	4	1	0	1	2	2	6	0	1	1	1	1	1	40	3	2	2	4	5	2	1
2	203075	3	1	2	0	2	0	2	2	6	0	1	1	1	1	0	34	2	1	2	5	4	1	1
2	202503	2	1	1	0	2	0	2	2	6	0	1	1	1	1	1	50	4	2	2	4	4	1	1
2	202392	3	1	4	0	2	0	2	2	6	0	1	0	1	1	1	19	1	2	1	4	6	2	1
2	202000	1	1	2	0	2	0	2	2	6	0	1	1	1	1	1	79	4	1	2	4	7	3	1
2	203206	3	1	1	1	1	0	2	2	6	0	1	1	1	1	0	40	3	1	2	5	1	2	1
2	202798	3	1	1	1	1	0	2	2	6	0	0	0	0	1	0	23	1	1	1	4	8	1	2
2	202578	1	1	3	1	1	0	2	2	6	0	1	1	1	1	1	35	2	2	2	4	5	2	1
2	202184	2	1	4	2	0	0	2	2	6	0	1	1	1	1	1	48	3	2	2	4	4	1	1
2	202520	3	1	3	2	0	0	2	2	6	0	1	0	0	0	0	38	2	2	2	2	5	2	2
2	203102	3	1	4	0	0	3	1	2	6	0	1	1	1	1	0	20	1	2	1	4	6	1	2
2	202195	3	1	3	1	1	1	1	2	6	0	1	1	1	1	1	35	2	2	2	4	4	1	1
2	200987	1	1	1	1	1	1	1	2	6	0	1	1	1	1	1	33	2	2	1	5	1	1	1
2	202977	1	1	1	1	1	1	1	2	6	0	1	1	1	1	1	40	3	1	2	4	3	1	1
2	202149	3	1	2	1	1	1	1	2	6	0	1	1	1	1	1	40	3	1	2	4	4	3	1
2	200955	3	1	2	1	1	1	1	2	6	0	1	1	1	1	1	50	4	2	2	3	5	1	2
2	200447	3	1	3	1	1	1	1	2	6	0	1	1	1	1	0	25	1	1	1	5	6	3	2
2	201126	3	1	1	1	1	1	1	2	6	0	1	1	1	1	1	45	3	2	2	2	8	1	2
2	202077	3	1	1	3	0	0	1	2	6	0	1	1	1	1	0	21	1	2	1	4	6	2	2
2	200185	3	1	4	1	0	3	0	2	6	0	1	1	0	1	1	45	3	2	2	4	1	2	1
2	202695	3	1	5	2	0	2	0	2	6	0	1	0	0	1	0	50	4	2	2	2	4	2	1
2	203118	3	1	5	0	3	1	0	2	6	0	1	0	1	1	1	31	2	2	2	4	8	2	1
2	202490	3	1	4	3	0	1	0	2	6	0	1	1	1	1	1	57	4	1	2	2	1	2	1
2	202878	1	1	4	3	0	1	0	2	6	0	1	0	1	1	1	53	4	1	2	4	1	2	1
2	200912	3	1	4	2	2	0	0	2	6	0	1	1	1	1	1	54	4	2	2	3	8	2	1
2	202598	3	1	4	0	0	3	2	1	6	0	1	1	1	1	1	48	3	1	2	4	5	1	1
2	202479	1	1	5	3	0	0	3	0	6	0	1	1	1	1	0	25	1	2	1	4	5	2	1
2	200241	1	1	2	1	1	2	2	0	6	0	1	1	1	0	0	34	2	2	2	4	5	3	1
2	201350	3	1	1	2	0	3	1	0	6	0	0	0	1	1	0	57	4	1	2	4	1	1	1
2	202747	3	1	1	0	3	3	0	0	6	0	1	1	1	1	1	39	2	2	2	2	8	1	2
2	200153	3	1	5	3	0	3	0	0	6	0	1	1	1	1	1	53	4	1	2	5	1	1	1
2	201825	3	1	3	3	0	3	0	0	6	0	1	1	1	1	1	38	2	2	2	4	5	2	1
2	200921	3	1	5	3	0	3	0	0	6	0	1	1	1	1	1	33	2	2	2	4	8	2	1
2	200516	3	1	5	3	0	3	0	0	6	0	1	1	1	1	1	27	1	2	1	4	8	1	2
2	201794	3	1	5	3	0	3	0	0	6	0	1	1	1	1	1	52	4	2	2	3	7	1	1
2	201889	3	1	4	3	0	3	0	0	6	0	1	0	1	1	0	43	3	2	2	2	5	1	1
2	201452	2	1	5	3	0	3	0	0	6	0	1	1	1	1	1	47	3	1	2	4	3	1	1
2	202731	3	1	5	3	0	3	0	0	6	0	1	1	1	1	1	39	2	2	2	4	5	1	1
2	201187	3	1	2	3	0	3	0	0	6	0	1	1	1	1	0	28	1	2	1	4	8	2	1
2	200767	3	1	1	3	0	3	0	0	6	0	1	1	1	1	0	27	1	2	2	4	4	1	2
2	201548	3	1	1	3	0	3	0	0	6	0	0	0	0	1	0	26	1	2	1	5	6	2	1
2	201879	3	1	5	3	0	3	0	0	6	0	1	1	1	1	1	27	1	2	3	4	5	1	1
2	200797	1	1	1	3	2	1	0	0	6	0	1	1	1	1	1	35	2	2	3	4	5	2	2
2	202031	1	1	2	3	3	0	0	0	6	0	1	1	1	1	1	54	4	2	2	3	1	2	1
2	200713	3	1	3	0	1	2	1	3	7	1	1	0	1	1	0	27	1	2	1	5	6	3	1
2	202228	2	1	4	0	0	2	3	2	7	1	1	1	1	1	1	48	3	2	2	4	4	3	1
2	202307	2	1	2	0	0	3	2	2	7	1	1	1	1	1	1	49	3	2	2	2	3	2	2
2	202217	3	1	5	0	0	3	2	2	7	1	0	0	1	1	1	37	2	2	2	4	8	1	1
2	200828	1	1	1	0	0	3	2	2	7	1	1	1	1	1	1	44	3	2	2	4	8	2	1
2	200421	3	1	1	1	0	2	2	2	7	1	1	1	1	1	1	33	2	2	1	5	3	2	1
2	201928	2	1	1	1	0	2	2	2	7	1	1	1	1	1	1	21	1	2	1	4	6	1	2
2	201506	3	1	1	0	2	1	2	2	7	1	1	1	1	1	1	50	4	2	2	3	1	1	2
2	202376	3	1	2	0	2	1	2	2	7	1	1	1	1	1	0	26	1	1	1	5	1	1	1
2	202340	3	1	1	0	2	1	2	2	7	1	1	1	1	1	1	42	3	2	2	3	4	1	1
2	200814	1	1	2	0	2	1	2	2	7	1	1	1	1	1	0	38	2	2	2	4	5	2	1
2	200999	3	1	2	1	1	1	2	2	7	1	1	1	1	1	0	21	1	2	1	4	6	2	2
2	203049	3	1	1	1	1	1	2	2	7	1	1	1	1	1	1	42	3	2	2	2	8	2	1
2	200046	3	1	1	1	2	0	2	2	7	1	1	1	1	1	1	51	4	2	2	4	5	1	1
2	200736	3	1	1	3	0	0	2	2	7	1	1	1	1	1	1	61	4	1	2	4	7	1	1
2	202382	3	1	3	0	2	2	1	2	7	1	1	0	0	1	0	50	4	1	2	2	3	2	1
2	200090	3	1	2	1	1	2	1	2	7	1	1	1	1	1	0	40	3	2	2	4	8	1	1
2	201574	2	1	2	1	2	1	1	2	7	1	1	1	1	1	0	23	1	2	1	4	5	3	1
2	202607	3	1	1	1	2	1	1	2	7	1	1	1	1	1	1	34	2	2	2	4	5	3	1
2	200337	3	1	2	2	1	1	1	2	7	1	1	1	1	1	1	45	3	2	2	4	4	1	1
2	202985	3	1	3	2	1	1	1	2	7	1	1	1	1	1	1	48	3	2	3	4	3	3	1
2	203072	3	1	1	1	1	3	0	2	7	1	1	1	1	1	1	40	3	2	2	3	8	1	1
2	201387	2	1	4	1	2	2	0	2	7	1	1	1	1	1	1	47	3	2	2	3	1	2	1
2	201655	3	1	1	2	1	2	0	2	7	1	1	1	1	1	1	59	4	2	2	5	7	2	1
2	202633	3	1	2	2	2	1	0	2	7	1	1	1	1	1	1	23	1	1	1	2	8	1	2
2	203217	3	1	1	3	1	1	0	2	7	1	1	0	1	1	0	30	2	2	2	3	1	2	1
2	200112	3	1	1	3	0	1	2	1	7	1	1	1	1	1	1	48	3	1	2	3	5	1	1
2	202151	3	1	1	3	0	1	2	1	7	1	1	1	1	1	1	32	2	2	2	4	5	1	2
2	202313	3	1	1	3	1	1	1	1	7	1	1	0	1	1	1	24	1	2	1	4	6	3	2
2	201189	3	1	1	2	0	2	3	0	7	1	1	0	1	1	0	44	3	2	2	4	5	1	1
2	201836	3	1	5	1	2	2	2	0	7	1	0	0	0	1	0	49	3	2	2	4	8	1	1
2	201941	3	1	5	0	3	3	1	0	7	1	1	0	0	1	0	27	1	2	2	4	8	3	1
2	200258	1	1	5	0	3	3	1	0	7	1	1	1	1	1	1	31	2	2	2	4	1	2	1
2	202730	3	1	2	3	2	1	1	0	7	1	1	1	1	1	1	57	4	1	2	4	8	2	1
2	203181	3	1	2	1	3	3	0	0	7	1	1	1	1	1	1	33	2	1	2	4	8	1	1
2	201046	3	1	5	3	1	3	0	0	7	1	0	1	1	1	1	44	3	2	2	4	3	1	2
2	201698	1	1	5	3	1	3	0	0	7	1	1	1	1	1	1	38	2	1	2	3	4	2	1
2	201114	3	1	2	3	1	3	0	0	7	1	1	1	1	1	1	48	3	2	2	4	8	1	1
2	202051	2	1	1	3	1	3	0	0	7	1	1	1	1	1	1	49	3	2	2	2	8	1	1
2	202972	3	1	3	3	2	2	0	0	7	1	1	1	1	1	1	48	3	2	2	5	5	1	1
2	200994	2	1	1	3	2	2	0	0	7	1	1	1	1	1	1	40	3	1	2	4	5	1	1
2	200574	1	1	1	3	2	2	0	0	7	1	1	1	1	1	1	43	3	2	2	4	8	1	1
2	202453	1	1	1	0	0	3	2	3	8	1	1	0	1	1	0	36	2	1	3	4	3	2	1
2	202645	1	1	5	1	1	1	3	2	8	1	1	1	1	1	1	42	3	2	2	4	5	2	1
2	202992	3	1	3	0	1	3	2	2	8	1	1	1	1	1	1	52	4	2	2	2	8	1	1
2	203097	3	1	5	1	0	3	2	2	8	1	1	1	1	1	1	56	4	1	2	4	3	1	1
2	200449	3	1	1	0	2	2	2	2	8	1	1	1	1	1	1	57	4	1	2	4	4	1	1
2	200461	3	1	1	0	2	2	2	2	8	1	1	0	1	1	0	37	2	2	2	4	1	1	1
2	200869	1	1	1	0	2	2	2	2	8	1	1	1	1	1	1	65	4	2	2	3	7	2	1
2	201234	1	1	3	0	2	2	2	2	8	1	1	0	1	1	0	42	3	2	2	4	5	2	1
2	201399	3	1	3	0	2	2	2	2	8	1	1	1	1	1	1	51	4	2	2	3	5	2	1
2	200298	2	1	1	0	2	2	2	2	8	1	1	0	1	1	1	30	2	1	1	4	5	1	1
2	201702	3	1	1	0	2	2	2	2	8	1	1	1	1	1	1	33	2	1	2	4	8	1	1
2	200371	3	1	1	2	0	2	2	2	8	1	1	1	1	1	1	32	2	2	2	4	5	2	1
2	201939	3	1	1	1	2	1	2	2	8	1	1	0	1	1	0	38	2	2	2	4	1	2	1
2	200033	3	1	2	1	2	1	2	2	8	1	1	0	1	1	1	37	2	2	2	4	1	1	1
2	201035	3	1	2	1	2	1	2	2	8	1	1	0	1	1	0	46	3	1	3	4	8	2	1
2	201640	3	1	2	1	2	1	2	2	8	1	1	0	1	1	0	26	1	2	1	4	5	1	2
2	200641	1	1	2	1	2	1	2	2	8	1	1	1	1	1	1	21	1	2	1	4	6	2	2
2	200256	3	1	4	1	2	1	2	2	8	1	1	0	0	1	0	27	1	2	2	5	2	2	1
2	202501	1	1	3	1	2	1	2	2	8	1	1	1	1	1	1	45	3	2	2	4	5	1	1
2	202855	3	1	3	1	2	1	2	2	8	1	1	1	1	1	0	30	2	2	2	4	5	1	1
2	201044	3	1	3	1	2	1	2	2	8	1	1	1	1	1	1	41	3	2	2	3	8	1	1
2	202348	3	1	3	1	2	1	2	2	8	1	1	1	1	1	1	29	1	2	1	3	8	1	1
2	200876	1	1	1	1	2	1	2	2	8	1	1	1	1	1	1	26	1	1	1	4	8	1	2
2	203291	1	1	1	1	2	1	2	2	8	1	1	1	1	1	0	50	4	1	2	4	8	3	1
2	201874	3	1	2	1	2	1	2	2	8	1	1	1	1	1	0	34	2	2	2	2	8	2	2
2	201827	3	1	1	2	1	1	2	2	8	1	0	0	0	1	0	23	1	2	1	4	5	3	2
2	201068	3	1	5	3	0	1	2	2	8	1	1	1	1	1	1	49	3	2	2	4	1	1	1
2	203064	3	1	3	3	0	1	2	2	8	1	1	1	1	1	1	51	4	1	2	2	5	2	2
2	201704	3	1	4	3	0	1	2	2	8	1	1	1	1	1	1	44	3	2	2	3	8	2	1
2	202796	3	1	3	2	2	0	2	2	8	1	1	1	1	1	1	20	1	2	1	4	6	1	2
2	200660	3	1	1	2	2	0	2	2	8	1	1	1	1	1	1	54	4	2	2	4	3	1	1
2	200655	3	1	1	2	2	0	2	2	8	1	1	1	1	1	1	34	2	2	4	4	5	2	1
2	201560	3	1	3	2	2	0	2	2	8	1	1	1	1	1	1	29	1	2	1	4	5	1	1
2	201942	1	1	1	2	2	0	2	2	8	1	1	1	1	1	1	38	2	2	2	4	5	2	1
2	201820	3	1	2	2	2	0	2	2	8	1	1	1	1	1	1	49	3	2	2	3	8	1	1
2	200954	1	1	3	2	1	2	1	2	8	1	1	0	1	1	0	27	1	1	1	5	3	3	2
2	201802	3	1	1	3	0	2	1	2	8	1	1	1	1	1	0	39	2	2	2	3	5	2	1
2	202680	3	1	4	2	2	1	1	2	8	1	1	1	1	1	1	45	3	2	2	2	1	1	2
2	200662	2	1	1	3	1	1	1	2	8	1	1	1	1	1	1	30	2	2	2	4	4	1	1
2	202022	3	1	1	3	1	1	1	2	8	1	1	1	1	1	1	48	3	2	3	4	3	2	1
2	200849	1	1	2	3	1	1	1	2	8	1	1	0	1	1	0	45	3	1	2	5	3	2	1
2	203237	3	1	2	3	1	1	1	2	8	1	1	0	1	1	1	43	3	1	2	4	8	2	2
2	202910	3	1	5	3	1	1	1	2	8	1	1	1	1	1	1	37	2	2	2	4	8	1	1
2	202226	1	1	2	3	2	0	1	2	8	1	1	1	1	1	0	42	3	1	2	3	5	3	2
2	200673	3	1	4	0	3	3	0	2	8	1	1	1	1	1	1	33	2	1	2	4	8	1	2
2	200318	1	1	1	3	0	3	0	2	8	1	1	1	1	1	1	32	2	2	2	4	1	2	1
2	202626	3	1	4	3	0	3	0	2	8	1	1	1	1	1	1	38	2	2	2	4	4	1	1
2	201266	3	1	1	3	0	3	0	2	8	1	1	1	1	1	0	44	3	2	2	4	8	1	1
2	201504	3	1	1	3	0	3	0	2	8	1	1	1	1	1	1	45	3	2	2	3	5	1	1
2	201055	3	1	3	3	0	3	0	2	8	1	1	1	1	1	1	41	3	2	2	3	8	2	1
2	201648	1	1	2	1	3	2	0	2	8	1	1	1	1	1	0	25	1	2	2	4	5	2	1
2	201358	1	1	2	2	2	2	0	2	8	1	1	1	1	1	1	31	2	2	2	4	2	2	2
2	203324	2	1	3	2	2	2	0	2	8	1	1	1	1	1	1	46	3	1	2	5	5	1	1
2	201946	3	1	1	3	3	0	0	2	8	1	1	1	1	1	1	35	2	1	2	4	5	1	1
2	201910	3	1	4	0	2	3	2	1	8	1	1	1	0	0	1	47	3	2	2	3	4	1	1
2	202564	3	1	1	1	2	3	2	0	8	1	1	1	1	1	0	52	4	2	2	3	8	2	2
2	202013	3	1	1	0	3	3	2	0	8	1	1	1	1	1	1	41	3	2	2	3	5	1	1
2	200801	3	1	4	2	2	2	2	0	8	1	1	1	1	1	1	48	3	1	2	4	1	2	1
2	203286	1	1	4	2	2	2	2	0	8	1	1	1	1	1	1	49	3	1	2	4	5	1	2
2	202417	3	1	1	2	2	2	2	0	8	1	1	1	1	1	1	48	3	1	2	3	8	2	1
2	200059	3	1	3	3	1	3	1	0	8	1	1	1	1	1	1	33	2	2	1	4	4	2	1
2	200091	3	1	1	3	2	2	1	0	8	1	1	1	1	1	1	45	3	1	2	5	5	1	1
2	201173	3	1	3	3	2	2	1	0	8	1	1	1	1	1	0	25	1	2	1	5	6	2	1
2	201337	3	1	5	3	2	3	0	0	8	1	1	1	1	1	1	36	2	1	2	5	5	1	1
2	200618	3	1	2	3	2	3	0	0	8	1	1	1	1	1	1	27	1	2	1	4	5	1	1
2	200899	3	1	1	3	3	2	0	0	8	1	1	1	1	1	0	32	2	2	2	5	5	2	2
2	200050	1	1	2	0	3	0	3	3	9	1	0	1	1	1	1	58	4	2	4	4	7	4	1
2	202477	3	1	3	3	3	0	0	3	9	1	1	1	1	1	0	25	1	2	2	3	8	2	2
2	203025	3	1	1	0	2	2	2	3	9	1	1	1	1	1	1	33	2	1	2	4	3	1	1
2	201001	3	1	3	0	2	2	2	3	9	1	1	1	1	1	1	39	2	2	2	4	3	2	1
2	200413	3	1	1	0	3	3	0	3	9	1	1	1	1	1	1	37	2	2	2	5	8	3	1
2	200342	2	1	1	1	0	3	3	2	9	1	1	1	1	1	1	49	3	1	2	3	8	1	2
2	202079	3	1	1	0	2	2	3	2	9	1	1	1	1	1	1	50	4	2	2	4	1	1	1
2	201237	3	1	4	3	0	1	3	2	9	1	1	0	1	1	1	30	2	1	1	5	1	2	1
2	201063	3	1	1	0	2	3	2	2	9	1	1	1	1	1	1	49	3	2	2	3	4	1	2
2	202583	3	1	3	0	2	3	2	2	9	1	1	1	1	1	1	35	2	2	2	2	5	1	2
2	201325	1	1	5	2	0	3	2	2	9	1	1	1	1	1	1	36	2	1	2	4	8	1	1
2	201345	2	1	2	0	2	3	2	2	9	1	1	1	1	1	0	41	3	1	2	4	1	1	1
2	203021	3	1	1	0	2	3	2	2	9	1	1	1	1	1	1	27	1	1	2	4	3	2	2
2	200956	3	1	1	0	2	3	2	2	9	1	1	1	1	1	1	28	1	1	1	4	3	1	2
2	203196	3	1	1	1	1	3	2	2	9	1	1	1	1	1	1	38	2	2	2	3	5	1	2
2	201668	3	1	3	1	1	3	2	2	9	1	1	1	1	1	1	39	2	2	2	4	8	2	1
2	201600	3	1	3	2	0	3	2	2	9	1	1	1	1	1	1	41	3	1	2	3	4	1	1
2	202864	3	1	3	2	0	3	2	2	9	1	1	1	1	1	1	46	3	2	2	4	5	2	1
2	201584	3	1	1	1	2	2	2	2	9	1	1	0	1	1	1	38	2	1	2	3	1	2	1
2	201447	3	1	2	1	2	2	2	2	9	1	1	1	1	1	1	33	2	1	2	5	5	2	1
2	200282	3	1	1	1	2	2	2	2	9	1	1	1	1	1	1	49	3	1	2	4	5	1	1
2	200877	3	1	2	1	2	2	2	2	9	1	1	1	1	1	0	23	1	2	1	4	8	1	1
2	201158	3	1	4	2	1	2	2	2	9	1	1	1	1	1	1	51	4	1	2	3	5	1	1
2	201413	3	1	4	2	2	1	2	2	9	1	1	1	1	1	1	47	3	2	2	4	8	2	1
2	200436	1	1	1	2	2	1	2	2	9	1	1	1	1	1	1	55	4	2	2	5	1	1	1
2	202102	2	1	1	2	2	1	2	2	9	1	1	1	1	1	1	31	2	2	2	4	4	2	1
2	200106	3	1	2	2	2	1	2	2	9	1	1	1	1	1	1	46	3	2	2	4	5	1	1
2	200262	1	1	2	2	2	1	2	2	9	1	1	0	1	1	1	28	1	2	2	4	5	1	1
2	201450	3	1	4	2	2	1	2	2	9	1	1	0	0	1	0	29	1	2	1	5	8	2	1
2	201505	3	1	3	2	2	1	2	2	9	1	1	1	0	1	0	32	2	1	2	4	8	1	2
2	201347	1	1	2	2	2	1	2	2	9	1	1	1	1	1	1	40	3	1	2	4	8	2	1
2	202497	3	1	4	3	1	1	2	2	9	1	1	1	1	1	1	30	2	1	1	4	8	1	2
2	202145	3	1	2	3	1	1	2	2	9	1	1	1	1	1	0	32	2	2	2	4	4	1	2
2	201199	3	1	1	3	2	0	2	2	9	1	1	1	1	1	1	51	4	2	2	2	1	1	1
2	201268	3	1	3	3	2	0	2	2	9	1	1	1	1	1	1	52	4	2	3	4	1	2	1
2	202353	3	1	4	3	0	3	1	2	9	1	1	1	1	1	1	33	2	1	2	4	5	2	1
2	200308	3	1	1	2	2	2	1	2	9	1	1	0	1	1	0	39	2	2	2	4	8	2	1
2	201689	1	1	2	2	3	1	1	2	9	1	1	1	1	1	1	50	4	2	2	4	7	2	1
2	200514	3	1	1	2	3	1	1	2	9	1	1	1	1	1	1	32	2	1	1	2	3	1	2
2	200204	3	1	4	3	2	1	1	2	9	1	1	1	1	1	1	44	3	1	2	5	8	2	1
2	201775	2	1	4	1	3	3	0	2	9	1	1	1	1	1	1	31	2	2	1	4	5	3	1
2	202853	3	1	4	3	2	2	0	2	9	1	1	1	1	1	1	41	3	2	2	5	8	1	1
2	202428	1	1	2	1	1	3	3	1	9	1	1	0	0	1	1	34	2	2	2	5	8	2	1
2	200176	3	1	2	3	1	2	2	1	9	1	1	1	1	1	1	40	3	2	2	4	4	1	1
2	200232	3	1	2	3	1	3	1	1	9	1	1	1	1	1	1	46	3	2	2	5	4	3	1
2	201056	3	1	5	3	3	1	1	1	9	1	1	1	1	1	1	50	4	2	2	3	8	1	1
2	201972	3	1	1	3	2	3	0	1	9	1	1	1	1	1	1	36	2	1	2	3	8	1	2
2	201912	3	1	5	3	0	3	3	0	9	1	1	0	0	0	0	40	3	2	2	3	1	2	1
2	202316	3	1	1	3	1	3	2	0	9	1	1	1	1	1	1	54	4	2	2	4	8	1	2
2	200904	3	1	1	3	2	2	2	0	9	1	1	1	1	1	1	45	3	2	2	3	5	2	1
2	200388	1	1	4	3	2	2	2	0	9	1	1	1	1	1	1	48	3	2	2	4	8	1	1
2	202831	3	1	4	3	2	2	2	0	9	1	1	1	1	1	1	32	2	2	2	4	4	2	1
2	202461	1	1	4	3	2	2	2	0	9	1	1	1	1	1	1	30	2	2	2	4	5	2	1
2	200626	3	1	3	3	2	3	1	0	9	1	1	1	1	1	1	56	4	1	2	3	8	1	2
2	200343	3	1	5	3	2	3	1	0	9	1	1	1	1	1	1	45	3	2	2	3	4	2	1
2	200981	3	1	1	3	3	2	1	0	9	1	1	1	1	1	1	46	3	2	2	4	8	2	1
2	202856	3	1	5	3	3	3	0	0	9	1	1	1	1	1	1	35	2	2	2	4	3	2	1
2	202938	3	1	1	3	3	3	0	0	9	1	1	1	1	1	1	43	3	1	2	4	4	1	1
2	202522	3	1	2	3	3	3	0	0	9	1	1	1	1	1	1	31	2	1	4	3	8	1	1
2	202679	3	1	1	3	3	3	0	0	9	1	1	1	1	1	0	40	3	2	2	4	5	1	1
2	201527	3	1	5	3	3	3	0	0	9	1	1	1	1	1	1	28	1	2	1	4	8	1	2
2	201627	3	1	5	3	3	3	0	0	9	1	0	0	0	1	0	34	2	2	2	3	4	1	1
2	203187	3	1	3	3	3	3	0	0	9	1	1	1	1	1	1	23	1	1	1	3	6	1	1
2	201083	1	1	2	3	3	3	0	0	9	1	1	1	1	1	1	54	4	2	2	4	1	1	1
2	203311	2	1	2	3	3	3	0	0	9	1	1	1	1	1	1	49	3	2	2	4	1	2	2
2	200116	3	1	4	3	3	3	0	0	9	1	1	1	1	1	1	40	3	2	2	4	4	2	1
2	200175	1	1	3	0	1	3	3	3	10	2	1	1	1	1	1	54	4	2	2	5	8	1	2
2	201952	3	1	2	1	2	1	3	3	10	2	1	1	1	1	1	50	4	1	2	4	5	2	1
2	202632	3	1	5	0	2	3	2	3	10	2	1	1	1	1	1	44	3	1	2	2	8	1	2
2	200140	1	1	1	0	2	3	2	3	10	2	1	1	1	1	1	56	4	2	3	3	7	1	1
2	201840	1	1	5	0	2	3	2	3	10	2	1	1	1	1	1	47	3	2	2	3	4	2	1
2	201066	2	1	5	3	0	3	1	3	10	2	1	1	1	1	1	46	3	2	2	4	1	1	1
2	200698	1	1	2	1	1	3	3	2	10	2	1	1	1	1	1	35	2	2	2	4	8	2	1
2	202870	3	1	1	0	2	3	3	2	10	2	1	1	1	1	1	39	2	1	2	4	8	2	1
2	200948	2	1	3	1	1	3	3	2	10	2	1	1	1	1	1	43	3	2	2	3	8	2	1
2	201517	3	1	1	3	1	1	3	2	10	2	1	1	1	1	0	47	3	1	2	4	8	2	1
2	201106	3	1	1	0	2	3	3	2	10	2	1	1	1	1	0	46	3	1	2	5	3	1	1
2	201708	3	1	2	0	2	3	3	2	10	2	1	0	0	1	0	45	3	2	2	4	5	3	1
2	202164	3	1	2	0	3	2	3	2	10	2	1	1	1	1	1	23	1	2	1	4	6	1	1
2	203197	1	1	2	1	2	2	3	2	10	2	1	1	1	1	1	46	3	1	2	4	3	2	1
2	201481	1	1	2	1	2	2	3	2	10	2	1	1	1	1	1	54	4	2	2	5	5	3	1
2	200229	3	1	2	1	2	2	3	2	10	2	1	0	1	1	1	48	3	2	2	4	8	2	1
2	200406	2	1	4	2	1	2	3	2	10	2	1	1	1	1	0	42	3	2	2	4	1	1	1
2	201462	3	1	5	3	0	2	3	2	10	2	0	0	1	1	1	38	2	2	2	4	3	1	1
2	202890	3	1	1	1	3	1	3	2	10	2	1	1	1	1	1	46	3	2	2	2	1	1	2
2	200896	2	1	1	1	3	1	3	2	10	2	1	1	1	1	1	46	3	2	2	4	5	2	1
2	200018	3	1	1	3	1	1	3	2	10	2	1	1	1	1	0	37	2	2	2	4	5	2	2
2	202644	3	1	1	1	2	3	2	2	10	2	1	1	1	1	1	43	3	2	2	4	8	1	1
2	201869	3	1	4	2	1	3	2	2	10	2	0	0	0	1	1	35	2	2	2	2	5	1	2
2	201385	3	1	4	3	0	3	2	2	10	2	1	1	1	1	1	48	3	2	2	2	1	1	1
2	202489	1	1	1	3	0	3	2	2	10	2	1	1	1	1	1	45	3	2	2	3	3	1	1
2	202088	3	1	2	1	2	3	2	2	10	2	1	1	1	1	1	21	1	2	1	4	6	1	1
2	202561	3	1	3	1	2	3	2	2	10	2	1	0	1	1	0	19	1	2	1	4	6	1	1
2	200527	3	1	1	1	2	3	2	2	10	2	1	1	1	1	0	47	3	1	2	3	3	1	1
2	201764	3	1	3	1	2	3	2	2	10	2	1	1	1	1	1	27	1	2	2	4	4	3	1
2	202468	3	1	2	1	2	3	2	2	10	2	1	0	1	1	0	21	1	2	1	4	6	2	2
2	202363	3	1	3	1	2	3	2	2	10	2	1	0	1	1	1	46	3	1	2	4	8	1	1
2	201503	3	1	3	1	2	3	2	2	10	2	1	0	1	1	0	29	1	2	1	4	8	1	1
2	200667	3	1	3	2	1	3	2	2	10	2	1	1	1	1	1	34	2	1	2	4	8	1	2
2	202024	3	1	5	3	0	3	2	2	10	2	1	1	1	1	1	39	2	2	2	3	3	2	1
2	202773	3	1	4	3	0	3	2	2	10	2	1	0	1	1	0	38	2	2	2	4	4	3	1
2	200396	2	1	5	3	0	3	2	2	10	2	1	1	1	1	0	37	2	2	2	4	3	2	1
2	202757	3	1	4	3	0	3	2	2	10	2	0	1	1	1	1	59	4	1	2	5	8	2	1
2	201523	3	1	5	2	2	2	2	2	10	2	1	1	1	1	1	30	2	1	1	5	4	3	2
2	200054	1	1	1	2	2	2	2	2	10	2	1	1	1	1	1	42	3	2	4	4	4	2	1
2	202791	2	1	4	2	2	2	2	2	10	2	0	1	1	1	1	46	3	2	1	5	4	2	1
2	201251	3	1	1	2	2	2	2	2	10	2	1	1	1	1	1	41	3	2	2	4	4	1	1
2	200055	3	1	2	2	2	2	2	2	10	2	1	1	1	1	1	42	3	2	3	4	4	1	1
2	203252	3	1	3	2	2	2	2	2	10	2	1	1	1	1	1	31	2	1	2	4	4	2	2
2	200872	3	1	2	2	2	2	2	2	10	2	1	1	1	1	0	31	2	2	2	4	4	1	1
2	200257	1	1	3	2	2	2	2	2	10	2	1	1	1	1	0	34	2	2	2	4	4	2	1
2	201607	3	1	1	2	2	2	2	2	10	2	1	0	1	1	0	48	3	1	2	5	4	1	1
2	201153	3	1	3	2	2	2	2	2	10	2	1	1	1	1	1	48	3	1	2	4	4	1	1
2	200502	3	1	3	2	2	2	2	2	10	2	1	0	0	1	1	24	1	1	1	5	6	2	2
2	202148	3	1	4	2	2	2	2	2	10	2	1	1	1	1	1	46	3	2	2	4	1	1	1
2	203127	1	1	3	2	2	2	2	2	10	2	1	1	1	1	1	34	2	2	1	4	1	1	1
2	202004	3	1	4	2	2	2	2	2	10	2	1	1	1	1	1	31	2	1	2	5	1	2	1
2	201730	3	1	1	2	2	2	2	2	10	2	1	1	1	1	1	43	3	2	2	3	1	1	1
2	202262	3	1	2	2	2	2	2	2	10	2	1	1	1	1	1	24	1	2	1	4	1	2	1
2	201513	3	1	3	2	2	2	2	2	10	2	1	1	1	1	0	29	1	2	1	5	1	3	1
2	202332	1	1	1	2	2	2	2	2	10	2	1	1	1	1	1	40	3	2	2	4	1	2	1
2	201658	3	1	3	2	2	2	2	2	10	2	1	1	1	1	1	34	2	2	3	4	1	2	1
2	200926	3	1	1	2	2	2	2	2	10	2	1	1	1	1	1	41	3	2	2	2	1	1	1
2	201425	1	1	3	2	2	2	2	2	10	2	1	1	1	1	1	46	3	2	2	4	1	1	1
2	200016	3	1	1	2	2	2	2	2	10	2	1	1	1	1	1	47	3	2	3	4	1	1	1
2	201642	1	1	1	2	2	2	2	2	10	2	1	0	1	1	1	59	4	1	2	3	1	1	2
2	200523	3	1	4	2	2	2	2	2	10	2	1	1	1	1	1	38	2	2	2	5	1	1	1
2	200494	1	1	3	2	2	2	2	2	10	2	1	0	1	1	1	31	2	2	2	5	1	2	1
2	203146	2	1	4	2	2	2	2	2	10	2	1	1	1	1	0	42	3	1	2	4	1	1	1
2	200560	3	1	4	2	2	2	2	2	10	2	1	0	1	1	0	45	3	2	2	4	1	3	1
2	200271	1	1	1	2	2	2	2	2	10	2	1	0	0	0	0	26	1	1	1	4	1	2	1
2	202845	3	1	4	2	2	2	2	2	10	2	1	0	0	1	0	28	1	2	2	4	1	3	1
2	200946	3	1	1	2	2	2	2	2	10	2	1	1	1	1	1	29	1	1	1	5	1	2	1
2	201886	2	1	3	2	2	2	2	2	10	2	1	1	1	1	0	30	2	2	1	4	1	1	2
2	202752	3	1	4	2	2	2	2	2	10	2	1	1	1	1	1	31	2	2	2	4	1	1	1
2	201839	3	1	2	2	2	2	2	2	10	2	1	1	1	1	1	40	3	2	2	4	1	1	2
2	201858	1	1	1	2	2	2	2	2	10	2	1	1	1	1	1	41	3	1	1	2	1	2	2
2	201164	3	1	1	2	2	2	2	2	10	2	1	1	1	1	1	46	3	1	2	4	1	1	1
2	200725	1	1	3	2	2	2	2	2	10	2	1	0	0	1	0	48	3	1	2	3	1	2	2
2	201000	3	1	1	2	2	2	2	2	10	2	1	1	1	1	1	49	3	1	2	3	1	1	1
2	202176	1	1	4	2	2	2	2	2	10	2	1	1	1	1	0	33	2	1	2	4	1	2	1
2	202431	3	1	3	2	2	2	2	2	10	2	1	1	0	1	1	28	1	1	1	4	1	2	2
2	200787	3	1	4	2	2	2	2	2	10	2	1	1	1	1	1	42	3	2	2	4	1	2	1
2	202044	3	1	5	2	2	2	2	2	10	2	1	1	1	1	1	56	4	2	2	4	7	1	1
2	200825	3	1	4	2	2	2	2	2	10	2	1	0	1	1	1	57	4	2	4	2	7	2	2
2	202295	3	1	1	2	2	2	2	2	10	2	1	1	1	1	1	69	4	1	2	4	7	2	1
2	200731	2	1	3	2	2	2	2	2	10	2	1	1	1	1	1	27	1	1	1	5	6	2	1
2	201402	3	1	4	2	2	2	2	2	10	2	1	0	1	1	0	28	1	1	1	5	6	1	1
2	202121	3	1	5	2	2	2	2	2	10	2	1	1	1	1	1	21	1	1	1	4	6	2	2
2	200720	3	1	4	2	2	2	2	2	10	2	1	0	0	1	0	22	1	2	2	4	8	2	2
2	201248	3	1	1	2	2	2	2	2	10	2	1	1	1	1	1	25	1	2	2	4	3	1	1
2	201954	1	1	2	2	2	2	2	2	10	2	1	1	1	1	1	46	3	2	2	5	3	2	1
2	201186	3	1	3	2	2	2	2	2	10	2	1	1	1	1	0	27	1	1	2	5	3	2	1
2	202114	3	1	5	2	2	2	2	2	10	2	1	1	1	1	1	47	3	2	2	4	3	3	1
2	201991	3	1	2	2	2	2	2	2	10	2	0	1	1	1	1	52	4	1	2	4	3	2	1
2	202045	3	1	2	2	2	2	2	2	10	2	1	1	1	1	1	26	1	1	1	4	3	2	1
2	202171	3	1	5	2	2	2	2	2	10	2	1	1	1	1	1	46	3	2	2	3	3	1	1
2	202642	3	1	4	2	2	2	2	2	10	2	1	0	1	0	0	44	3	1	2	4	3	1	1
2	200178	3	1	1	2	2	2	2	2	10	2	1	1	1	1	1	31	2	2	2	4	3	1	2
2	202034	3	1	3	2	2	2	2	2	10	2	1	0	1	1	0	32	2	2	2	4	3	1	1
2	200186	3	1	4	2	2	2	2	2	10	2	1	0	0	1	0	35	2	2	3	4	3	3	1
2	202430	3	1	3	2	2	2	2	2	10	2	1	1	1	1	1	37	2	2	3	4	3	2	1
2	200476	3	1	4	2	2	2	2	2	10	2	1	1	1	1	1	44	3	2	2	4	3	1	1
2	201497	1	1	4	2	2	2	2	2	10	2	1	1	1	1	1	48	3	1	2	4	3	2	2
2	203169	3	1	4	2	2	2	2	2	10	2	1	1	1	1	1	50	4	1	2	2	3	2	1
2	200670	3	1	3	2	2	2	2	2	10	2	1	1	1	1	1	50	4	2	2	3	3	2	1
2	203171	3	1	4	2	2	2	2	2	10	2	1	1	1	1	1	51	4	2	2	2	3	1	2
2	202243	3	1	1	2	2	2	2	2	10	2	1	1	1	1	1	37	2	2	2	4	3	2	1
2	201393	1	1	1	2	2	2	2	2	10	2	1	1	1	1	1	31	2	2	2	4	3	1	2
2	202704	3	1	1	2	2	2	2	2	10	2	1	0	1	1	1	25	1	1	1	5	6	2	1
2	202119	3	1	2	2	2	2	2	2	10	2	1	1	1	1	1	21	1	1	1	4	6	2	1
2	200900	3	1	1	2	2	2	2	2	10	2	1	1	1	1	1	45	3	2	2	4	8	1	1
2	201909	3	1	1	2	2	2	2	2	10	2	1	0	0	1	1	25	1	2	1	4	4	2	1
2	201128	3	1	2	2	2	2	2	2	10	2	1	0	1	1	1	30	2	2	2	5	4	1	1
2	202510	3	1	5	2	2	2	2	2	10	2	1	1	1	1	0	50	4	1	2	2	4	2	1
2	202296	1	1	3	2	2	2	2	2	10	2	1	0	1	1	0	26	1	1	1	5	4	2	1
2	201149	3	1	1	2	2	2	2	2	10	2	1	1	1	1	1	29	1	1	2	4	4	1	1
2	202254	3	1	2	2	2	2	2	2	10	2	1	0	1	1	1	29	1	2	2	4	4	1	2
2	202966	3	1	1	2	2	2	2	2	10	2	1	1	1	1	1	33	2	2	2	4	4	3	1
2	201672	3	1	3	2	2	2	2	2	10	2	1	1	1	1	1	34	2	1	2	4	4	1	2
2	201016	3	1	1	2	2	2	2	2	10	2	1	1	1	1	1	37	2	2	2	4	4	1	1
2	200435	3	1	4	2	2	2	2	2	10	2	1	1	1	1	1	47	3	2	2	4	4	1	1
2	202844	3	1	4	2	2	2	2	2	10	2	1	1	1	1	1	51	4	2	2	2	4	1	1
2	201688	2	1	5	2	2	2	2	2	10	2	1	1	1	1	1	56	4	1	2	4	4	1	1
2	200676	3	1	1	2	2	2	2	2	10	2	1	1	1	1	1	62	4	2	2	4	4	2	1
2	201332	3	1	1	2	2	2	2	2	10	2	1	1	1	1	1	25	1	2	2	4	5	1	1
2	202175	3	1	4	2	2	2	2	2	10	2	1	1	1	1	0	30	2	1	2	1	5	3	1
2	200138	1	1	1	2	2	2	2	2	10	2	1	1	1	1	1	31	2	2	2	4	5	2	1
2	202072	3	1	3	2	2	2	2	2	10	2	1	1	1	1	1	49	3	2	2	3	5	2	1
2	201407	1	1	1	2	2	2	2	2	10	2	1	1	1	1	0	46	3	2	2	4	5	1	1
2	200580	3	1	1	2	2	2	2	2	10	2	1	1	1	1	1	37	2	2	2	4	5	1	1
2	201834	1	1	2	2	2	2	2	2	10	2	1	1	1	1	1	33	2	2	2	4	5	2	1
2	200565	3	1	4	2	2	2	2	2	10	2	1	0	1	1	1	43	3	2	3	4	5	2	1
2	201030	1	1	4	2	2	2	2	2	10	2	1	1	1	1	1	43	3	1	2	5	5	2	1
2	200780	3	1	2	2	2	2	2	2	10	2	1	1	1	1	0	28	1	2	1	4	5	1	1
2	201844	3	1	1	2	2	2	2	2	10	2	1	1	1	1	0	31	2	2	2	3	5	1	1
2	201626	3	1	3	2	2	2	2	2	10	2	0	0	0	1	0	38	2	1	1	4	5	2	2
2	202554	3	1	4	2	2	2	2	2	10	2	1	1	1	1	0	41	3	1	2	4	5	2	2
2	200171	3	1	2	2	2	2	2	2	10	2	1	1	1	1	0	43	3	1	2	4	5	2	1
2	203165	3	1	1	2	2	2	2	2	10	2	1	1	1	1	1	48	3	1	2	4	5	2	1
2	201876	1	1	3	2	2	2	2	2	10	2	1	1	1	1	1	39	2	2	2	4	5	2	2
2	200962	4	1	3	2	2	2	2	2	10	2	0	0	1	1	0	87	4	1	2	1	7	3	1
2	201038	3	1	3	2	2	2	2	2	10	2	1	1	1	1	1	24	1	2	1	4	8	2	1
2	202976	3	1	3	2	2	2	2	2	10	2	1	1	1	1	1	40	3	1	2	4	8	1	1
2	200630	3	1	1	2	2	2	2	2	10	2	1	1	1	1	0	22	1	2	1	4	6	2	2
2	201259	3	1	4	2	2	2	2	2	10	2	1	1	1	1	1	32	2	1	2	2	8	2	2
2	201931	3	1	4	2	2	2	2	2	10	2	1	1	1	1	1	41	3	2	2	2	8	1	1
2	201238	3	1	1	2	2	2	2	2	10	2	1	1	1	1	0	43	3	2	2	4	5	1	1
2	201430	3	1	3	2	2	2	2	2	10	2	1	0	1	1	0	34	2	2	2	5	5	1	1
2	200844	3	1	3	2	2	2	2	2	10	2	1	1	1	0	0	29	1	1	1	4	5	3	1
2	200194	3	1	5	2	2	2	2	2	10	2	1	1	1	1	1	42	3	2	2	4	5	2	1
2	201758	3	1	1	2	2	2	2	2	10	2	1	1	1	1	1	54	4	2	2	2	5	1	2
2	203221	3	1	3	2	2	2	2	2	10	2	1	1	1	1	0	40	3	1	2	4	5	1	1
2	203302	3	1	1	2	2	2	2	2	10	2	1	1	1	1	1	44	3	1	2	4	5	1	1
2	201006	3	1	4	2	2	2	2	2	10	2	1	1	1	1	1	39	2	1	2	4	5	1	2
2	201919	3	1	3	2	2	2	2	2	10	2	1	1	1	1	1	41	3	2	2	3	5	2	2
2	201011	3	1	2	2	2	2	2	2	10	2	1	0	0	1	1	49	3	2	2	4	5	1	1
2	202707	3	1	4	2	2	2	2	2	10	2	1	0	1	1	1	41	3	2	2	4	5	3	1
2	200680	1	1	1	2	2	2	2	2	10	2	1	1	1	1	1	27	1	2	1	4	5	1	1
2	201828	1	1	1	2	2	2	2	2	10	2	1	1	1	1	0	22	1	2	1	4	5	2	1
2	201442	3	1	3	2	2	2	2	2	10	2	1	1	1	1	1	24	1	2	1	4	5	1	2
2	200578	3	1	1	2	2	2	2	2	10	2	1	0	1	1	0	27	1	2	1	4	5	2	1
2	201557	3	1	2	2	2	2	2	2	10	2	1	1	1	1	0	28	1	1	1	5	5	1	2
2	200353	1	1	4	2	2	2	2	2	10	2	1	1	1	1	1	28	1	2	2	4	5	2	1
2	200951	3	1	1	2	2	2	2	2	10	2	1	0	1	1	0	29	1	1	2	4	5	1	1
2	202657	3	1	3	2	2	2	2	2	10	2	1	1	1	1	1	31	2	1	1	4	5	1	2
2	203033	3	1	3	2	2	2	2	2	10	2	1	1	1	0	0	31	2	2	2	4	5	2	1
2	201214	3	1	3	2	2	2	2	2	10	2	1	1	1	1	1	31	2	2	2	4	5	2	1
2	202980	3	1	3	2	2	2	2	2	10	2	1	1	1	1	1	33	2	1	2	4	5	1	1
2	202950	3	1	1	2	2	2	2	2	10	2	1	1	1	1	1	33	2	1	2	4	5	1	1
2	200866	1	1	3	2	2	2	2	2	10	2	1	1	1	1	1	39	2	2	2	4	5	1	1
2	200314	3	1	1	2	2	2	2	2	10	2	1	0	1	1	1	41	3	1	2	3	5	1	1
2	201482	3	1	1	2	2	2	2	2	10	2	1	1	1	1	1	44	3	2	2	3	5	1	1
2	202648	3	1	3	2	2	2	2	2	10	2	1	1	1	1	1	47	3	2	2	2	5	2	2
2	203300	3	1	5	2	2	2	2	2	10	2	1	1	1	1	1	47	3	2	2	3	5	3	1
2	202967	3	1	1	2	2	2	2	2	10	2	1	1	1	1	1	49	3	2	2	3	5	1	1
2	202153	3	1	3	2	2	2	2	2	10	2	1	1	1	1	1	59	4	1	2	5	5	1	1
2	202616	3	1	3	2	2	2	2	2	10	2	1	1	1	1	1	52	4	1	2	3	5	2	1
2	200120	3	1	3	2	2	2	2	2	10	2	1	1	1	1	1	57	4	2	2	3	7	1	1
2	201286	3	1	2	2	2	2	2	2	10	2	1	1	1	1	1	52	4	2	2	2	7	2	1
2	201466	3	1	4	2	2	2	2	2	10	2	1	1	1	1	1	24	1	2	1	5	6	2	2
2	201289	3	1	2	2	2	2	2	2	10	2	1	0	1	1	0	24	1	2	1	5	6	1	1
2	202182	3	1	2	2	2	2	2	2	10	2	0	0	0	1	0	21	1	2	1	4	6	2	2
2	202629	3	1	3	2	2	2	2	2	10	2	1	1	1	1	1	21	1	1	1	4	6	2	2
2	200230	3	1	1	2	2	2	2	2	10	2	1	1	1	1	0	29	1	1	1	4	6	1	1
2	201819	3	1	3	2	2	2	2	2	10	2	1	1	1	1	1	35	2	2	2	4	8	2	1
2	201528	3	1	2	2	2	2	2	2	10	2	1	1	1	1	0	24	1	2	1	4	8	1	1
2	200935	3	1	1	2	2	2	2	2	10	2	1	1	1	1	0	31	2	2	2	4	8	1	2
2	200875	1	1	4	2	2	2	2	2	10	2	1	1	1	1	1	39	2	2	2	4	8	1	1
2	202734	3	1	1	2	2	2	2	2	10	2	1	1	1	1	1	36	2	2	2	4	8	2	2
2	201148	3	1	5	2	2	2	2	2	10	2	1	1	1	1	1	40	3	2	2	4	8	1	1
2	200537	3	1	1	2	2	2	2	2	10	2	1	1	1	1	1	41	3	2	2	4	8	1	1
2	202048	1	1	1	2	2	2	2	2	10	2	1	1	1	1	1	25	1	2	1	4	8	1	1
2	200456	1	1	3	2	2	2	2	2	10	2	1	1	1	1	0	48	3	2	2	4	8	1	1
2	200653	3	1	3	2	2	2	2	2	10	2	0	0	0	0	0	49	3	2	2	4	8	1	1
2	201885	3	1	4	2	2	2	2	2	10	2	1	1	1	1	0	43	3	2	3	3	8	3	1
2	202028	3	1	3	2	2	2	2	2	10	2	1	0	0	0	0	25	1	2	1	5	8	2	2
2	202562	3	1	4	2	2	2	2	2	10	2	1	1	1	1	1	38	2	2	2	4	8	2	2
2	202889	1	1	1	2	2	2	2	2	10	2	1	1	1	1	1	44	3	2	2	4	8	4	1
2	201277	3	1	2	2	2	2	2	2	10	2	1	0	1	1	1	49	3	1	2	4	8	1	1
2	202163	3	1	1	2	2	2	2	2	10	2	1	1	1	1	0	28	1	2	1	4	8	2	1
2	201115	3	1	1	2	2	2	2	2	10	2	1	1	1	1	1	33	2	2	1	4	8	1	1
2	203282	2	1	3	2	2	2	2	2	10	2	1	1	1	1	1	26	1	2	2	4	8	2	1
2	202210	3	1	5	2	2	2	2	2	10	2	1	1	1	1	1	28	1	1	2	4	8	1	1
2	201780	3	1	3	2	2	2	2	2	10	2	1	0	1	0	0	37	2	2	2	4	8	1	1
2	200155	3	1	1	2	2	2	2	2	10	2	1	1	1	1	1	38	2	2	3	4	8	1	1
2	201877	3	1	4	2	2	2	2	2	10	2	1	1	1	1	1	58	4	2	2	4	8	1	1
2	200238	2	1	1	2	2	2	2	2	10	2	1	1	1	1	1	31	2	1	2	4	8	2	1
2	201177	3	1	3	2	2	2	2	2	10	2	1	1	1	1	1	38	2	2	1	5	8	2	1
2	202897	1	1	2	2	2	2	2	2	10	2	1	1	1	1	1	38	2	2	2	5	8	3	1
2	200690	3	1	3	2	2	2	2	2	10	2	1	0	1	1	0	39	2	1	2	5	8	2	1
2	202054	3	1	4	2	2	2	2	2	10	2	1	1	1	1	1	38	2	2	2	4	8	1	1
2	201291	3	1	1	2	2	2	2	2	10	2	1	1	1	1	1	43	3	2	2	3	8	1	1
2	201143	3	1	4	2	2	2	2	2	10	2	1	1	1	1	0	49	3	1	2	4	8	2	2
2	201152	3	1	4	2	2	2	2	2	10	2	1	1	1	1	1	49	3	2	2	3	8	3	2
2	200356	3	1	1	2	2	2	2	2	10	2	1	1	1	1	1	49	3	2	2	3	8	1	1
2	200827	3	1	1	2	2	2	2	2	10	2	1	1	1	1	1	50	4	2	2	5	8	3	1
2	201619	3	1	3	2	2	2	2	2	10	2	1	1	1	1	1	25	1	2	1	3	8	2	2
2	200454	3	1	3	2	2	2	2	2	10	2	1	1	1	1	1	44	3	2	1	3	8	2	1
2	203188	3	1	3	2	2	2	2	2	10	2	1	0	0	0	0	50	4	2	2	4	8	1	1
2	202444	1	1	1	2	2	2	2	2	10	2	1	1	1	1	0	30	2	1	1	4	8	3	2
2	202162	3	1	5	2	2	2	2	2	10	2	1	1	1	1	0	25	1	1	1	4	8	1	1
2	201823	3	1	3	2	2	2	2	2	10	2	1	0	1	1	1	30	2	2	2	4	8	3	1
2	200919	3	1	1	2	2	2	2	2	10	2	1	0	1	1	0	32	2	2	2	5	8	1	1
2	201467	3	1	4	2	2	2	2	2	10	2	1	1	1	1	1	35	2	1	2	4	8	1	1
2	201998	3	1	1	2	2	2	2	2	10	2	1	1	1	1	1	39	2	1	2	4	8	2	1
2	200958	1	1	3	2	2	2	2	2	10	2	1	1	1	0	1	39	2	2	2	3	8	1	1
2	203178	3	1	1	2	2	2	2	2	10	2	1	0	0	1	0	40	3	2	3	2	8	1	1
2	201394	3	1	4	2	2	2	2	2	10	2	1	0	1	1	0	41	3	2	2	3	8	1	1
2	203191	3	1	1	2	2	2	2	2	10	2	1	1	1	1	1	41	3	1	2	3	8	1	2
2	201542	3	1	1	2	2	2	2	2	10	2	1	1	1	1	1	42	3	2	2	5	8	1	1
2	202820	4	1	4	2	2	2	2	2	10	2	1	0	1	1	1	43	3	1	2	3	8	3	1
2	202202	2	1	4	2	2	2	2	2	10	2	1	1	1	1	1	45	3	1	2	4	8	2	1
2	202125	3	1	2	2	2	2	2	2	10	2	1	1	1	1	1	48	3	1	2	4	8	2	1
2	201959	3	1	3	2	2	2	2	2	10	2	1	1	1	1	1	51	4	2	2	3	8	1	1
2	202534	3	1	4	2	2	2	2	2	10	2	1	1	1	1	1	52	4	1	2	3	8	1	1
2	200891	3	1	3	2	2	2	2	2	10	2	1	1	1	1	1	54	4	2	2	4	8	1	1
2	202637	3	1	4	2	2	2	2	2	10	2	1	1	1	1	1	57	4	2	2	4	8	4	1
2	201943	3	1	5	2	2	2	2	2	10	2	1	1	1	1	1	32	2	1	2	4	8	1	1
2	200293	2	1	3	2	2	2	2	2	10	2	1	1	1	1	1	41	3	2	2	2	8	2	1
2	200122	3	1	3	2	2	2	2	2	10	2	1	1	1	1	1	48	3	1	2	4	8	3	2
2	201042	3	1	5	2	2	2	2	2	10	2	1	0	1	0	0	30	2	1	1	5	8	3	1
2	200963	1	1	5	2	2	2	2	2	10	2	1	1	1	1	1	35	2	2	1	4	8	1	1
2	200895	3	1	4	2	2	2	2	2	10	2	1	1	1	1	1	41	3	2	3	4	8	3	1
2	202081	1	1	3	2	2	2	2	2	10	2	1	0	1	1	0	42	3	1	2	2	8	3	2
2	201047	1	1	5	2	2	2	2	2	10	2	1	1	1	1	1	48	3	2	2	3	8	3	2
2	200498	3	1	3	2	2	2	2	2	10	2	1	0	1	1	0	23	1	2	1	4	8	2	2
2	201166	3	1	5	2	2	2	2	2	10	2	1	1	1	1	1	30	2	1	1	2	8	1	1
2	201856	3	1	2	2	2	2	2	2	10	2	1	0	1	1	0	33	2	2	2	4	8	2	1
2	201401	3	1	1	2	2	2	2	2	10	2	1	1	0	1	0	23	1	1	1	3	8	1	2
2	203128	3	1	5	2	2	2	2	2	10	2	1	1	1	1	1	31	2	2	2	3	8	2	2
2	201348	1	1	5	2	2	2	2	2	10	2	1	1	1	1	1	59	4	1	2	3	8	1	1
2	201727	3	1	3	2	2	2	2	2	10	2	1	1	1	1	1	20	1	2	1	4	6	2	2
2	200832	3	1	1	2	2	2	2	2	10	2	1	1	1	1	1	25	1	1	1	5	6	2	1
2	202180	3	1	1	2	2	2	2	2	10	2	1	1	1	1	1	20	1	1	1	4	6	2	1
2	202472	3	1	2	2	2	2	2	2	10	2	1	1	1	1	1	28	1	2	2	4	8	2	1
2	201448	3	1	3	2	2	2	2	2	10	2	1	1	1	1	0	58	4	1	2	3	8	2	2
2	201916	2	1	1	3	1	2	2	2	10	2	1	1	1	1	1	20	1	1	1	4	6	1	2
2	202955	2	1	4	3	1	2	2	2	10	2	1	1	1	1	1	48	3	2	2	4	5	2	1
2	202577	3	1	3	3	2	1	2	2	10	2	1	1	1	1	1	48	3	2	2	3	4	1	2
2	200196	3	1	2	3	2	1	2	2	10	2	1	0	1	1	1	36	2	2	1	5	6	2	1
2	200450	3	1	5	3	2	1	2	2	10	2	1	1	1	1	1	36	2	2	2	4	1	1	1
2	202720	3	1	5	3	2	1	2	2	10	2	1	1	1	1	1	45	3	2	2	4	1	3	1
2	202918	1	1	2	3	2	1	2	2	10	2	1	0	1	1	0	38	2	1	1	4	1	2	1
2	201872	3	1	2	3	2	1	2	2	10	2	1	1	1	1	1	48	3	1	2	3	1	1	1
2	202369	2	1	2	3	2	1	2	2	10	2	1	1	1	1	1	34	2	2	2	3	1	1	2
2	201084	3	1	3	3	2	1	2	2	10	2	1	1	1	1	1	33	2	2	2	4	3	2	1
2	200073	3	1	2	3	2	1	2	2	10	2	1	1	1	1	1	33	2	2	1	4	4	1	1
2	200791	3	1	5	3	2	1	2	2	10	2	1	1	1	1	1	25	1	2	1	4	4	2	1
2	203145	3	1	5	3	2	1	2	2	10	2	1	1	1	1	1	31	2	2	2	4	5	2	1
2	202117	2	1	2	3	2	1	2	2	10	2	1	1	1	1	0	25	1	2	1	4	8	1	1
2	202105	3	1	2	3	2	1	2	2	10	2	1	1	1	1	1	28	1	2	2	5	8	1	1
2	200879	3	1	3	3	2	1	2	2	10	2	1	1	1	1	0	26	1	2	1	4	8	1	1
2	200728	3	1	1	3	3	0	2	2	10	2	1	1	1	1	1	35	2	1	2	3	8	2	1
2	200150	3	1	3	1	3	3	1	2	10	2	1	1	1	1	1	40	3	1	2	4	4	1	1
2	203091	3	1	3	2	2	3	1	2	10	2	1	1	1	1	1	35	2	2	2	3	4	2	1
2	203199	3	1	4	2	2	3	1	2	10	2	1	1	1	1	1	60	4	2	2	4	7	2	1
2	203076	1	1	1	3	1	3	1	2	10	2	1	1	1	1	1	35	2	1	2	4	5	2	1
2	200079	3	1	1	3	1	3	1	2	10	2	1	0	1	1	0	38	2	2	2	4	8	2	1
2	200677	1	1	1	3	2	2	1	2	10	2	1	0	0	1	0	28	1	1	1	5	2	1	1
2	201330	2	1	3	3	2	2	1	2	10	2	1	1	0	1	1	30	2	2	1	5	8	2	1
2	201960	3	1	3	3	2	3	0	2	10	2	1	1	0	0	1	34	2	2	2	3	1	3	2
2	201606	1	1	1	2	3	3	0	2	10	2	1	1	1	1	1	32	2	1	2	4	4	1	2
2	200041	3	1	1	3	2	3	0	2	10	2	1	1	1	1	1	47	3	2	2	4	2	1	1
2	201306	2	1	2	3	2	3	0	2	10	2	1	0	1	1	1	19	1	2	1	4	6	2	2
2	201903	1	1	1	2	1	3	3	1	10	2	1	1	1	1	1	36	2	2	2	4	8	2	1
2	201525	3	1	2	3	2	2	2	1	10	2	1	1	1	1	1	48	3	2	2	4	1	1	1
2	201709	3	1	4	3	3	3	0	1	10	2	1	1	1	1	1	40	3	2	2	4	1	2	1
2	201049	3	1	4	3	3	3	0	1	10	2	1	1	1	1	1	38	2	2	3	4	1	2	1
2	201810	3	1	5	3	2	3	2	0	10	2	1	1	1	1	1	27	1	2	1	5	8	1	1
2	202787	1	1	3	3	2	3	2	0	10	2	1	1	1	1	0	48	3	2	2	5	1	2	1
2	201855	2	1	3	3	2	3	2	0	10	2	1	1	1	1	1	33	2	2	2	4	1	2	1
2	201043	3	1	4	3	2	3	2	0	10	2	0	1	0	1	1	35	2	2	3	4	4	1	2
2	200643	3	1	3	3	2	3	2	0	10	2	1	1	1	1	1	52	4	2	2	3	7	1	1
2	200744	1	1	1	3	2	3	2	0	10	2	1	1	1	1	0	21	1	2	1	4	6	2	1
2	201546	3	1	4	0	2	3	3	3	11	2	1	1	1	1	1	54	4	1	2	3	8	2	1
2	202599	3	1	3	2	2	2	2	3	11	2	1	1	1	1	0	20	1	1	1	4	6	4	1
2	202697	3	1	2	3	0	3	2	3	11	2	1	1	1	1	0	43	3	1	2	2	1	2	1
2	200541	3	1	1	2	2	2	2	3	11	2	1	1	1	1	1	56	4	1	2	4	5	1	1
2	202828	3	1	2	3	2	1	2	3	11	2	1	1	1	1	0	45	3	1	2	4	1	2	1
2	203089	3	1	5	3	1	3	1	3	11	2	1	0	1	1	1	21	1	1	1	4	4	2	1
2	200414	3	1	3	3	2	2	1	3	11	2	1	0	1	1	0	31	2	1	2	4	3	1	1
2	201514	3	1	1	3	2	3	0	3	11	2	1	1	1	1	1	29	1	2	2	4	5	1	1
2	200375	3	1	5	3	3	2	0	3	11	2	1	1	1	1	1	38	2	1	2	4	4	1	1
2	202409	3	1	1	1	2	3	3	2	11	2	1	1	1	1	1	27	1	2	2	4	8	1	1
2	201263	3	1	5	2	2	2	3	2	11	2	1	1	1	1	1	44	3	2	2	3	1	1	1
2	200687	2	1	5	2	2	2	3	2	11	2	1	1	1	1	1	35	2	2	2	4	4	2	1
2	201609	3	1	5	3	3	0	3	2	11	2	1	1	1	1	1	25	1	2	1	4	8	1	1
2	200019	3	1	1	3	0	3	3	2	11	2	1	0	1	1	1	35	2	2	3	4	8	2	1
2	200281	3	1	1	3	0	3	3	2	11	2	1	1	1	1	1	38	2	1	2	4	8	2	2
2	201867	3	1	1	2	2	2	3	2	11	2	1	1	1	1	0	32	2	1	2	4	3	1	1
2	201131	3	1	2	2	2	2	3	2	11	2	0	1	1	1	0	22	1	2	1	4	6	2	1
2	200072	1	1	2	2	2	2	3	2	11	2	1	1	1	1	1	35	2	1	2	4	5	2	1
2	202994	3	1	4	2	2	2	3	2	11	2	1	1	1	1	1	57	4	1	2	3	5	3	1
2	200867	2	1	3	2	2	2	3	2	11	2	1	1	1	1	1	40	3	2	2	4	5	2	1
2	202421	3	1	1	2	2	2	3	2	11	2	1	1	1	1	1	48	3	2	2	4	5	2	1
2	201468	3	1	4	2	2	2	3	2	11	2	1	1	1	1	1	48	3	2	3	4	5	2	1
2	200350	2	1	4	2	2	2	3	2	11	2	1	1	1	1	1	25	1	1	1	4	8	1	1
2	202530	1	1	3	2	2	2	3	2	11	2	1	1	1	1	1	42	3	1	2	4	8	2	1
2	203299	2	1	3	2	2	2	3	2	11	2	1	1	1	1	1	46	3	2	3	4	8	2	1
2	201719	3	1	3	2	2	2	3	2	11	2	1	1	1	1	1	34	2	1	2	4	8	1	1
2	200393	3	1	2	3	2	1	3	2	11	2	1	1	1	1	0	32	2	1	2	5	3	2	1
2	203319	3	1	1	3	2	1	3	2	11	2	1	1	1	1	0	37	2	1	1	4	4	2	1
2	202735	3	1	2	3	2	1	3	2	11	2	1	0	1	1	0	45	3	2	2	2	8	2	2
2	202728	3	1	1	3	3	0	3	2	11	2	1	1	1	1	1	43	3	1	2	4	1	2	1
2	200563	2	1	5	3	3	0	3	2	11	2	1	1	1	1	1	40	3	2	2	3	5	1	2
2	201797	1	1	1	1	3	3	2	2	11	2	1	1	1	1	1	50	4	2	2	5	3	1	1
2	202754	3	1	5	2	2	3	2	2	11	2	1	1	1	1	1	38	2	2	2	4	4	1	1
2	202068	1	1	5	2	2	3	2	2	11	2	1	1	1	1	1	29	1	1	1	4	1	1	2
2	202612	3	1	5	2	2	3	2	2	11	2	1	1	1	1	1	36	2	2	2	4	1	1	1
2	200654	3	1	5	2	2	3	2	2	11	2	1	0	1	1	1	29	1	2	1	4	1	2	1
2	200491	3	1	1	2	2	3	2	2	11	2	1	1	1	1	1	43	3	2	2	4	3	1	1
2	202345	2	1	5	2	2	3	2	2	11	2	1	1	1	1	1	42	3	2	2	3	4	1	2
2	201892	2	1	5	2	2	3	2	2	11	2	1	1	1	1	1	47	3	2	3	4	5	2	1
2	202499	3	1	5	2	2	3	2	2	11	2	1	1	1	1	1	44	3	1	2	5	4	1	1
2	202047	3	1	3	2	2	3	2	2	11	2	1	1	1	1	0	31	2	1	2	4	5	2	1
2	201864	3	1	3	2	2	3	2	2	11	2	1	1	1	1	1	48	3	2	2	4	5	1	1
2	201273	1	1	1	2	2	3	2	2	11	2	1	1	1	1	1	70	4	2	2	3	7	1	1
2	201179	2	1	4	2	2	3	2	2	11	2	1	0	1	1	0	24	1	1	1	4	8	2	2
2	202590	3	1	4	2	2	3	2	2	11	2	1	1	1	1	1	33	2	2	1	4	8	2	1
2	201133	2	1	5	2	2	3	2	2	11	2	1	1	1	1	1	56	4	1	4	4	8	1	1
2	201938	1	1	5	2	2	3	2	2	11	2	1	1	1	1	1	46	3	1	2	4	8	3	1
2	203096	3	1	4	2	2	3	2	2	11	2	1	1	1	1	0	20	1	2	1	4	6	3	1
2	201793	3	1	3	2	2	3	2	2	11	2	0	1	1	1	0	35	2	2	2	4	8	3	1
2	200218	3	1	1	3	1	3	2	2	11	2	1	1	1	1	1	36	2	2	2	4	5	2	1
2	203310	2	1	1	1	3	3	2	2	11	2	1	1	1	1	1	58	4	1	2	4	5	2	1
2	203307	2	1	1	1	3	3	2	2	11	2	1	1	1	1	1	39	2	1	2	4	8	1	2
2	201041	1	1	3	2	2	3	2	2	11	2	1	1	1	1	1	34	2	2	1	4	4	2	1
2	200195	3	1	3	2	2	3	2	2	11	2	1	1	1	1	1	50	4	2	2	4	4	2	1
2	200404	3	1	1	2	2	3	2	2	11	2	1	1	1	1	1	46	3	2	3	3	4	2	1
2	201927	3	1	2	2	2	3	2	2	11	2	1	1	1	1	1	49	3	1	2	3	4	2	1
2	203126	2	1	5	2	2	3	2	2	11	2	1	1	1	1	1	43	3	2	3	4	4	2	1
2	201404	3	1	3	2	2	3	2	2	11	2	1	1	1	1	1	49	3	2	4	2	8	2	2
2	200623	3	1	5	2	2	3	2	2	11	2	1	0	1	1	1	41	3	2	3	4	1	2	1
2	200199	3	1	5	2	2	3	2	2	11	2	1	1	1	1	1	31	2	2	2	4	1	1	1
2	202078	3	1	3	2	2	3	2	2	11	2	1	1	1	1	1	26	1	2	1	4	1	1	1
2	202746	3	1	2	2	2	3	2	2	11	2	1	1	1	1	0	29	1	1	2	3	1	2	2
2	200668	3	1	5	2	2	3	2	2	11	2	1	1	1	1	1	42	3	2	2	4	1	1	1
2	201280	3	1	3	2	2	3	2	2	11	2	1	1	1	1	1	25	1	2	1	4	1	1	1
2	202110	3	1	1	2	2	3	2	2	11	2	1	1	1	1	1	25	1	1	1	4	1	3	1
2	202451	1	1	5	2	2	3	2	2	11	2	1	1	1	1	1	46	3	2	2	4	1	2	1
2	202756	3	1	3	2	2	3	2	2	11	2	1	1	1	1	1	50	4	2	2	4	1	1	1
2	201518	2	1	3	2	2	3	2	2	11	2	1	1	1	1	0	42	3	2	2	5	1	1	2
2	201472	3	1	4	2	2	3	2	2	11	2	1	1	1	1	0	47	3	1	2	4	1	2	1
2	202240	2	1	3	2	2	3	2	2	11	2	1	0	1	1	1	52	4	1	2	4	1	2	1
2	200060	3	1	5	2	2	3	2	2	11	2	1	1	1	1	1	31	2	1	2	4	1	2	1
2	200354	3	1	4	2	2	3	2	2	11	2	1	0	0	1	0	40	3	1	2	4	1	1	1
2	202076	3	1	2	2	2	3	2	2	11	2	1	1	1	1	1	47	3	2	2	4	1	3	1
2	201099	3	1	5	2	2	3	2	2	11	2	1	0	0	0	0	51	4	2	2	3	1	1	1
2	201116	3	1	5	2	2	3	2	2	11	2	1	1	1	1	1	34	2	1	3	4	1	2	1
2	201718	3	1	2	2	2	3	2	2	11	2	1	0	1	1	1	39	2	2	3	4	1	1	1
2	203029	3	1	4	2	2	3	2	2	11	2	1	1	1	1	1	61	4	2	2	4	7	2	1
2	200734	1	1	4	2	2	3	2	2	11	2	1	1	1	1	0	27	1	1	1	4	8	1	1
2	201010	2	1	2	2	2	3	2	2	11	2	0	0	0	1	1	29	1	1	1	5	6	1	2
2	201304	3	1	4	2	2	3	2	2	11	2	1	0	1	1	1	21	1	2	1	4	6	2	1
2	200015	1	1	2	2	2	3	2	2	11	2	1	1	1	1	1	55	4	2	2	5	3	1	1
2	202493	3	1	3	2	2	3	2	2	11	2	1	0	1	1	0	33	2	2	2	4	3	2	1
2	200903	3	1	4	2	2	3	2	2	11	2	1	1	1	1	1	46	3	1	2	3	3	1	2
2	203316	3	1	4	2	2	3	2	2	11	2	1	0	1	1	0	23	1	1	1	2	3	2	2
2	200602	3	1	4	2	2	3	2	2	11	2	1	1	1	1	0	40	3	2	2	4	3	2	1
2	202508	3	1	1	2	2	3	2	2	11	2	1	0	1	1	0	25	1	1	1	4	3	1	2
2	202272	1	1	4	2	2	3	2	2	11	2	1	1	1	1	0	29	1	2	2	4	3	2	2
2	201185	3	1	3	2	2	3	2	2	11	2	1	0	1	1	1	30	2	1	1	4	3	1	1
2	202502	3	1	1	2	2	3	2	2	11	2	1	0	1	1	1	32	2	2	2	2	3	2	2
2	202944	3	1	3	2	2	3	2	2	11	2	1	1	1	1	1	47	3	2	2	4	3	1	1
2	200042	3	1	1	2	2	3	2	2	11	2	1	1	1	1	1	50	4	1	2	4	3	1	1
2	201193	3	1	5	2	2	3	2	2	11	2	1	1	1	1	1	35	2	1	2	4	8	1	1
2	202437	3	1	4	2	2	3	2	2	11	2	0	1	1	1	1	26	1	2	1	4	8	1	2
2	201968	3	1	5	2	2	3	2	2	11	2	1	1	1	1	0	19	1	1	1	4	6	2	2
2	201665	1	1	5	2	2	3	2	2	11	2	1	1	1	1	1	37	2	2	2	3	8	1	1
2	202932	3	1	3	2	2	3	2	2	11	2	1	1	1	1	1	63	4	1	4	4	8	3	1
2	202996	3	1	4	2	2	3	2	2	11	2	1	1	1	1	1	30	2	1	2	4	4	2	1
2	201865	1	1	2	2	2	3	2	2	11	2	1	1	1	1	1	31	2	2	2	5	4	3	1
2	202463	3	1	4	2	2	3	2	2	11	2	1	1	1	1	1	30	2	2	2	4	4	1	2
2	201464	3	1	3	2	2	3	2	2	11	2	1	0	1	1	0	27	1	2	2	4	4	1	1
2	202161	3	1	4	2	2	3	2	2	11	2	1	1	1	1	0	32	2	1	2	4	4	3	1
2	202725	3	1	4	2	2	3	2	2	11	2	1	0	1	1	0	24	1	2	1	4	6	2	1
2	201367	3	1	5	2	2	3	2	2	11	2	1	1	1	1	0	44	3	2	2	4	5	1	1
2	200399	3	1	3	2	2	3	2	2	11	2	1	0	1	1	0	25	1	1	1	4	5	1	1
2	200141	3	1	3	2	2	3	2	2	11	2	1	1	1	1	1	28	1	2	2	4	5	2	1
2	200511	3	1	2	2	2	3	2	2	11	2	1	1	1	1	1	30	2	2	2	4	5	1	1
2	201366	3	1	4	2	2	3	2	2	11	2	1	1	1	1	1	36	2	2	2	4	5	1	1
2	200320	3	1	3	2	2	3	2	2	11	2	1	1	1	1	1	22	1	2	1	4	6	2	1
2	202225	3	1	3	2	2	3	2	2	11	2	0	0	1	0	0	19	1	2	1	4	6	2	2
2	202943	3	1	4	2	2	3	2	2	11	2	1	1	1	1	1	43	3	2	2	4	5	2	1
2	200432	3	1	1	2	2	3	2	2	11	2	1	1	1	1	1	35	2	2	2	4	5	2	1
2	202172	3	1	3	2	2	3	2	2	11	2	1	1	1	1	1	24	1	2	1	4	5	1	2
2	201743	3	1	3	2	2	3	2	2	11	2	0	1	1	1	0	54	4	1	2	4	5	2	1
2	201595	3	1	1	2	2	3	2	2	11	2	1	1	1	1	0	28	1	1	2	4	5	1	1
2	202042	1	1	1	2	2	3	2	2	11	2	0	0	1	1	1	40	3	2	2	3	5	1	1
2	203154	1	1	4	2	2	3	2	2	11	2	1	1	1	1	1	38	2	2	2	4	5	2	1
2	201285	1	1	2	2	2	3	2	2	11	2	1	1	1	1	0	39	2	2	2	4	5	2	1
2	201863	3	1	1	2	2	3	2	2	11	2	1	1	1	1	0	42	3	1	2	4	5	1	1
2	200395	2	1	1	2	2	3	2	2	11	2	1	1	1	1	1	22	1	2	1	4	5	1	2
2	202275	3	1	4	2	2	3	2	2	11	2	1	1	1	1	1	38	2	2	2	3	5	1	1
2	201249	3	1	3	2	2	3	2	2	11	2	1	1	1	1	1	46	3	2	3	4	5	2	1
2	200554	3	1	4	2	2	3	2	2	11	2	1	1	1	1	1	48	3	2	3	4	5	1	1
2	201319	3	1	3	2	2	3	2	2	11	2	1	1	1	1	1	52	4	2	2	3	7	1	1
2	202138	3	1	4	2	2	3	2	2	11	2	1	1	1	1	1	57	4	2	2	4	7	1	1
2	202840	3	1	4	2	2	3	2	2	11	2	1	1	1	1	0	20	1	1	1	4	6	2	1
2	202311	3	1	2	2	2	3	2	2	11	2	1	0	0	1	0	20	1	2	1	4	6	2	1
2	202410	3	1	2	2	2	3	2	2	11	2	1	0	1	1	1	22	1	1	1	4	6	1	1
2	200129	3	1	1	2	2	3	2	2	11	2	1	1	1	1	1	27	1	1	2	4	6	2	1
2	202200	3	1	2	2	2	3	2	2	11	2	1	1	1	1	1	19	1	1	1	4	6	2	1
2	202099	3	1	1	2	2	3	2	2	11	2	1	1	1	1	1	19	1	2	1	4	6	1	2
2	202606	3	1	5	2	2	3	2	2	11	2	1	1	1	1	0	25	1	2	2	4	8	1	1
2	202960	3	1	1	2	2	3	2	2	11	2	1	1	1	1	1	34	2	2	1	4	8	1	1
2	200378	1	1	2	2	2	3	2	2	11	2	1	1	1	1	1	36	2	1	2	5	8	1	1
2	202366	1	1	4	2	2	3	2	2	11	2	1	1	1	1	1	47	3	2	3	4	8	1	1
2	201915	3	1	4	2	2	3	2	2	11	2	1	1	1	1	1	41	3	1	2	3	8	1	1
2	200023	1	1	2	2	2	3	2	2	11	2	1	1	1	1	1	39	2	2	2	4	8	1	1
2	201930	3	1	4	2	2	3	2	2	11	2	1	1	1	1	1	25	1	1	1	4	8	2	2
2	200862	3	1	4	2	2	3	2	2	11	2	1	1	0	1	0	45	3	1	2	4	8	1	1
2	200859	3	1	3	2	2	3	2	2	11	2	1	1	1	1	1	47	3	2	2	2	8	1	1
2	202450	3	1	2	2	2	3	2	2	11	2	1	1	1	1	0	30	2	1	2	4	8	2	1
2	200471	3	1	2	2	2	3	2	2	11	2	1	1	1	1	0	32	2	2	1	5	8	1	1
2	200076	3	1	3	2	2	3	2	2	11	2	1	1	1	1	0	33	2	1	2	4	8	1	1
2	200894	3	1	5	2	2	3	2	2	11	2	1	0	1	1	1	35	2	2	2	4	8	2	2
2	202406	3	1	1	2	2	3	2	2	11	2	1	0	1	1	1	26	1	2	1	4	8	3	1
2	200305	1	1	3	2	2	3	2	2	11	2	1	1	1	1	1	30	2	2	1	5	8	2	1
2	202760	3	1	1	2	2	3	2	2	11	2	1	1	1	1	0	47	3	2	2	4	8	1	1
2	202283	3	1	4	2	2	3	2	2	11	2	1	1	1	1	1	49	3	2	4	4	8	2	1
2	200547	3	1	4	2	2	3	2	2	11	2	1	1	1	1	1	49	3	2	2	4	8	2	1
2	203163	3	1	3	2	2	3	2	2	11	2	1	0	1	1	1	23	1	1	1	4	8	1	1
2	200552	1	1	5	2	2	3	2	2	11	2	1	1	1	1	1	32	2	2	2	4	8	2	2
2	200473	3	1	5	2	2	3	2	2	11	2	1	1	1	1	1	51	4	2	2	4	8	1	1
2	200952	3	1	2	2	2	3	2	2	11	2	1	1	1	1	1	27	1	1	1	4	8	1	1
2	201771	3	1	3	2	2	3	2	2	11	2	1	0	1	0	0	20	1	1	1	4	6	1	1
2	202060	3	1	2	2	2	3	2	2	11	2	1	1	1	1	1	19	1	1	1	4	6	1	2
2	202062	3	1	3	2	2	3	2	2	11	2	1	0	1	1	0	19	1	2	1	4	6	1	1
2	202872	3	1	3	2	2	3	2	2	11	2	1	1	1	1	0	24	1	1	1	4	6	2	2
2	202128	1	1	4	3	1	3	2	2	11	2	1	1	1	1	1	52	4	2	2	5	3	2	1
2	200517	1	1	3	3	1	3	2	2	11	2	1	1	1	1	1	35	2	2	1	4	3	2	1
2	201618	2	1	1	3	1	3	2	2	11	2	1	1	1	1	1	48	3	2	2	4	3	2	1
2	200484	3	1	2	3	1	3	2	2	11	2	0	1	1	1	1	37	2	2	2	4	4	2	1
2	201342	3	1	2	3	1	3	2	2	11	2	1	1	1	1	1	39	2	2	2	3	1	3	1
2	201363	3	1	1	3	1	3	2	2	11	2	1	1	1	1	1	29	1	2	2	4	1	3	1
2	201639	3	1	4	3	1	3	2	2	11	2	1	1	1	1	1	48	3	1	2	3	3	1	1
2	201587	3	1	4	3	1	3	2	2	11	2	1	0	1	1	1	47	3	1	2	5	5	1	1
2	200649	3	1	5	3	1	3	2	2	11	2	0	0	0	1	0	20	1	2	1	4	6	1	1
2	200597	2	1	1	2	3	2	2	2	11	2	1	1	1	1	1	30	2	2	2	4	1	2	2
2	200198	3	1	3	2	3	2	2	2	11	2	1	1	1	1	1	47	3	1	2	3	8	1	2
2	200820	3	1	2	2	3	2	2	2	11	2	1	0	1	1	0	35	2	1	2	4	1	1	1
2	201200	3	1	1	2	3	2	2	2	11	2	0	1	1	1	1	39	2	2	2	2	8	1	2
2	200709	1	1	1	2	3	2	2	2	11	2	1	1	1	1	0	36	2	2	2	4	3	2	1
2	201103	3	1	3	2	3	2	2	2	11	2	0	0	1	1	0	36	2	2	2	5	4	3	1
2	201882	3	1	5	2	3	2	2	2	11	2	1	1	1	1	1	47	3	1	2	4	5	1	1
2	202049	3	1	1	2	3	2	2	2	11	2	1	1	1	1	1	41	3	2	2	3	5	1	1
2	202686	3	1	3	2	3	2	2	2	11	2	1	1	0	1	1	18	1	1	1	4	6	1	2
2	201144	3	1	1	3	2	2	2	2	11	2	1	1	1	1	1	39	2	2	3	4	1	2	1
2	200304	3	1	4	3	2	2	2	2	11	2	1	1	1	1	0	38	2	1	2	4	1	3	1
2	203041	3	1	5	3	2	2	2	2	11	2	1	1	1	1	1	38	2	2	2	5	1	3	1
2	201032	3	1	3	3	2	2	2	2	11	2	1	1	1	1	1	50	4	2	3	4	3	3	1
2	201906	3	1	4	3	2	2	2	2	11	2	1	0	1	1	0	47	3	1	2	4	3	2	1
2	201994	3	1	5	3	2	2	2	2	11	2	1	1	1	1	1	42	3	2	2	4	3	1	1
2	200288	3	1	3	3	2	2	2	2	11	2	1	1	1	1	1	47	3	1	2	3	4	1	1
2	201521	3	1	3	3	2	2	2	2	11	2	1	1	1	1	0	44	3	2	2	4	5	2	1
2	201798	3	1	3	3	2	2	2	2	11	2	1	1	1	1	1	45	3	2	2	4	5	2	2
2	201362	1	1	5	3	2	2	2	2	11	2	1	1	1	1	1	51	4	2	2	4	5	1	1
2	201386	3	1	1	3	2	2	2	2	11	2	1	0	1	1	1	47	3	2	2	4	5	1	1
2	200067	3	1	1	3	2	2	2	2	11	2	1	1	1	1	1	48	3	2	2	4	5	1	1
2	203053	3	1	1	3	2	2	2	2	11	2	1	0	1	1	1	55	4	1	2	3	5	1	2
2	203125	3	1	3	3	2	2	2	2	11	2	1	0	1	0	1	39	2	2	2	2	8	2	2
2	203042	3	1	1	3	2	2	2	2	11	2	1	1	1	1	1	30	2	1	1	4	4	1	2
2	200758	3	1	1	3	2	2	2	2	11	2	1	1	1	1	1	34	2	1	2	4	4	2	2
2	200922	3	1	3	3	2	2	2	2	11	2	1	1	1	1	1	24	1	2	1	4	4	1	2
2	200730	3	1	2	3	2	2	2	2	11	2	1	1	1	1	1	45	3	1	2	5	4	1	1
2	202528	1	1	3	3	2	2	2	2	11	2	1	0	1	1	0	23	1	2	1	4	8	2	1
2	203295	3	1	1	3	2	2	2	2	11	2	1	0	1	1	0	21	1	1	1	4	6	1	1
2	201247	3	1	1	3	2	2	2	2	11	2	1	1	1	1	1	30	2	2	2	4	1	2	1
2	200291	3	1	4	3	2	2	2	2	11	2	1	0	1	1	1	43	3	1	2	5	1	2	1
2	203213	3	1	4	3	2	2	2	2	11	2	1	1	1	1	1	41	3	2	1	5	1	1	1
2	201427	3	1	1	3	2	2	2	2	11	2	1	1	1	1	1	30	2	1	2	4	1	2	1
2	201134	3	1	4	3	2	2	2	2	11	2	1	0	1	1	0	28	1	2	1	4	1	1	1
2	201375	1	1	3	3	2	2	2	2	11	2	1	1	1	1	1	38	2	2	2	5	1	3	1
2	201418	3	1	4	3	2	2	2	2	11	2	1	0	1	1	1	35	2	1	2	4	1	2	1
2	201602	3	1	3	3	2	2	2	2	11	2	1	1	1	1	1	51	4	2	2	4	1	1	1
2	200781	3	1	4	3	2	2	2	2	11	2	1	1	1	1	1	25	1	2	1	4	1	1	1
2	200053	3	1	3	3	2	2	2	2	11	2	1	1	1	1	1	33	2	1	2	4	1	2	1
2	202700	3	1	3	3	2	2	2	2	11	2	1	0	1	1	1	26	1	2	1	5	1	1	1
2	200700	2	1	4	3	2	2	2	2	11	2	1	1	1	1	1	36	2	2	2	4	1	2	1
2	201547	3	1	5	3	2	2	2	2	11	2	1	1	1	1	1	55	4	2	2	5	1	2	1
2	200166	1	1	1	3	2	2	2	2	11	2	1	1	1	1	1	44	3	1	2	4	1	1	1
2	202652	3	1	5	3	2	2	2	2	11	2	1	1	1	1	1	25	1	2	1	5	6	1	1
2	201449	2	1	4	3	2	2	2	2	11	2	1	1	1	1	0	21	1	1	1	4	6	2	1
2	202290	3	1	4	3	2	2	2	2	11	2	0	1	1	1	1	21	1	1	1	4	6	1	2
2	202383	3	1	5	3	2	2	2	2	11	2	1	0	1	1	0	22	1	1	1	4	6	2	2
2	201757	2	1	1	3	2	2	2	2	11	2	1	1	1	1	1	27	1	1	1	4	3	1	1
2	201419	1	1	4	3	2	2	2	2	11	2	1	1	1	1	1	31	2	2	2	5	3	2	1
2	202413	2	1	1	3	2	2	2	2	11	2	1	1	1	1	0	44	3	1	2	4	3	2	1
2	202579	2	1	1	3	2	2	2	2	11	2	1	0	1	1	0	41	3	1	2	3	3	1	1
2	200093	3	1	4	3	2	2	2	2	11	2	1	1	1	1	1	49	3	2	2	5	3	2	1
2	202532	1	1	4	3	2	2	2	2	11	2	1	1	1	1	1	42	3	1	2	4	3	2	1
2	200975	3	1	1	3	2	2	2	2	11	2	1	1	1	1	1	47	3	2	2	4	4	1	1
2	201188	1	1	5	3	2	2	2	2	11	2	1	1	1	0	0	31	2	1	2	4	4	2	1
2	201119	2	1	1	3	2	2	2	2	11	2	1	1	1	1	1	26	1	1	1	4	4	1	2
2	202241	3	1	5	3	2	2	2	2	11	2	1	0	1	1	1	29	1	2	2	4	4	1	1
2	203083	3	1	3	3	2	2	2	2	11	2	1	1	1	1	0	24	1	1	1	5	6	1	1
2	203220	3	1	5	3	2	2	2	2	11	2	1	0	1	1	1	36	2	1	2	5	5	2	1
2	201014	3	1	5	3	2	2	2	2	11	2	1	0	1	1	1	51	4	2	2	3	5	2	1
2	202454	1	1	3	3	2	2	2	2	11	2	1	1	1	1	1	23	1	1	1	4	5	1	2
2	201282	1	1	2	3	2	2	2	2	11	2	1	1	1	1	1	35	2	2	1	4	5	3	1
2	201026	3	1	4	3	2	2	2	2	11	2	1	1	1	1	1	49	3	1	2	4	7	2	1
2	203272	3	1	2	3	2	2	2	2	11	2	1	1	1	1	1	22	1	2	1	4	6	2	2
2	200143	1	1	5	3	2	2	2	2	11	2	1	0	1	1	1	37	2	2	2	5	2	1	1
2	200591	3	1	4	3	2	2	2	2	11	2	1	1	1	1	1	29	1	1	1	4	4	2	2
2	200095	1	1	4	3	2	2	2	2	11	2	1	1	1	1	1	25	1	1	2	4	5	2	1
2	203261	3	1	4	3	2	2	2	2	11	2	1	1	1	1	1	57	4	2	2	3	5	1	2
2	201586	2	1	2	3	2	2	2	2	11	2	1	1	1	1	0	47	3	1	2	4	5	1	1
2	200336	1	1	4	3	2	2	2	2	11	2	1	1	1	1	1	48	3	2	2	3	5	2	1
2	200785	3	1	3	3	2	2	2	2	11	2	1	1	1	1	0	34	2	2	2	4	5	2	2
2	203116	3	1	3	3	2	2	2	2	11	2	1	1	1	1	1	37	2	1	2	3	5	1	1
2	200368	3	1	3	3	2	2	2	2	11	2	1	1	1	1	1	25	1	2	1	4	5	1	2
2	201800	3	1	3	3	2	2	2	2	11	2	1	1	1	1	1	39	2	2	2	4	5	3	1
2	202862	3	1	2	3	2	2	2	2	11	2	1	1	1	1	1	45	3	1	2	4	5	2	1
2	200934	3	1	1	3	2	2	2	2	11	2	1	1	1	1	1	34	2	2	2	4	5	2	2
2	200771	3	1	2	3	2	2	2	2	11	2	1	1	1	1	1	29	1	2	1	4	5	2	2
2	201551	3	1	5	3	2	2	2	2	11	2	1	1	1	1	0	33	2	2	2	5	5	2	1
2	203111	3	1	5	3	2	2	2	2	11	2	1	1	1	1	1	35	2	2	2	4	5	2	1
2	201532	2	1	5	3	2	2	2	2	11	2	1	1	1	1	0	37	2	2	2	4	5	2	1
2	202299	2	1	2	3	2	2	2	2	11	2	1	1	1	1	1	44	3	2	2	3	5	3	2
2	200022	3	1	3	3	2	2	2	2	11	2	1	1	1	1	1	45	3	2	2	4	5	2	1
2	201924	3	1	4	3	2	2	2	2	11	2	1	1	1	1	1	48	3	2	4	4	5	2	1
2	200997	3	1	3	3	2	2	2	2	11	2	1	1	1	1	1	29	1	2	1	5	5	2	1
2	200084	3	1	4	3	2	2	2	2	11	2	1	1	1	1	1	27	1	2	1	4	5	2	1
2	202250	3	1	4	3	2	2	2	2	11	2	0	0	0	1	1	22	1	1	1	4	6	1	2
2	201901	3	1	3	3	2	2	2	2	11	2	1	1	1	1	1	22	1	2	1	4	6	1	2
2	201624	3	1	3	3	2	2	2	2	11	2	1	1	1	1	0	25	1	2	1	5	6	1	2
2	200812	3	1	3	3	2	2	2	2	11	2	1	1	1	1	0	24	1	2	1	5	6	2	1
2	203090	3	1	3	3	2	2	2	2	11	2	1	0	1	1	1	37	2	1	2	5	8	3	1
2	202314	3	1	1	3	2	2	2	2	11	2	1	1	1	1	1	48	3	2	2	5	8	2	1
2	200986	3	1	2	3	2	2	2	2	11	2	1	1	1	1	1	49	3	2	2	4	8	1	1
2	202940	3	1	4	3	2	2	2	2	11	2	1	1	1	1	1	43	3	2	2	4	8	1	1
2	201163	3	1	4	3	2	2	2	2	11	2	1	1	1	1	1	48	3	2	2	4	8	1	1
2	201446	3	1	3	3	2	2	2	2	11	2	1	1	1	1	1	50	4	2	2	4	8	2	1
2	202604	3	1	1	3	2	2	2	2	11	2	1	1	1	1	1	53	4	2	2	4	8	2	1
2	201842	3	1	3	3	2	2	2	2	11	2	1	1	1	1	1	29	1	1	2	5	8	1	1
2	200592	3	1	4	3	2	2	2	2	11	2	1	1	1	1	1	31	2	2	2	4	8	1	2
2	201281	1	1	3	3	2	2	2	2	11	2	1	0	1	1	1	35	2	1	2	5	8	2	1
2	202605	3	1	4	3	2	2	2	2	11	2	1	1	1	1	1	44	3	2	2	3	8	1	2
2	200723	3	1	3	3	2	2	2	2	11	2	1	0	0	1	0	40	3	1	2	5	8	1	1
2	200133	3	1	4	3	2	2	2	2	11	2	1	1	1	1	1	35	2	2	2	4	8	1	1
2	201611	1	1	2	3	2	2	2	2	11	2	1	1	1	1	1	38	2	2	1	5	8	2	1
2	200564	3	1	4	3	2	2	2	2	11	2	1	1	1	1	0	39	2	2	2	4	8	2	1
2	203107	2	1	4	3	2	2	2	2	11	2	1	1	1	1	1	43	3	2	2	4	8	1	1
2	200228	3	1	1	3	2	2	2	2	11	2	1	1	1	1	0	43	3	2	2	4	8	1	1
2	201681	3	1	1	3	2	2	2	2	11	2	1	1	1	1	1	50	4	2	3	4	8	1	1
2	202041	2	1	4	3	2	2	2	2	11	2	1	1	1	1	1	51	4	1	2	4	8	1	1
2	200062	1	1	5	3	2	2	2	2	11	2	1	0	0	1	0	52	4	1	2	5	8	1	1
2	201816	3	1	3	3	2	2	2	2	11	2	1	0	1	1	0	56	4	1	2	3	8	1	1
2	201604	1	1	1	3	2	2	2	2	11	2	1	1	1	1	0	29	1	2	2	5	8	1	1
2	201750	3	1	2	3	2	2	2	2	11	2	1	0	0	1	0	27	1	1	1	4	8	2	1
2	201190	1	1	1	3	2	2	2	2	11	2	1	0	0	0	0	28	1	2	3	5	8	2	1
2	201485	3	1	2	3	2	2	2	2	11	2	1	1	1	1	0	41	3	1	2	4	8	2	1
2	202465	3	1	3	3	2	2	2	2	11	2	1	1	1	1	0	25	1	2	1	4	8	2	2
2	203233	3	1	5	3	2	2	2	2	11	2	1	1	1	1	1	29	1	1	1	4	8	2	1
2	202729	3	1	3	3	2	2	2	2	11	2	1	1	1	1	1	73	4	1	2	4	7	2	1
2	203264	3	1	2	3	2	2	2	2	11	2	1	1	1	1	1	51	4	2	2	3	7	2	1
2	203305	3	1	5	3	2	2	2	2	11	2	1	1	1	1	1	42	3	1	2	2	8	2	1
2	200377	3	1	1	3	2	2	2	2	11	2	1	1	1	1	1	25	1	2	1	5	6	1	1
2	200917	3	1	4	3	2	2	2	2	11	2	1	1	1	1	1	25	1	2	1	5	6	2	1
2	200689	3	1	4	3	2	2	2	2	11	2	1	1	1	1	1	28	1	1	1	5	6	2	2
2	201275	3	1	1	3	3	1	2	2	11	2	1	1	1	1	0	46	3	2	2	4	2	2	2
2	202859	3	1	4	3	3	1	2	2	11	2	1	1	1	1	1	38	2	2	3	5	5	2	1
2	201550	3	1	3	2	3	3	1	2	11	2	1	1	1	1	1	42	3	2	2	3	8	2	1
2	201713	1	1	5	3	2	3	1	2	11	2	1	1	1	1	1	27	1	2	1	4	8	2	1
2	203077	1	1	4	3	2	3	1	2	11	2	1	1	1	1	1	51	4	2	2	4	8	1	1
2	202924	3	1	5	3	2	3	1	2	11	2	1	1	1	1	1	46	3	2	2	4	1	3	1
2	200467	3	1	1	3	2	3	1	2	11	2	1	1	1	1	1	20	1	2	1	4	6	1	1
2	201264	1	1	1	3	2	3	1	2	11	2	1	1	1	1	1	57	4	2	2	4	7	1	1
2	200162	3	1	4	3	2	3	1	2	11	2	1	0	1	1	0	42	3	2	3	3	5	2	1
2	202959	1	1	1	3	2	3	1	2	11	2	1	1	1	1	1	34	2	2	2	4	5	2	1
2	203172	3	1	4	3	2	3	1	2	11	2	1	1	1	1	1	47	3	2	2	3	8	1	1
2	202093	3	1	1	3	2	3	1	2	11	2	1	1	1	1	1	54	4	2	2	3	8	2	1
2	201398	3	1	1	3	2	3	1	2	11	2	1	1	1	1	1	38	2	2	2	4	8	2	1
2	202416	4	1	5	3	3	2	1	2	11	2	1	1	1	1	1	44	3	2	2	4	4	1	1
2	201588	3	1	5	3	3	3	0	2	11	2	1	1	1	1	1	46	3	2	2	4	3	2	1
2	201021	3	1	5	3	3	3	0	2	11	2	1	1	1	1	0	38	2	1	2	4	3	2	2
2	201307	3	1	2	3	3	3	0	2	11	2	1	0	1	1	1	33	2	2	2	4	5	2	1
2	200330	1	1	5	3	3	3	0	2	11	2	1	0	1	1	1	32	2	2	2	4	8	1	2
2	200111	3	1	4	3	3	3	0	2	11	2	1	0	1	1	0	28	1	2	1	5	5	2	1
2	203074	3	1	4	3	3	3	0	2	11	2	1	1	1	1	0	37	2	2	1	4	1	1	2
2	201917	2	1	5	3	3	3	0	2	11	2	1	1	1	1	1	54	4	1	2	5	5	1	1
2	200905	1	1	1	3	3	3	0	2	11	2	1	1	1	1	1	61	4	1	2	4	7	1	1
2	200351	2	1	1	3	3	3	0	2	11	2	1	1	1	1	1	30	2	2	2	4	4	2	2
2	202764	3	1	4	3	3	3	0	2	11	2	1	0	1	1	1	23	1	2	1	4	6	2	2
2	201069	1	1	3	3	2	2	3	1	11	2	1	1	1	1	1	30	2	2	2	5	8	1	1
2	201477	1	1	2	3	2	3	2	1	11	2	1	1	1	1	1	56	4	1	2	4	8	2	1
2	201054	3	1	5	2	3	3	3	0	11	2	1	1	1	1	1	42	3	2	2	3	5	1	1
2	202531	1	1	5	3	2	3	3	0	11	2	1	0	1	0	1	45	3	1	2	4	1	1	2
2	202544	3	1	5	3	3	3	2	0	11	2	1	1	1	1	1	48	3	1	2	5	4	1	1
2	203024	1	1	3	3	3	3	2	0	11	2	1	1	1	1	1	25	1	1	1	4	1	2	2
2	201469	3	1	1	3	3	3	2	0	11	2	1	1	1	1	1	56	4	2	2	4	7	2	1
2	200752	3	1	4	3	3	3	2	0	11	2	1	1	1	1	1	32	2	1	2	4	5	1	1
2	202513	3	1	5	3	3	3	2	0	11	2	1	1	1	1	1	38	2	2	2	5	1	1	1
2	202524	3	1	1	3	3	3	2	0	11	2	1	1	1	1	1	43	3	2	2	4	8	1	1
2	202281	1	1	4	3	1	2	3	3	12	2	1	1	1	1	0	41	3	1	2	4	8	4	1
2	202667	2	1	1	3	2	1	3	3	12	2	1	1	1	1	1	47	3	1	2	3	8	1	2
2	200174	1	1	5	3	3	3	0	3	12	2	1	1	1	1	1	61	4	2	2	4	7	2	1
2	201005	3	1	5	0	3	3	3	3	12	2	1	1	1	1	1	48	3	2	2	2	8	2	2
2	200265	3	1	3	1	2	3	3	3	12	2	1	0	1	1	1	34	2	1	2	4	8	1	1
2	203105	2	1	3	3	0	3	3	3	12	2	1	1	1	1	1	57	4	2	2	4	5	2	1
2	200389	3	1	5	3	0	3	3	3	12	2	1	1	1	1	1	55	4	1	2	4	8	2	1
2	200225	3	1	1	3	0	3	3	3	12	2	1	1	1	1	1	32	2	2	2	4	8	2	2
2	202424	3	1	4	2	2	2	3	3	12	2	1	1	1	1	1	29	1	2	2	4	1	2	1
2	202018	1	1	3	2	2	2	3	3	12	2	1	1	1	1	1	42	3	1	2	5	8	3	1
2	203309	3	1	4	3	1	3	2	3	12	2	1	1	1	1	0	52	4	1	2	4	3	2	1
2	202066	3	1	4	2	2	3	2	3	12	2	1	1	1	1	1	42	3	2	2	3	3	2	1
2	202408	3	1	2	2	2	3	2	3	12	2	1	0	1	1	0	21	1	1	1	4	6	1	2
2	201045	2	1	1	3	1	3	2	3	12	2	1	1	1	1	1	26	1	2	1	3	1	3	2
2	200501	2	1	5	3	2	2	2	3	12	2	1	1	1	1	1	35	2	2	2	4	4	2	1
2	202786	1	1	4	3	2	2	2	3	12	2	1	0	1	1	1	51	4	1	2	4	5	2	1
2	200101	3	1	1	3	2	2	2	3	12	2	0	0	0	1	0	39	2	1	2	4	5	4	1
2	203277	3	1	2	3	2	2	2	3	12	2	1	1	1	1	1	30	2	2	2	5	5	1	1
2	201302	3	1	2	3	2	2	2	3	12	2	1	0	1	1	0	19	1	1	1	4	6	2	2
2	200415	3	1	5	3	2	2	2	3	12	2	1	1	1	1	0	32	2	1	1	5	8	3	1
2	201048	3	1	2	3	2	2	2	3	12	2	1	1	1	1	1	51	4	1	2	4	8	1	1
2	202143	1	1	1	3	3	1	2	3	12	2	1	0	1	1	1	32	2	2	2	5	8	2	1
2	200878	1	1	4	3	2	3	1	3	12	2	1	1	1	1	1	27	1	2	1	5	6	2	1
2	202209	3	1	4	3	2	3	1	3	12	2	1	1	1	1	1	25	1	2	1	4	2	2	1
[truncated: 1,283 more rows]

## Sheet: survey3
Survey	ID	pro	Area1	area2	CONCERN	perceived risk	health status	P1	P2	P3	P4	P5	A1 nervous	A2 fearing	A3 tired	A4 angry	A5 pessimistic	Total anxietyscore	anxietyscore cat	residence	agecat	sex	education	marriage	occupation	health status
3	303189	2	1	3	0	2	1	1	1	0	1	1	1	1	2	1	1	6	0	2	1	2	2	2	1	2
3	301472	12	2	2	0	1	4	1	1	0	1	0	0	2	1	3	2	8	1	2	1	2	2	2	1	1
3	301921	12	2	1	0	1	2	1	1	1	1	1	0	1	1	1	1	4	0	2	1	2	2	2	1	1
3	302359	12	2	1	0	3	2	1	1	0	1	1	1	1	0	0	2	4	0	2	1	2	2	2	1	1
3	303773	12	2	1	0	1	1	1	1	1	1	0	1	0	0	1	2	4	0	1	1	1	2	2	1	2
3	300379	32	1	3	0	1	1	1	1	1	1	1	0	0	1	1	2	4	0	2	1	1	2	2	1	1
3	300199	23	3	3	0	2	1	1	1	1	1	1	0	0	1	1	2	4	0	1	1	2	2	2	1	2
3	302656	15	1	3	0	1	2	1	1	1	1	1	2	2	2	2	2	10	2	1	1	1	2	2	1	2
3	302358	3	1	3	0	1	3	1	1	0	1	1	1	1	1	1	0	4	0	1	2	2	2	2	1	1
3	303583	32	1	3	0	1	1	1	1	1	1	1	2	2	0	0	2	6	0	1	2	2	2	2	1	1
3	301737	32	1	3	0	3	1	1	1	0	0	0	2	2	2	2	2	10	2	2	2	1	2	2	1	1
3	302674	10	2	3	0	1	1	1	0	0	0	0	0	0	1	1	1	3	0	1	3	2	2	2	1	1
3	301850	12	2	1	0	1	1	1	0	0	0	0	0	0	0	0	3	3	0	1	3	2	2	2	1	1
3	301785	24	1	3	0	2	1	1	1	1	1	1	2	2	0	0	0	4	0	1	3	2	2	2	1	1
3	302351	12	2	1	0	3	1	1	1	1	1	1	2	2	2	2	2	10	2	1	3	2	2	2	1	1
3	301897	30	3	3	0	5	1	1	1	1	1	1	1	0	3	2	2	8	1	1	4	1	2	2	1	2
3	303229	9	1	3	0	4	2	1	1	1	1	1	2	2	2	2	2	10	2	1	4	1	2	2	1	2
3	303158	12	2	2	0	1	1	1	0	0	0	0	0	0	0	1	2	3	0	1	1	2	3	2	1	1
3	303716	10	2	3	0	1	3	1	1	1	1	1	0	0	0	2	2	4	0	1	1	2	3	2	1	2
3	300355	3	1	3	0	1	1	1	1	0	1	1	0	1	1	2	1	5	0	2	1	2	3	2	1	2
3	301712	12	2	1	0	2	2	1	1	0	0	1	1	1	1	2	1	6	0	2	1	2	3	2	1	1
3	302546	20	3	3	0	2	1	1	1	0	0	0	1	1	2	2	1	7	1	2	1	1	3	1	1	2
3	300224	12	2	1	0	1	2	1	1	1	1	1	1	1	1	1	0	4	0	2	1	2	3	2	1	1
3	302427	6	3	3	0	5	1	1	1	1	1	1	0	1	1	2	0	4	0	2	1	2	3	2	1	1
3	300028	2	1	3	0	1	1	1	1	1	1	1	0	0	2	2	0	4	0	2	1	2	3	2	1	1
3	303688	32	1	3	0	1	1	1	1	1	1	1	0	0	1	3	0	4	0	2	1	1	3	2	1	2
3	303796	12	2	1	0	3	1	1	1	1	1	1	1	1	0	1	1	4	0	1	1	2	3	2	1	1
3	302217	12	2	1	0	1	1	1	1	0	0	1	0	0	1	2	1	4	0	1	1	2	3	2	1	1
3	301396	12	2	1	0	2	1	1	1	0	1	1	0	0	0	2	2	4	0	1	1	1	3	2	1	1
3	302643	12	2	1	0	3	1	1	1	0	0	0	0	0	0	2	2	4	0	1	1	1	3	2	1	2
3	300707	10	2	3	0	1	2	1	1	1	1	0	0	0	0	2	2	4	0	2	1	1	3	2	1	3
3	301719	23	3	3	0	1	3	1	1	0	1	1	0	0	0	2	2	4	0	2	1	1	3	2	1	1
3	301393	23	3	3	0	1	1	1	1	1	1	1	0	0	0	2	2	4	0	1	1	1	3	2	1	1
3	302270	12	2	1	0	3	3	1	1	1	1	1	2	2	2	0	0	6	0	2	1	2	3	2	1	2
3	300876	21	1	3	0	2	2	1	1	1	1	1	1	1	3	1	0	6	0	1	1	2	3	4	1	1
3	301735	5	1	3	0	1	1	1	1	1	1	1	1	1	1	2	2	7	1	2	1	2	3	2	1	1
3	300016	13	2	3	0	1	1	1	1	0	1	1	1	1	1	2	2	7	1	2	1	2	3	2	1	2
3	303225	12	2	2	0	3	1	1	1	1	1	1	0	2	1	2	2	7	1	1	1	2	3	2	1	1
3	302774	12	2	1	0	3	1	1	1	1	1	1	3	3	0	1	2	9	1	1	1	1	3	2	1	2
3	300946	7	3	3	0	1	2	1	1	1	1	1	0	2	3	2	2	9	1	1	1	2	3	2	1	1
3	301142	12	2	2	0	1	1	1	1	1	1	1	1	1	2	3	2	9	1	1	1	2	3	2	1	1
3	300418	12	2	1	0	3	2	1	0	0	0	1	2	2	2	2	2	10	2	1	1	2	3	2	1	1
3	301297	12	2	1	0	3	3	1	1	1	1	1	2	2	2	2	2	10	2	1	1	1	3	2	1	1
3	300867	12	2	2	0	1	1	0	1	1	1	1	2	2	2	2	2	10	2	1	1	2	3	2	1	2
3	300116	22	2	3	0	2	1	1	1	1	1	1	0	0	0	0	0	0	0	2	2	2	3	2	1	2
3	300621	10	2	3	0	3	1	1	1	1	1	1	0	0	0	0	0	0	0	1	2	2	3	1	1	1
3	300789	13	2	3	0	3	1	1	1	0	1	1	0	0	2	0	0	2	0	1	2	2	3	2	1	3
3	303243	12	2	2	0	3	1	0	1	0	1	1	0	0	0	0	2	2	0	1	2	2	3	2	1	2
3	302181	12	2	2	0	1	2	1	1	1	1	1	0	0	0	2	2	4	0	2	2	2	3	1	1	1
3	302038	12	2	2	0	1	1	1	1	0	1	1	0	0	0	2	2	4	0	2	2	1	3	2	1	1
3	300828	12	2	1	0	3	1	0	1	0	0	0	0	1	2	1	2	6	0	1	2	2	3	2	1	1
3	302956	12	2	2	0	1	1	1	1	1	1	1	1	1	2	2	1	7	1	1	2	2	3	2	1	1
3	301507	23	3	3	0	1	2	1	1	1	1	1	1	1	2	2	2	8	1	1	2	2	3	2	1	1
3	301973	12	2	1	0	1	1	1	1	1	1	1	2	2	2	2	2	10	2	1	2	2	3	2	1	2
3	300615	32	1	3	0	4	1	1	1	0	1	1	2	2	2	2	2	10	2	2	2	1	3	2	1	1
3	301940	30	3	3	0	1	1	1	1	1	1	1	2	2	2	2	2	10	2	1	2	1	3	2	1	1
3	303058	2	1	3	0	1	3	1	1	1	1	0	2	2	3	3	3	13	2	1	2	2	3	2	1	3
3	301778	12	2	1	0	3	3	1	1	1	1	1	3	3	3	3	2	14	3	1	2	2	3	2	1	1
3	301807	12	2	1	0	2	1	1	1	0	1	1	3	3	3	3	3	15	3	1	2	2	3	3	1	1
3	303192	12	2	1	0	1	1	1	1	1	1	1	0	0	0	0	0	0	0	1	3	2	3	2	1	2
3	302364	12	2	1	0	1	1	1	1	1	1	1	0	0	0	0	0	0	0	2	3	1	3	2	1	2
3	302510	12	2	2	0	1	1	1	1	0	1	1	0	0	0	0	0	0	0	2	3	2	3	2	1	3
3	300632	2	1	3	0	4	2	1	1	1	1	1	0	0	0	0	0	0	0	2	3	2	3	2	1	1
3	301460	23	3	3	0	1	1	1	1	1	1	1	0	0	0	0	0	0	0	1	3	2	3	2	1	1
3	300130	31	3	3	0	1	1	0	1	1	1	0	0	0	0	0	0	0	0	1	3	2	3	1	1	1
3	303468	2	1	3	0	2	1	1	1	0	1	1	1	0	0	0	0	1	0	2	3	2	3	2	1	1
3	302843	12	2	2	0	2	1	1	1	1	1	1	1	1	0	0	0	2	0	2	3	2	3	2	1	3
3	301500	13	2	3	0	1	1	1	1	1	1	1	0	0	0	1	1	2	0	1	3	2	3	3	1	1
3	300902	10	2	3	0	1	1	1	1	0	1	1	2	0	1	0	0	3	0	1	3	2	3	2	1	1
3	303852	12	2	1	0	1	1	1	1	0	1	1	0	0	2	1	0	3	0	1	3	2	3	1	1	1
3	301654	7	3	3	0	1	2	1	1	0	1	1	0	0	0	2	1	3	0	1	3	2	3	1	1	2
3	301930	33	3	3	0	1	2	1	1	1	1	1	0	0	0	2	1	3	0	1	3	2	3	3	1	1
3	301874	12	2	1	0	2	2	1	1	1	1	1	0	0	0	1	2	3	0	1	3	2	3	1	1	3
3	303561	12	2	1	0	2	1	1	1	0	1	1	1	1	2	0	0	4	0	1	3	2	3	2	1	1
3	303060	32	1	3	0	1	2	1	1	1	0	0	0	1	1	2	0	4	0	1	3	2	3	2	1	1
3	300409	12	2	1	0	2	1	1	1	1	1	1	0	0	2	2	0	4	0	1	3	2	3	2	1	2
3	300641	17	1	3	0	3	1	1	1	1	1	0	2	2	2	2	1	9	1	2	3	2	3	2	1	1
3	301845	12	2	1	0	1	1	1	1	1	1	1	2	2	2	2	2	10	2	1	3	2	3	2	1	1
3	300660	12	2	1	0	2	2	1	1	1	1	1	2	2	2	2	2	10	2	1	3	2	3	3	1	2
3	303221	20	3	3	0	1	1	1	1	1	1	1	2	2	2	2	2	10	2	2	3	2	3	2	1	2
3	300347	12	2	1	0	5	2	0	0	1	0	0	3	3	3	2	2	13	2	1	3	2	3	2	1	1
3	301708	12	2	1	0	2	2	1	1	1	1	1	0	0	0	0	0	0	0	1	4	2	3	2	1	2
3	303005	21	1	3	0	1	1	1	1	1	1	1	0	0	0	0	0	0	0	1	4	1	3	2	1	1
3	300023	17	1	3	0	2	2	1	1	0	1	1	1	0	0	2	0	3	0	1	4	2	3	2	1	1
3	302243	12	2	1	0	1	1	1	0	0	0	0	0	0	2	1	2	5	0	1	4	1	3	2	1	2
3	303564	12	2	1	0	3	2	1	0	0	1	1	2	2	2	2	0	8	1	1	4	2	3	1	1	1
3	303368	23	3	3	0	1	1	1	1	1	1	1	1	1	2	2	2	8	1	2	4	2	3	2	1	2
3	301017	12	2	2	0	1	1	1	1	1	1	1	2	2	2	2	2	10	2	1	4	2	3	2	1	2
3	303622	5	1	3	0	1	1	1	1	1	1	1	0	0	0	0	0	0	0	1	4	2	3	2	1	1
3	300805	15	1	3	0	3	2	1	1	1	1	1	0	0	0	1	1	2	0	1	4	2	3	1	1	3
3	304072	1	2	3	0	2	3	1	1	1	1	1	1	2	3	1	1	8	1	1	4	2	3	2	1	3
3	304048	12	2	1	0	4	3	1	1	1	1	1	3	2	2	1	1	9	1	1	4	1	3	2	1	2
3	303175	2	1	3	0	2	2	1	1	1	1	1	1	1	2	2	3	9	1	1	4	2	3	2	1	2
3	303536	12	2	1	0	1	1	1	1	1	1	1	0	0	0	1	2	3	0	1	1	2	4	2	1	1
3	300903	12	2	1	0	3	2	1	1	1	1	1	1	1	1	1	0	4	0	1	1	1	4	2	1	2
3	301305	10	2	3	0	1	1	1	1	1	1	0	2	2	2	0	0	6	0	1	1	2	4	2	1	4
3	301528	12	2	2	0	1	1	1	1	1	1	1	0	3	2	0	1	6	0	1	1	2	4	2	1	1
3	301798	12	2	2	0	3	1	1	1	1	1	1	0	0	0	0	2	2	0	1	2	2	4	1	1	1
3	301560	23	3	3	0	2	1	1	1	0	1	1	0	1	2	2	2	7	1	2	2	2	4	1	1	2
3	303928	12	2	1	0	1	2	1	1	1	1	1	0	0	3	2	2	7	1	1	2	2	4	1	1	1
3	300316	4	3	3	0	2	2	1	1	1	1	1	3	3	2	2	2	12	2	1	2	2	4	2	1	1
3	303899	12	2	1	0	1	1	1	0	0	0	0	0	0	0	0	0	0	0	2	3	2	4	2	1	1
3	302650	2	1	3	0	1	1	1	1	1	1	1	0	0	0	0	0	0	0	2	3	2	4	2	1	2
3	302478	4	3	3	0	1	1	1	1	1	1	1	0	0	0	0	0	0	0	1	3	2	4	2	1	1
3	302450	10	2	3	0	1	2	1	1	1	1	0	0	0	0	0	0	0	0	2	3	1	4	2	1	1
3	302579	19	3	3	0	1	1	1	1	1	1	1	0	0	0	0	0	0	0	1	3	1	4	2	1	2
3	302140	12	2	1	0	1	2	1	1	1	1	1	1	1	0	0	0	2	0	2	3	1	4	2	1	2
3	301340	10	2	3	0	1	2	1	1	0	0	0	0	0	0	1	1	2	0	1	3	1	4	2	1	1
3	303833	12	2	1	0	3	1	1	1	0	1	1	0	2	1	0	0	3	0	1	3	2	4	2	1	1
3	302557	12	2	2	0	1	1	1	1	1	1	1	0	0	0	1	2	3	0	1	3	1	4	2	1	1
3	303938	12	2	1	0	2	1	1	1	1	1	1	2	0	2	0	0	4	0	1	3	2	4	2	1	1
3	301107	12	2	1	0	1	1	1	0	0	0	1	2	2	2	2	2	10	2	1	3	2	4	3	1	1
3	300742	27	1	3	0	3	2	1	1	1	1	1	2	2	2	2	2	10	2	1	3	2	4	2	1	2
3	300963	9	1	3	0	1	1	1	1	1	1	1	1	3	2	2	2	10	2	1	3	2	4	2	1	1
3	300827	32	1	3	0	2	2	1	1	1	1	1	0	0	0	0	0	0	0	2	4	2	4	1	1	2
3	302985	3	1	3	0	1	2	1	1	1	1	1	0	0	2	3	2	7	1	2	4	2	4	2	1	2
3	300426	2	1	3	0	1	1	1	1	1	1	1	2	2	2	1	1	8	1	1	4	2	4	2	1	2
3	303679	9	1	3	0	2	1	1	1	1	1	1	0	0	0	0	1	1	0	1	2	1	1	2	2	1
3	303617	11	2	3	0	1	1	1	1	1	1	1	2	2	2	2	2	10	2	2	3	1	2	2	2	2
3	303551	12	2	1	0	3	2	1	1	1	1	1	1	1	2	3	2	9	1	1	4	1	2	2	2	2
3	303277	21	1	3	0	1	1	1	1	0	0	1	2	2	2	2	2	10	2	2	3	1	3	2	2	2
3	303424	13	2	3	0	1	2	1	1	1	1	1	1	0	1	2	0	4	0	1	4	2	3	2	2	1
3	301081	2	1	3	0	4	1	1	1	1	1	1	1	1	1	0	0	3	0	1	1	2	3	2	3	3
3	301414	12	2	1	0	2	3	1	1	1	1	1	1	1	2	1	1	6	0	2	1	2	3	1	3	1
3	300655	9	1	3	0	1	1	1	1	0	1	1	0	2	2	3	2	9	1	2	1	1	3	2	3	1
3	301432	12	2	1	0	2	2	1	1	1	1	1	2	2	2	2	2	10	2	1	1	1	3	1	3	1
3	300244	12	2	2	0	1	1	1	1	1	1	1	2	2	2	2	2	10	2	2	1	2	3	1	3	1
3	302408	12	2	2	0	1	1	1	1	1	1	1	2	2	2	2	2	10	2	2	1	2	3	2	3	2
3	302136	12	2	1	0	1	1	1	1	1	1	1	2	2	2	2	3	11	2	2	1	1	3	2	3	3
3	300699	21	1	3	0	4	2	1	1	1	0	1	1	1	0	0	2	4	0	1	2	1	3	2	3	2
3	302525	12	2	2	0	2	1	1	1	1	1	1	1	1	1	2	1	6	0	2	2	2	3	2	3	1
3	300565	9	1	3	0	3	2	1	1	1	1	1	1	0	3	2	2	8	1	1	2	1	3	2	3	1
3	301526	23	3	3	0	3	2	1	1	0	1	1	2	2	2	2	2	10	2	1	2	1	3	2	3	2
3	301395	23	3	3	0	2	2	1	1	1	1	1	2	2	2	3	3	12	2	1	2	2	3	1	3	1
3	304067	12	2	2	0	1	2	0	0	0	0	1	1	0	0	0	0	1	0	2	3	2	3	2	3	2
3	303792	12	2	1	0	1	1	0	1	1	1	1	0	0	1	1	2	4	0	1	3	2	3	2	3	1
3	301835	12	2	1	0	1	1	1	1	1	1	1	2	2	1	0	0	5	0	1	3	2	3	2	3	2
3	302615	12	2	2	0	1	1	1	1	1	1	1	0	1	2	2	0	5	0	1	3	1	3	2	3	2
3	300005	12	2	2	0	1	1	1	1	0	1	1	2	1	2	2	2	9	1	1	3	1	3	2	3	1
3	303825	32	1	3	0	1	1	1	1	1	1	1	2	2	2	2	2	10	2	2	3	1	3	2	3	1
3	302782	12	2	1	0	2	1	1	1	1	1	1	1	1	1	1	2	6	0	1	4	2	3	2	3	1
3	303646	31	3	3	0	3	2	1	1	0	1	1	2	2	2	2	2	10	2	2	4	2	3	2	3	1
3	301172	12	2	1	0	3	2	1	1	0	1	1	2	2	2	2	2	10	2	1	4	1	3	2	3	2
3	300796	17	1	3	0	1	1	1	1	1	1	1	2	2	2	2	1	9	1	2	1	2	4	3	3	2
3	302766	24	1	3	0	2	1	1	1	1	1	0	2	2	2	1	2	9	1	2	1	2	4	2	3	3
3	300419	5	1	3	0	2	2	1	1	1	1	1	2	2	2	2	2	10	2	1	1	1	4	1	3	1
3	301646	8	1	3	0	1	1	1	1	1	1	1	2	2	2	3	2	11	2	2	1	2	4	2	3	2
3	301481	12	2	2	0	3	1	1	1	0	1	1	2	2	2	2	3	11	2	1	1	2	4	2	3	2
3	303813	12	2	1	0	1	1	1	1	1	1	1	3	3	3	3	3	15	3	2	1	2	4	2	3	1
3	300608	10	2	3	0	1	1	1	1	1	1	1	0	0	0	0	0	0	0	2	2	2	4	3	3	3
3	300508	17	1	3	0	1	1	1	1	1	1	1	2	2	2	2	3	11	2	2	2	2	4	2	3	3
3	302422	9	1	3	0	1	1	1	1	1	1	1	0	0	0	0	1	1	0	1	3	2	4	1	3	2
3	303197	12	2	2	0	3	2	1	1	1	1	1	1	1	0	0	0	2	0	1	3	1	4	2	3	1
3	304074	21	1	3	0	1	1	1	1	1	1	1	0	0	1	2	1	4	0	1	3	2	4	2	3	2
3	300257	24	1	3	0	4	1	1	1	1	1	1	0	2	0	0	2	4	0	1	3	1	4	2	3	1
3	301253	5	1	3	0	1	2	1	1	1	1	1	1	1	1	2	0	5	0	1	3	1	4	2	3	1
3	301954	12	2	1	0	1	2	1	1	1	1	1	2	2	3	2	2	11	2	1	3	1	4	2	3	1
3	302616	32	1	3	0	1	2	1	0	0	1	0	2	2	2	3	3	12	2	1	3	2	4	2	3	1
3	302028	12	2	1	0	3	2	1	1	1	1	1	3	3	2	3	2	13	2	1	3	1	4	2	3	1
3	301284	33	3	3	0	1	2	1	1	1	1	1	0	2	2	1	0	5	0	1	4	1	4	1	3	1
3	301324	31	3	3	0	1	2	1	1	1	1	1	1	1	2	1	0	5	0	1	1	2	2	2	4	1
3	302329	12	2	1	0	4	2	1	1	1	1	1	2	2	2	2	1	9	1	1	1	1	2	2	4	1
3	300480	15	1	3	0	1	1	1	1	1	1	1	0	0	0	0	0	0	0	1	1	1	3	2	4	2
3	301111	4	3	3	0	1	1	1	1	1	1	1	0	0	0	0	0	0	0	2	1	1	3	2	4	2
3	300645	21	1	3	0	1	1	1	1	1	1	1	0	0	0	0	0	0	0	2	1	2	3	3	4	2
3	301916	12	2	1	0	1	2	1	1	1	1	1	1	0	0	0	0	1	0	1	1	2	3	2	4	1
3	303609	12	2	1	0	1	1	1	1	1	1	1	1	1	0	1	0	3	0	1	1	1	3	1	4	1
3	301763	12	2	1	0	3	2	0	0	0	0	1	2	1	2	0	0	5	0	1	1	1	3	2	4	1
3	303092	5	1	3	0	1	1	1	1	1	1	1	1	1	1	0	2	5	0	1	1	1	3	2	4	1
3	301553	12	2	1	0	2	2	1	1	0	1	0	1	1	1	2	2	7	1	2	1	1	3	2	4	1
3	302163	23	3	3	0	1	1	1	1	0	1	1	2	2	3	2	2	11	2	1	1	1	3	1	4	1
3	301066	25	3	3	0	4	2	1	1	0	1	0	0	0	0	0	0	0	0	1	2	2	3	2	4	1
3	302794	12	2	1	0	1	1	1	1	1	1	1	0	0	0	0	2	2	0	1	2	1	3	2	4	2
3	303093	2	1	3	0	2	2	1	1	1	1	1	1	1	2	1	0	5	0	1	2	2	3	1	4	1
3	300803	12	2	1	0	2	1	1	1	1	1	1	1	1	1	1	1	5	0	1	2	1	3	2	4	2
3	300800	25	3	3	0	2	1	1	1	1	1	1	1	1	1	2	1	6	0	1	2	2	3	1	4	1
3	303490	21	1	3	0	2	2	1	1	1	1	1	1	1	1	1	3	7	1	1	2	2	3	2	4	2
3	300162	15	1	3	0	1	1	1	1	0	1	1	2	2	1	1	2	8	1	1	2	2	3	2	4	2
3	301259	12	2	1	0	2	1	1	1	1	1	1	1	2	2	1	2	8	1	1	2	2	3	2	4	1
3	303778	12	2	1	0	1	1	1	1	1	1	0	3	2	3	0	1	9	1	1	2	2	3	2	4	1
3	303256	2	1	3	0	3	2	1	1	1	1	1	2	2	2	2	1	9	1	2	2	2	3	3	4	1
3	303481	21	1	3	0	3	2	1	1	1	1	1	2	2	2	2	1	9	1	2	2	2	3	1	4	1
3	301303	12	2	2	0	3	1	1	1	0	1	1	2	2	2	2	2	10	2	1	2	1	3	2	4	2
3	301435	25	3	3	0	2	1	1	1	0	1	1	2	2	2	2	2	10	2	1	2	1	3	2	4	2
3	302723	12	2	1	0	1	2	1	1	1	1	1	3	2	2	2	2	11	2	1	2	2	3	2	4	1
3	303356	32	1	3	0	1	1	1	1	1	1	1	2	2	2	3	3	12	2	1	2	2	3	1	4	2
3	302433	13	2	3	0	4	2	1	1	0	1	0	1	0	0	0	0	1	0	1	3	2	3	1	4	2
3	301251	12	2	1	0	1	1	1	0	0	1	1	2	1	0	0	0	3	0	2	3	1	3	2	4	1
3	300435	9	1	3	0	1	1	1	1	0	1	1	2	2	2	2	1	9	1	1	3	1	3	2	4	1
3	300334	5	1	3	0	1	2	1	1	0	0	1	2	2	2	2	2	10	2	1	3	1	3	2	4	1
3	303944	2	1	3	0	2	1	1	1	1	1	1	1	1	1	1	0	4	0	1	4	2	3	2	4	2
3	302005	5	1	3	0	1	3	1	1	1	1	1	0	0	0	2	2	4	0	1	4	2	3	1	4	3
3	301248	2	1	3	0	1	3	1	1	1	1	1	0	0	0	0	0	0	0	1	4	1	3	2	4	1
3	303574	24	1	3	0	1	1	1	1	1	1	0	0	0	0	0	0	0	0	1	4	2	3	2	4	3
3	300382	6	3	3	0	1	1	1	1	1	1	1	0	0	0	0	0	0	0	2	1	1	4	2	4	1
3	300462	12	2	1	0	2	3	1	1	1	1	1	1	0	0	0	0	1	0	2	1	2	4	1	4	1
3	301601	16	2	3	0	1	1	1	1	1	1	1	0	0	0	1	1	2	0	1	2	1	4	2	4	1
3	304108	12	2	1	0	1	1	1	1	1	1	1	0	0	0	0	2	2	0	1	2	2	4	2	4	3
3	302218	15	1	3	0	1	1	1	1	1	1	1	0	0	2	1	1	4	0	1	2	2	4	2	4	1
3	301157	12	2	1	0	1	3	1	1	1	1	1	2	2	2	0	0	6	0	1	2	1	4	2	4	1
3	302614	12	2	1	0	1	1	0	1	0	1	1	1	1	2	2	0	6	0	1	2	2	4	2	4	1
3	301813	23	3	3	0	2	2	1	0	0	0	0	0	0	3	2	2	7	1	1	2	1	4	2	4	2
3	303760	12	2	1	0	1	1	1	1	1	1	1	2	0	3	3	1	9	1	1	2	2	4	2	4	1
3	302150	12	2	1	0	3	1	1	1	0	1	1	2	2	2	1	2	9	1	1	2	1	4	2	4	2
3	300144	13	2	3	0	1	1	1	1	0	0	0	2	2	3	1	2	10	2	1	2	2	4	2	4	2
3	301421	4	3	3	0	2	1	1	1	0	1	1	2	2	2	2	2	10	2	2	2	1	4	2	4	2
3	302302	10	2	3	0	3	1	1	1	1	1	1	0	0	0	0	2	2	0	2	3	2	4	2	4	1
3	302152	12	2	2	0	1	1	1	1	1	1	1	0	0	1	1	1	3	0	2	3	1	4	2	4	1
3	300594	27	1	3	0	1	1	1	1	1	1	1	2	2	2	2	2	10	2	1	3	2	4	2	4	2
3	300910	5	1	3	0	1	1	1	1	1	1	1	0	0	0	2	2	4	0	1	4	1	4	3	4	1
3	302719	3	1	3	0	1	1	1	1	1	1	1	2	2	2	2	2	10	2	1	4	2	4	2	4	2
3	303252	21	1	3	0	1	1	1	1	1	1	1	3	2	3	3	0	11	2	1	4	1	4	2	4	1
3	303009	12	2	1	0	3	2	1	1	1	1	1	3	3	2	2	2	12	2	1	1	1	1	1	5	1
3	300351	2	1	3	0	3	2	1	1	0	1	1	2	2	2	0	1	7	1	2	1	2	1	2	5	1
3	301306	12	2	1	0	3	3	1	1	1	1	1	2	2	2	2	1	9	1	1	1	2	1	2	5	2
3	300475	12	2	1	0	3	1	1	1	0	1	1	2	2	0	1	2	7	1	1	2	2	1	3	5	3
3	301641	12	2	2	0	3	2	1	1	1	0	1	2	2	2	2	2	10	2	1	3	1	1	2	5	1
3	303135	10	2	3	0	1	1	1	1	1	1	1	2	2	2	2	2	10	2	2	3	1	1	2	5	1
3	300874	12	2	2	0	3	1	1	1	0	0	0	2	2	2	2	2	10	2	1	4	2	1	2	5	1
3	301004	2	1	3	0	5	1	1	1	0	1	1	2	2	2	2	2	10	2	2	1	1	2	2	5	1
3	300693	2	1	3	0	3	1	1	1	1	1	1	2	2	2	2	2	10	2	1	1	1	2	2	5	3
3	302268	12	2	1	0	1	1	1	0	0	0	1	0	0	0	1	1	2	0	1	1	2	2	2	5	2
3	302810	12	2	1	0	3	1	0	1	0	0	1	3	3	3	2	2	13	2	1	1	1	2	2	5	4
3	300837	27	1	3	0	1	1	1	1	1	1	1	1	1	3	2	2	9	1	1	2	2	2	2	5	2
3	302331	12	2	2	0	3	1	1	1	1	1	1	2	2	2	2	2	10	2	1	2	2	2	2	5	2
3	303365	12	2	1	0	1	1	1	1	1	1	1	2	2	2	0	0	6	0	1	3	1	2	2	5	2
3	303522	32	1	3	0	1	1	0	1	1	1	1	2	2	2	2	2	10	2	1	3	1	2	2	5	1
3	302375	5	1	3	0	1	1	1	1	1	1	1	3	3	2	2	2	12	2	1	3	2	2	2	5	2
3	300140	22	2	3	0	1	1	1	1	1	1	1	0	0	0	1	1	2	0	1	4	1	2	2	5	1
3	300896	5	1	3	0	2	1	1	1	1	1	1	0	0	2	1	2	5	0	1	4	1	2	1	5	2
3	302041	25	3	3	0	1	2	1	1	0	0	1	2	2	2	2	2	10	2	2	1	2	3	2	5	1
3	302149	12	2	1	0	2	1	1	1	1	1	1	1	0	0	0	0	1	0	2	1	2	3	2	5	1
3	301038	12	2	1	0	2	2	1	1	1	1	1	0	0	1	3	1	5	0	1	1	2	3	2	5	2
3	300772	32	1	3	0	1	1	1	1	1	1	1	0	0	1	2	2	5	0	2	1	2	3	2	5	2
3	301694	12	2	2	0	2	2	0	1	1	1	1	1	1	2	2	1	7	1	1	1	2	3	2	5	2
3	302574	12	2	2	0	1	3	0	1	0	1	1	2	2	2	0	2	8	1	1	1	2	3	2	5	1
3	302189	3	1	3	0	1	1	1	1	1	0	1	1	1	2	2	2	8	1	2	1	2	3	2	5	2
3	302460	31	3	3	0	2	2	1	1	0	1	1	1	1	1	3	2	8	1	1	1	2	3	2	5	3
3	300591	12	2	1	0	2	2	1	1	1	0	1	1	1	3	2	2	9	1	2	1	2	3	2	5	1
3	302455	12	2	1	0	3	2	1	1	1	1	1	2	2	2	2	2	10	2	2	1	2	3	2	5	1
3	301840	12	2	1	0	1	2	1	1	1	1	1	2	2	2	2	2	10	2	2	1	2	3	2	5	2
3	301476	25	3	3	0	1	1	1	1	1	1	1	2	2	2	2	2	10	2	2	1	2	3	1	5	1
3	301674	24	1	3	0	1	1	1	1	1	1	1	2	2	2	2	2	10	2	1	1	1	3	2	5	1
3	303973	2	1	3	0	3	2	1	1	0	1	1	1	2	3	2	2	10	2	1	1	2	3	1	5	2
3	300010	12	2	2	0	3	1	1	1	1	1	1	1	2	2	3	2	10	2	1	1	1	3	2	5	1
3	303263	17	1	3	0	2	1	1	1	1	1	1	2	2	2	2	3	11	2	1	1	2	3	2	5	1
3	302130	12	2	1	0	1	2	1	1	1	1	1	3	3	2	2	2	12	2	2	1	2	3	2	5	1
3	303924	12	2	1	0	1	3	1	1	1	1	1	0	0	0	0	0	0	0	1	2	2	3	2	5	1
3	302090	12	2	1	0	3	1	1	0	0	1	1	0	2	0	0	0	2	0	2	2	1	3	2	5	1
3	301852	21	1	3	0	1	1	1	1	1	1	1	0	0	0	0	2	2	0	1	2	2	3	2	5	2
3	301548	10	2	3	0	1	1	1	1	1	1	1	0	0	0	0	2	2	0	2	2	2	3	2	5	1
3	301693	23	3	3	0	2	1	1	1	1	1	1	1	1	1	0	0	3	0	1	2	1	3	2	5	2
3	301262	21	1	3	0	1	1	1	1	1	1	1	0	0	1	2	1	4	0	1	2	2	3	1	5	2
3	301031	6	3	3	0	1	1	1	1	1	1	1	0	0	1	1	2	4	0	2	2	1	3	2	5	2
3	300103	12	2	1	0	2	2	1	1	1	1	1	1	1	1	1	1	5	0	1	2	2	3	1	5	1
3	300025	12	2	1	0	2	3	1	1	0	1	1	1	1	1	1	1	5	0	1	2	2	3	2	5	1
3	303992	12	2	2	0	1	2	1	1	1	1	1	0	0	2	1	2	5	0	1	2	1	3	2	5	1
3	302662	25	3	3	0	1	1	1	1	1	1	1	0	0	2	1	2	5	0	1	2	2	3	1	5	1
3	303443	15	1	3	0	1	1	1	1	1	1	1	0	0	2	1	2	5	0	1	2	2	3	2	5	1
3	302796	12	2	1	0	1	1	1	1	1	1	1	0	2	1	3	0	6	0	1	2	2	3	3	5	2
3	303795	8	1	3	0	1	1	1	1	0	0	1	0	1	1	2	2	6	0	1	2	2	3	1	5	1
3	303276	21	1	3	0	3	2	1	1	0	1	1	2	0	1	2	2	7	1	1	2	2	3	2	5	1
3	302289	24	1	3	0	1	1	1	1	0	1	1	0	0	3	2	2	7	1	1	2	2	3	1	5	1
3	302213	11	2	3	0	1	3	1	1	0	1	1	1	2	2	2	2	9	1	2	2	2	3	2	5	2
3	302748	10	2	3	0	2	1	1	1	0	1	1	1	2	2	2	2	9	1	1	2	1	3	2	5	2
3	303532	5	1	3	0	3	2	1	1	1	1	1	1	1	3	2	2	9	1	1	2	2	3	1	5	2
3	300581	12	2	1	0	4	3	1	1	1	1	0	3	2	2	3	0	10	2	1	2	2	3	2	5	2
3	301373	12	2	1	0	3	1	1	1	0	1	1	2	2	2	2	2	10	2	1	2	2	3	2	5	1
3	302241	10	2	3	0	1	2	1	1	1	1	1	2	2	2	2	2	10	2	2	2	2	3	2	5	2
3	304003	12	2	1	0	3	3	1	1	0	1	1	3	2	2	2	2	11	2	2	2	2	3	2	5	2
3	301430	2	1	3	0	2	2	1	1	0	1	1	3	2	2	2	2	11	2	2	2	1	3	2	5	2
3	302958	21	1	3	0	3	1	1	1	1	1	1	3	3	3	3	0	12	2	1	2	1	3	2	5	1
3	302265	24	1	3	0	3	2	1	1	1	1	1	2	2	2	3	3	12	2	2	2	2	3	2	5	2
3	301523	4	3	3	0	1	1	1	1	1	1	1	0	0	0	0	1	1	0	2	3	1	3	2	5	2
3	302083	12	2	2	0	1	1	1	1	1	1	1	0	0	0	1	1	2	0	1	3	2	3	2	5	1
3	301384	10	2	3	0	1	1	1	1	1	1	1	1	0	1	1	0	3	0	1	3	2	3	2	5	2
3	300617	12	2	1	0	1	1	1	1	1	1	1	0	0	0	3	2	5	0	1	3	1	3	2	5	2
3	301857	30	3	3	0	1	1	1	1	1	1	1	0	0	0	3	2	5	0	1	3	2	3	2	5	1
3	302692	12	2	2	0	1	1	1	1	1	1	1	0	0	0	3	2	5	0	1	3	2	3	2	5	1
3	303616	12	2	1	0	1	1	1	1	0	1	1	2	2	2	0	0	6	0	1	3	2	3	2	5	2
3	300247	12	2	1	0	3	1	0	1	0	1	1	1	1	2	2	0	6	0	1	3	1	3	1	5	1
3	300498	12	2	1	0	2	2	0	1	0	0	1	2	1	1	1	1	6	0	1	3	2	3	1	5	2
3	301717	23	3	3	0	1	1	1	1	0	1	1	2	2	2	3	2	11	2	1	3	2	3	1	5	2
3	301673	23	3	3	0	2	1	1	1	1	1	1	0	0	0	0	0	0	0	1	4	2	3	3	5	3
3	303149	33	3	3	0	2	2	1	1	0	1	1	0	0	0	0	0	0	0	1	4	2	3	2	5	2
3	302760	15	1	3	0	2	1	1	1	0	1	1	0	0	0	0	1	1	0	1	4	1	3	1	5	2
3	300217	16	2	3	0	1	1	1	1	1	1	1	0	0	0	0	1	1	0	1	4	2	3	1	5	3
3	300679	21	1	3	0	1	1	1	1	1	1	1	0	0	0	0	2	2	0	1	4	1	3	2	5	2
3	303625	21	1	3	0	1	1	1	1	1	1	1	0	0	0	2	1	3	0	1	4	1	3	2	5	2
3	301132	10	2	3	0	2	1	1	1	1	1	1	1	1	1	2	0	5	0	1	4	2	3	2	5	3
3	300215	12	2	2	0	1	2	1	0	1	1	1	2	1	2	0	2	7	1	2	4	2	3	2	5	2
3	303379	15	1	3	0	3	2	1	1	1	1	1	1	2	2	2	2	9	1	1	4	2	3	2	5	2
3	301381	10	2	3	0	2	1	1	1	0	1	1	1	2	2	2	2	9	1	1	4	2	3	1	5	3
3	303458	32	1	3	0	1	1	1	1	1	1	1	0	2	3	2	2	9	1	1	4	2	3	2	5	2
3	302789	12	2	1	0	3	2	1	1	0	1	0	2	2	2	2	2	10	2	1	4	2	3	1	5	2
3	302046	12	2	2	0	1	1	1	1	1	1	1	2	2	2	2	2	10	2	2	4	1	3	2	5	1
3	301903	12	2	2	0	3	1	0	1	0	1	1	2	2	2	2	2	10	2	1	4	2	3	2	5	2
3	304089	12	2	1	0	5	4	0	0	0	0	0	3	0	3	2	2	10	2	1	4	2	3	1	5	2
3	302294	5	1	3	0	3	1	1	1	0	1	1	2	2	2	1	1	8	1	1	4	1	3	2	5	1
3	303275	17	1	3	0	3	1	1	1	0	1	1	2	2	3	2	2	11	2	1	4	2	3	2	5	1
3	300313	2	1	3	0	2	2	1	1	1	1	1	1	1	2	1	1	6	0	2	1	1	4	1	5	1
3	300842	12	2	1	0	1	2	1	1	1	1	1	1	1	1	2	2	7	1	1	1	2	4	2	5	2
3	302063	12	2	2	0	2	2	1	1	1	1	1	0	0	0	0	0	0	0	1	2	1	4	2	5	1
3	300945	10	2	3	0	1	2	1	1	1	1	1	0	1	0	0	0	1	0	2	2	1	4	2	5	1
3	304066	17	1	3	0	4	3	1	0	0	0	0	1	3	2	2	2	10	2	1	2	2	4	2	5	2
3	301530	12	2	1	0	1	1	1	1	1	1	1	0	0	0	0	2	2	0	1	3	2	4	2	5	2
3	302494	16	2	3	0	1	1	1	0	0	0	1	0	0	2	2	1	5	0	2	3	1	4	2	5	1
3	302742	12	2	1	0	1	1	1	1	1	1	1	0	0	3	3	2	8	1	1	3	2	4	2	5	1
3	302173	12	2	2	0	1	1	1	1	1	1	1	2	2	2	3	2	11	2	1	3	1	4	1	5	2
3	303990	12	2	1	0	2	2	0	1	0	1	0	2	2	2	2	3	11	2	1	3	2	4	2	5	2
3	300709	32	1	3	0	4	1	1	1	1	1	1	0	0	0	0	2	2	0	1	1	2	2	1	6	2
3	302536	12	2	2	0	2	1	1	1	1	1	1	1	0	0	0	0	1	0	1	2	1	2	1	6	3
3	301672	2	1	3	0	2	1	1	1	0	1	1	0	0	0	2	1	3	0	1	2	1	2	1	6	2
3	302906	13	2	3	0	3	1	1	1	0	1	1	1	2	2	2	2	9	1	1	3	2	2	1	6	1
3	300251	15	1	3	0	1	2	1	1	1	1	1	1	1	3	2	2	9	1	1	3	2	2	1	6	2
3	303849	12	2	1	0	1	1	1	1	0	1	1	0	0	0	0	0	0	0	1	1	2	3	1	6	1
3	301212	12	2	1	0	5	5	0	0	0	0	0	0	0	0	0	0	0	0	1	1	1	3	1	6	2
3	302896	10	2	3	0	3	2	1	1	1	1	1	3	1	1	2	0	7	1	2	1	2	3	1	6	1
3	301982	30	3	3	0	3	2	1	1	1	1	1	2	2	0	2	2	8	1	2	1	2	3	1	6	1
3	302877	8	1	3	0	2	2	1	1	1	1	1	0	1	3	2	2	8	1	1	1	2	3	1	6	2
3	300255	19	3	3	0	1	1	1	1	1	1	0	0	1	3	2	2	8	1	1	1	1	3	1	6	1
3	303789	12	2	1	0	1	2	1	1	1	1	1	0	0	3	3	3	9	1	1	1	2	3	1	6	1
3	303817	12	2	1	0	1	1	1	1	1	1	1	2	2	2	2	2	10	2	1	1	2	3	1	6	1
3	300183	9	1	3	0	2	1	1	1	1	1	1	2	2	2	2	2	10	2	1	1	1	3	1	6	2
3	300488	21	1	3	0	2	2	1	1	1	1	1	2	2	2	2	2	10	2	1	1	1	3	1	6	1
3	300208	12	2	1	0	1	2	1	1	1	1	1	2	2	3	2	2	11	2	1	1	2	3	1	6	2
3	300993	2	1	3	0	1	1	1	1	1	1	1	0	0	0	0	0	0	0	2	2	2	3	1	6	2
3	301030	25	3	3	0	2	1	1	1	0	0	1	0	0	0	0	0	0	0	1	2	1	3	1	6	3
3	300967	3	1	3	0	1	1	1	1	1	1	1	0	0	1	0	0	1	0	2	2	2	3	1	6	1
3	302027	22	2	3	0	1	1	1	1	1	1	0	0	0	0	0	1	1	0	1	2	2	3	1	6	1
3	301302	12	2	1	0	1	1	1	1	1	1	1	1	0	0	2	0	3	0	2	2	2	3	1	6	1
3	300385	32	1	3	0	1	1	1	1	1	1	1	0	0	0	2	1	3	0	2	2	1	3	1	6	1
3	302368	33	3	3	0	1	1	1	1	1	1	1	0	0	1	1	2	4	0	1	2	2	3	1	6	1
3	302995	12	2	2	0	1	1	1	1	1	1	1	0	0	0	2	2	4	0	1	2	1	3	1	6	2
3	303227	14	2	3	0	1	1	1	1	1	1	1	0	0	0	2	2	4	0	1	2	1	3	1	6	2
3	300120	32	1	3	0	2	2	1	1	0	0	1	2	1	1	1	0	5	0	1	2	1	3	1	6	1
3	301454	33	3	3	0	1	1	1	1	1	1	1	1	0	3	0	1	5	0	1	2	2	3	1	6	1
3	301924	23	3	3	0	2	1	1	1	0	1	1	1	1	1	1	1	5	0	1	2	2	3	1	6	1
3	301220	12	2	2	0	1	1	1	1	1	0	0	0	0	2	1	2	5	0	1	2	1	3	1	6	2
3	300191	12	2	2	0	2	2	1	1	1	1	1	0	0	2	1	2	5	0	1	2	1	3	1	6	1
3	301352	23	3	3	0	3	2	1	1	1	1	1	0	0	2	1	3	6	0	1	2	2	3	1	6	2
3	303124	12	2	2	0	2	2	1	1	1	1	1	0	2	1	2	2	7	1	1	2	1	3	1	6	1
3	303980	12	2	1	0	1	1	1	1	1	1	1	2	2	2	2	0	8	1	1	2	2	3	1	6	1
3	302263	12	2	1	0	3	1	1	1	0	1	1	1	1	2	2	2	8	1	1	2	2	3	1	6	2
3	300544	30	3	3	0	1	2	1	1	0	1	1	2	2	1	2	2	9	1	1	2	2	3	1	6	2
3	301998	12	2	1	0	1	2	1	1	1	1	1	2	2	3	3	2	12	2	1	2	2	3	1	6	3
3	303855	12	2	1	0	2	2	1	1	1	1	1	2	2	1	1	1	7	1	1	3	2	3	1	6	2
3	303932	2	1	3	0	3	2	1	1	1	1	1	1	2	2	1	1	7	1	2	3	1	3	1	6	2
3	302248	12	2	2	0	1	1	1	1	1	1	1	1	1	2	2	1	7	1	1	3	2	3	1	6	2
3	300154	21	1	3	0	1	1	1	0	1	1	1	1	1	2	1	2	7	1	1	3	2	3	1	6	2
3	301400	24	1	3	0	1	1	1	1	1	1	1	1	1	2	1	2	7	1	1	3	2	3	1	6	1
3	301397	12	2	1	0	2	1	1	1	1	1	1	1	1	1	2	2	7	1	1	3	1	3	1	6	3
3	302960	10	2	3	0	3	2	1	1	0	0	0	1	2	2	2	2	9	1	1	3	2	3	1	6	1
3	301849	23	3	3	0	1	2	1	0	0	1	0	1	2	2	2	2	9	1	1	3	1	3	1	6	1
3	300959	21	1	3	0	2	1	1	1	1	1	1	2	0	3	2	2	9	1	1	3	2	3	1	6	1
3	301623	12	2	1	0	3	2	1	1	1	1	1	2	2	2	2	2	10	2	1	3	2	3	1	6	2
3	302008	12	2	1	0	2	2	1	1	1	1	1	1	1	3	3	3	11	2	1	3	2	3	1	6	1
3	301539	23	3	3	0	1	2	1	1	1	1	1	0	0	0	0	0	0	0	2	4	2	3	1	6	3
3	302933	13	2	3	0	1	2	1	1	1	1	1	0	0	0	0	0	0	0	1	4	1	3	1	6	1
3	300216	5	1	3	0	1	2	1	1	0	1	1	0	0	0	0	2	2	0	1	4	2	3	1	6	2
3	302606	12	2	2	0	1	1	1	1	1	1	1	0	0	1	1	2	4	0	1	4	2	3	1	6	2
3	301977	12	2	2	0	1	1	1	1	1	1	1	0	0	2	2	1	5	0	2	4	2	3	1	6	1
3	301505	12	2	2	0	1	1	1	1	1	1	1	0	0	2	1	2	5	0	1	4	2	3	1	6	1
3	300915	10	2	3	0	1	1	1	1	1	1	1	0	0	2	0	3	5	0	1	4	1	3	1	6	1
3	301855	24	1	3	0	1	1	1	1	1	1	1	2	2	0	1	2	7	1	1	4	2	3	1	6	1
3	303274	2	1	3	0	1	2	1	1	1	1	1	1	1	1	2	2	7	1	1	4	2	3	1	6	1
3	301597	12	2	2	0	1	1	1	1	1	1	1	2	2	2	3	0	9	1	1	4	2	3	1	6	1
3	301208	12	2	1	0	2	2	1	1	1	1	1	1	1	2	2	3	9	1	1	4	2	3	1	6	1
3	301751	12	2	1	0	2	1	1	1	1	1	1	0	3	3	2	2	10	2	1	4	2	3	1	6	3
3	301343	23	3	3	0	2	2	1	0	1	0	0	1	1	3	2	3	10	2	1	4	1	3	1	6	2
3	301227	9	1	3	0	2	2	1	1	1	1	1	1	1	1	0	2	5	0	1	4	1	3	1	6	3
3	303178	13	2	3	0	3	3	1	1	1	1	1	0	0	0	3	2	5	0	2	4	2	3	1	6	3
3	300189	12	2	2	0	2	1	1	1	1	1	1	0	1	2	1	1	5	0	1	1	2	4	1	6	2
3	302019	25	3	3	0	1	1	1	1	1	1	1	0	0	0	0	0	0	0	2	2	2	4	1	6	1
3	301003	25	3	3	0	3	2	1	1	1	1	1	1	0	0	0	0	1	0	2	2	2	4	1	6	1
3	301656	24	1	3	0	2	1	1	1	0	0	0	0	0	0	2	1	3	0	1	2	2	4	1	6	1
3	302753	10	2	3	0	1	1	1	1	1	1	1	0	0	0	2	1	3	0	1	2	1	4	1	6	1
3	301420	21	1	3	0	1	2	1	1	1	1	1	2	2	3	0	1	8	1	2	2	1	4	1	6	1
3	302069	12	2	1	0	3	2	1	1	0	1	1	1	1	3	2	0	7	1	1	3	2	4	1	6	1
3	300543	12	2	1	0	2	2	1	1	1	1	0	3	2	3	3	2	13	2	1	3	2	4	1	6	1
3	302829	12	2	2	0	1	1	1	0	0	0	0	0	0	0	2	0	2	0	1	4	2	4	1	6	2
3	303857	12	2	1	0	3	2	1	0	0	0	0	2	2	3	2	2	11	2	2	1	2	1	2	7	3
3	301398	10	2	3	0	1	1	1	1	1	1	1	2	2	2	1	0	7	1	1	2	2	1	2	7	2
3	302870	13	2	3	0	2	1	1	1	1	1	1	2	2	3	2	2	11	2	2	1	2	1	2	7	1
3	302699	12	2	1	0	1	1	1	1	1	1	1	2	2	2	2	2	10	2	1	1	2	1	2	7	1
3	300719	12	2	1	0	2	1	1	1	0	1	1	2	2	2	2	2	10	2	1	1	2	1	2	7	2
3	301810	23	3	3	0	1	1	1	1	1	0	0	0	2	2	2	2	8	1	1	3	1	1	2	7	1
3	302436	13	2	3	0	1	1	1	1	1	1	0	2	2	2	1	1	8	1	1	4	2	1	2	7	2
3	302394	12	2	1	0	4	1	0	0	0	0	1	2	2	2	2	1	9	1	1	4	1	1	2	7	2
3	300625	9	1	3	0	1	1	1	1	0	0	0	0	0	0	0	0	0	0	2	1	2	2	2	7	2
3	300710	15	1	3	0	1	1	1	1	1	1	1	0	0	0	0	0	0	0	1	1	1	2	2	7	2
3	300326	12	2	2	0	1	1	1	1	1	1	1	0	0	0	2	2	4	0	1	1	2	2	2	7	1
3	303929	13	2	3	0	2	1	1	1	1	1	0	3	2	1	2	0	8	1	1	1	2	2	1	7	2
3	303282	2	1	3	0	1	1	1	1	1	1	1	0	0	0	0	0	0	0	1	2	1	2	2	7	2
3	302086	30	3	3	0	1	1	1	1	1	1	1	0	0	0	0	0	0	0	1	2	2	2	3	7	1
3	300306	1	2	3	0	1	1	1	1	1	1	1	0	0	1	1	2	4	0	2	2	2	2	2	7	1
3	303693	16	2	3	0	1	1	1	1	1	1	1	0	0	2	2	2	6	0	1	2	1	2	2	7	1
3	302393	22	2	3	0	1	1	1	1	1	1	0	0	0	1	3	2	6	0	1	2	1	2	2	7	1
3	302007	12	2	1	0	3	1	0	1	0	1	0	2	2	2	2	2	10	2	1	2	2	2	2	7	1
3	301891	30	3	3	0	1	2	1	1	1	1	1	0	0	2	2	2	6	0	1	3	2	2	3	7	3
3	301914	12	2	1	0	1	1	1	1	1	1	1	2	2	2	2	0	8	1	1	3	2	2	2	7	1
3	300446	4	3	3	0	1	1	1	1	1	1	1	0	0	0	0	0	0	0	1	4	2	2	3	7	3
3	301211	21	1	3	0	1	1	1	1	1	1	1	0	0	0	0	3	3	0	2	4	2	2	4	7	2
3	301299	12	2	1	0	2	3	1	1	0	1	1	1	1	1	1	1	5	0	1	4	1	2	2	7	1
3	303303	2	1	3	0	3	1	1	1	1	1	1	1	1	1	1	1	5	0	1	4	2	2	2	7	2
3	301195	12	2	1	0	3	2	1	1	1	1	1	2	2	2	2	3	11	2	1	4	2	2	2	7	2
3	300222	12	2	1	0	2	2	1	1	1	1	1	3	3	3	3	2	14	3	1	4	2	2	2	7	1
3	301983	12	2	1	0	1	1	1	1	1	1	1	2	2	2	3	2	11	2	2	1	2	3	2	7	2
3	301105	3	1	3	0	1	1	1	1	1	1	1	0	0	0	0	0	0	0	1	1	2	3	2	7	1
3	300489	22	2	3	0	2	1	1	1	0	1	1	0	0	0	0	0	0	0	2	1	1	3	2	7	1
3	302669	12	2	2	0	1	1	1	1	0	1	1	0	0	0	1	0	1	0	1	1	2	3	2	7	1
3	300234	2	1	3	0	3	1	1	1	0	1	1	2	2	2	2	2	10	2	2	1	2	3	2	7	2
3	301263	12	2	1	0	1	3	1	1	1	1	1	1	1	1	1	1	5	0	1	2	1	3	2	7	2
3	302652	12	2	2	0	1	2	1	1	1	1	1	1	1	1	0	2	5	0	1	2	2	3	2	7	1
3	300308	12	2	2	0	1	1	1	1	1	1	1	0	0	1	3	2	6	0	1	2	1	3	1	7	1
3	302199	13	2	3	0	1	1	1	1	1	1	1	0	0	3	2	2	7	1	1	2	2	3	2	7	1
3	301769	23	3	3	0	2	2	0	1	0	0	0	3	3	1	1	0	8	1	1	2	1	3	2	7	1
3	301586	12	2	2	0	1	1	0	1	0	0	1	2	2	2	2	2	10	2	2	2	2	3	1	7	2
3	302280	12	2	1	0	1	2	1	1	1	1	1	3	3	2	2	2	12	2	1	2	2	3	1	7	1
3	302876	16	2	3	0	1	2	1	1	1	1	1	1	1	0	0	0	2	0	2	3	2	3	2	7	2
3	300299	16	2	3	0	2	1	1	1	0	1	1	0	0	0	2	0	2	0	2	3	2	3	2	7	1
3	302860	33	3	3	0	1	1	1	1	1	1	1	0	1	2	2	1	6	0	2	3	1	3	3	7	1
3	301281	1	2	3	0	2	1	1	1	1	1	1	1	1	1	1	2	6	0	1	3	1	3	2	7	2
3	300286	21	1	3	0	1	2	1	1	1	1	1	2	2	2	2	0	8	1	1	3	2	3	2	7	2
3	300184	31	3	3	0	1	1	1	1	0	1	1	0	2	2	2	2	8	1	1	3	2	3	1	7	1
3	303297	12	2	2	0	1	1	1	1	1	1	1	0	1	3	2	2	8	1	1	3	1	3	1	7	1
3	301991	12	2	1	0	2	1	1	1	1	1	1	0	0	0	0	0	0	0	1	4	2	3	2	7	1
3	303215	12	2	2	0	1	1	1	1	0	0	1	0	0	0	0	0	0	0	1	4	1	3	1	7	1
3	302297	2	1	3	0	1	1	1	1	0	1	1	1	1	1	1	1	5	0	1	4	2	3	2	7	1
3	300749	23	3	3	0	1	1	1	1	1	1	1	0	2	1	1	1	5	0	1	4	2	3	1	7	1
3	303351	23	3	3	0	3	1	1	1	1	1	1	2	2	2	2	0	8	1	1	4	2	3	2	7	1
3	300270	12	2	1	0	1	1	1	1	1	1	1	2	2	2	1	1	8	1	1	4	2	3	2	7	2
3	300934	12	2	2	0	1	1	1	1	1	1	1	2	2	2	2	2	10	2	1	4	2	3	2	7	2
3	301335	12	2	2	0	1	1	1	1	1	1	1	2	2	2	2	2	10	2	1	4	2	3	2	7	2
3	302238	12	2	2	0	1	3	1	1	0	1	1	3	2	2	2	2	11	2	1	4	2	3	2	7	1
3	300690	15	1	3	0	1	2	1	1	1	0	0	0	0	0	0	0	0	0	2	1	1	4	4	7	3
3	301881	18	3	3	0	1	1	1	1	1	1	1	0	0	2	0	0	2	0	1	3	2	4	2	7	2
3	303872	12	2	1	0	3	3	1	1	1	1	1	2	2	3	2	2	11	2	1	2	2	1	2	1	1
3	303387	12	2	1	0	1	1	1	1	0	1	1	1	0	2	1	1	5	0	2	1	2	2	2	1	1
3	301695	5	1	3	0	1	1	1	0	0	0	0	0	0	0	2	3	5	0	2	1	1	2	2	1	1
3	303923	2	1	3	0	2	1	1	1	1	1	1	1	1	1	1	2	6	0	1	1	2	2	1	1	1
3	302222	10	2	3	0	2	2	1	1	0	1	0	1	1	3	2	2	9	1	2	1	2	2	2	1	1
3	303727	12	2	1	0	4	3	1	1	1	1	1	2	2	2	2	2	10	2	2	1	2	2	2	1	2
3	300050	5	1	3	0	2	2	1	1	1	1	0	1	1	1	0	0	3	0	1	1	1	2	2	1	3
3	302900	12	2	2	0	2	2	1	0	0	0	0	1	0	0	0	2	3	0	1	1	1	2	2	1	1
3	300507	13	2	3	0	1	1	1	1	1	1	1	0	0	1	0	2	3	0	1	1	1	2	2	1	2
3	301683	9	1	3	0	3	1	1	1	1	1	1	2	1	1	0	0	4	0	1	1	2	2	2	1	2
3	302161	2	1	3	0	4	3	1	1	1	1	1	1	1	2	0	0	4	0	1	1	1	2	2	1	1
3	301145	12	2	1	0	1	1	1	1	1	1	1	1	1	1	0	1	4	0	1	1	2	2	2	1	1
3	300944	12	2	1	0	2	2	1	1	1	1	1	1	1	0	1	1	4	0	2	1	2	2	2	1	1
3	301325	3	1	3	0	1	1	1	1	1	1	1	1	1	0	0	2	4	0	1	1	1	2	2	1	2
3	302125	12	2	2	0	1	1	1	1	1	1	1	0	2	0	0	2	4	0	1	1	1	2	2	1	1
3	301988	12	2	1	0	1	1	1	1	1	1	1	0	0	2	0	2	4	0	1	1	1	2	2	1	2
3	300014	21	1	3	0	2	2	1	1	0	1	1	0	1	0	1	2	4	0	1	1	1	2	2	1	2
3	303498	32	1	3	0	1	1	1	1	1	1	1	1	0	0	2	2	5	0	1	1	1	2	2	1	1
3	300166	12	2	1	0	1	1	1	1	1	1	1	0	0	0	3	2	5	0	2	1	2	2	2	1	1
3	300954	12	2	1	0	2	2	1	1	1	1	1	1	2	1	2	0	6	0	2	1	1	2	2	1	1
3	303306	23	3	3	0	3	2	1	1	1	1	1	2	2	2	2	2	10	2	1	1	1	2	2	1	2
3	302828	13	2	3	0	2	2	1	1	1	1	1	1	1	1	1	0	4	0	1	2	2	2	2	1	2
3	300918	12	2	1	0	1	1	1	1	1	1	1	0	1	2	1	0	4	0	1	2	2	2	2	1	2
3	301074	3	1	3	0	3	1	1	1	1	1	1	1	1	2	1	0	5	0	1	2	2	2	2	1	2
3	302281	24	1	3	0	2	1	1	1	1	1	1	1	1	1	1	1	5	0	1	2	2	2	2	1	2
3	300137	32	1	3	0	1	2	1	1	1	1	1	0	1	2	1	2	6	0	1	2	2	2	1	1	2
3	302200	12	2	1	0	3	1	1	1	0	1	1	2	2	1	1	1	7	1	1	2	2	2	2	1	1
3	303323	1	2	3	0	3	2	1	1	1	1	0	2	1	2	1	1	7	1	1	2	2	2	2	1	1
3	302866	12	2	1	0	3	2	1	1	1	1	1	1	1	2	2	1	7	1	1	2	1	2	2	1	2
3	300899	12	2	1	0	2	2	1	1	1	1	1	1	1	2	2	1	7	1	1	2	2	2	1	1	2
3	303587	12	2	1	0	1	1	1	1	0	0	1	1	1	3	2	2	9	1	1	2	1	2	2	1	2
3	302625	12	2	2	0	1	1	1	1	1	1	1	1	1	3	2	2	9	1	1	2	1	2	2	1	2
3	302235	1	2	3	0	2	2	1	1	1	1	1	1	1	3	2	2	9	1	1	2	1	2	2	1	2
3	300124	2	1	3	0	1	3	1	1	1	1	1	0	0	0	0	0	0	0	1	3	2	2	1	1	4
3	300833	10	2	3	0	1	1	1	1	1	1	1	0	0	0	0	0	0	0	1	3	2	2	2	1	1
3	300890	32	1	3	0	1	1	1	1	1	1	1	0	0	0	0	0	0	0	1	3	2	2	2	1	3
3	302590	12	2	1	0	1	2	1	1	1	1	1	1	0	0	0	0	1	0	2	3	1	2	2	1	1
3	303412	15	1	3	0	1	2	1	1	1	1	1	0	0	1	1	1	3	0	1	3	2	2	1	1	2
3	301905	5	1	3	0	1	1	1	1	1	1	1	0	0	0	2	1	3	0	1	3	2	2	2	1	1
3	303038	12	2	1	0	4	2	1	0	0	1	0	2	2	2	2	2	10	2	1	3	2	2	2	1	2
3	301876	12	2	1	0	3	2	1	1	1	1	1	2	2	2	2	2	10	2	1	3	2	2	2	1	1
3	302822	12	2	2	0	2	2	1	1	1	1	1	2	2	2	2	2	10	2	1	3	2	2	2	1	1
3	302744	12	2	1	0	3	2	1	0	0	0	1	3	2	3	2	2	12	2	1	3	2	2	2	1	1
3	301624	10	2	3	0	2	2	1	1	1	1	1	1	1	1	0	0	3	0	1	4	1	2	2	1	1
3	300808	10	2	3	0	2	1	1	1	1	1	1	1	1	2	2	2	8	1	1	4	2	2	2	1	1
3	303250	30	3	3	0	1	1	1	1	1	0	0	1	1	2	2	2	8	1	1	4	2	2	2	1	1
3	301542	30	3	3	0	2	1	1	1	1	1	1	1	1	1	3	2	8	1	1	4	1	2	2	1	2
3	302775	25	3	3	0	2	1	1	1	1	1	1	1	1	1	3	2	8	1	1	4	1	2	2	1	2
3	301738	12	2	2	0	1	1	1	1	0	0	0	1	2	2	2	2	9	1	1	4	2	2	2	1	1
3	301985	5	1	3	0	1	1	1	1	1	1	1	0	0	0	0	0	0	0	1	4	1	2	2	1	1
3	300047	16	2	3	0	1	1	1	1	0	1	1	0	2	1	0	0	3	0	1	1	2	3	2	1	2
3	302493	3	1	3	0	1	1	1	1	1	1	1	0	0	0	2	1	3	0	2	1	2	3	1	1	2
3	303510	12	2	1	0	3	3	1	1	1	1	1	1	0	0	0	2	3	0	1	1	1	3	2	1	2
3	302967	12	2	1	0	2	1	1	1	1	1	1	1	1	0	0	3	5	0	2	1	2	3	1	1	1
3	301416	2	1	3	0	3	2	1	1	1	1	1	1	1	2	1	1	6	0	2	1	2	3	2	1	2
3	303321	2	1	3	0	2	1	1	1	1	1	1	1	1	2	1	1	6	0	2	1	2	3	1	1	1
3	303580	12	2	1	0	3	1	1	1	1	1	1	1	1	1	2	1	6	0	2	1	2	3	2	1	1
3	303656	12	2	1	0	3	2	1	1	1	1	1	1	1	1	2	1	6	0	2	1	2	3	2	1	1
3	301740	12	2	1	0	2	1	1	0	1	1	0	1	1	1	1	2	6	0	1	1	2	3	2	1	1
3	300388	2	1	3	0	2	1	1	1	0	1	0	1	1	1	1	2	6	0	2	1	2	3	1	1	1
3	303732	12	2	1	0	2	1	1	1	0	1	1	1	1	0	2	2	6	0	1	1	2	3	1	1	1
3	302255	24	1	3	0	3	2	1	1	1	1	1	0	1	1	3	2	7	1	1	1	2	3	2	1	2
3	302892	12	2	2	0	1	1	1	1	1	1	1	1	0	0	0	0	1	0	2	1	1	3	2	1	2
3	300511	12	2	1	0	1	1	1	1	1	1	1	1	1	0	0	0	2	0	2	1	1	3	2	1	1
3	303333	12	2	2	0	2	1	1	1	1	1	1	1	1	0	0	0	2	0	2	1	1	3	2	1	1
3	301922	1	2	3	0	2	2	1	1	1	1	1	1	1	0	0	0	2	0	2	1	2	3	2	1	2
3	303942	2	1	3	0	3	2	1	1	1	1	1	1	1	0	0	0	2	0	2	1	2	3	2	1	1
3	302006	24	1	3	0	2	2	1	1	1	1	1	1	1	0	0	0	2	0	1	1	2	3	2	1	2
3	300088	21	1	3	0	2	3	1	1	0	1	1	1	1	0	0	0	2	0	1	1	2	3	4	1	1
3	301230	12	2	2	0	1	1	1	1	1	1	1	0	1	1	0	0	2	0	2	1	2	3	2	1	1
3	300974	10	2	3	0	1	2	1	1	1	1	0	0	0	2	0	0	2	0	2	1	2	3	2	1	3
3	303960	2	1	3	0	2	2	1	1	1	1	1	1	1	1	0	0	3	0	1	1	2	3	3	1	1
3	300019	13	2	3	0	1	1	1	1	1	1	1	1	1	1	0	0	3	0	1	1	2	3	2	1	2
3	300175	12	2	1	0	2	2	1	1	1	1	1	1	0	0	1	1	3	0	1	1	2	3	2	1	1
3	301967	12	2	1	0	1	3	1	1	1	1	1	0	0	1	0	2	3	0	1	1	2	3	3	1	2
3	300331	32	1	3	0	1	1	1	1	1	1	1	2	2	0	0	0	4	0	1	1	2	3	2	1	1
3	300783	16	2	3	0	2	1	1	0	0	1	1	1	1	2	0	0	4	0	1	1	2	3	2	1	1
3	300450	21	1	3	0	2	2	1	1	1	1	1	1	1	2	0	0	4	0	2	1	2	3	2	1	1
3	300860	12	2	1	0	1	1	1	1	1	1	1	1	1	1	1	0	4	0	1	1	2	3	2	1	4
3	302166	12	2	2	0	2	2	1	1	1	1	1	0	0	2	2	0	4	0	1	1	2	3	2	1	1
3	301464	12	2	1	0	1	1	1	1	1	1	1	0	0	2	1	1	4	0	1	1	2	3	2	1	2
3	301402	23	3	3	0	1	1	1	1	1	1	1	0	0	2	1	1	4	0	1	1	2	3	2	1	2
3	304026	12	2	1	0	2	2	1	1	1	1	1	1	1	0	0	2	4	0	2	1	1	3	2	1	2
3	303411	25	3	3	0	3	2	1	1	1	1	0	1	1	0	0	2	4	0	1	1	1	3	2	1	2
3	300067	10	2	3	0	2	2	0	1	0	0	1	2	2	1	0	0	5	0	1	1	2	3	2	1	2
3	303318	12	2	1	0	2	1	1	1	1	1	1	2	1	1	1	0	5	0	1	1	2	3	2	1	2
3	301010	2	1	3	0	2	1	1	1	1	1	1	0	1	1	1	2	5	0	2	1	2	3	2	1	1
3	302926	13	2	3	0	2	1	1	0	1	1	1	0	1	1	1	2	5	0	1	1	1	3	2	1	2
3	300064	12	2	1	0	1	1	1	1	1	1	1	1	0	0	2	2	5	0	1	1	2	3	4	1	1
3	303945	16	2	3	0	1	2	1	1	0	1	1	1	0	0	2	2	5	0	1	1	1	3	2	1	2
3	301648	17	1	3	0	1	1	1	1	1	0	1	0	0	0	3	2	5	0	2	1	2	3	1	1	1
3	301501	10	2	3	0	3	1	1	1	1	1	1	2	2	2	0	0	6	0	1	1	1	3	2	1	1
3	303808	12	2	1	0	2	3	1	1	0	1	1	1	1	2	2	0	6	0	2	1	2	3	2	1	1
3	300703	12	2	1	0	1	2	1	1	1	1	1	2	0	2	1	1	6	0	2	1	1	3	2	1	1
3	300461	12	2	1	0	1	1	1	1	0	1	0	1	1	2	1	1	6	0	2	1	1	3	1	1	2
3	301289	25	3	3	0	2	2	1	1	0	0	1	1	1	1	1	2	6	0	1	1	2	3	2	1	1
3	303127	31	3	3	0	1	1	1	0	1	1	0	0	0	1	3	2	6	0	1	1	2	3	1	1	3
3	300649	12	2	2	0	1	1	1	1	1	1	1	1	1	2	2	1	7	1	1	1	2	3	2	1	2
3	301652	25	3	3	0	1	1	1	1	1	1	1	1	1	1	2	2	7	1	2	1	2	3	2	1	2
3	300729	10	2	3	0	1	1	1	1	1	1	1	1	1	1	2	2	7	1	2	1	1	3	2	1	1
3	303254	25	3	3	0	2	1	1	1	1	1	1	1	1	1	2	2	7	1	1	1	2	3	2	1	1
3	302273	15	1	3	0	3	1	1	1	1	1	1	1	1	1	2	2	7	1	2	1	2	3	1	1	2
3	301894	21	1	3	0	2	1	1	1	1	1	1	1	1	1	2	2	7	1	1	1	2	3	1	1	1
3	303722	9	1	3	0	2	2	1	0	0	1	1	1	0	2	2	2	7	1	1	1	2	3	2	1	2
3	300422	21	1	3	0	1	1	1	1	0	1	1	1	0	2	2	2	7	1	1	1	2	3	2	1	3
3	300065	12	2	1	0	2	1	1	1	1	1	1	1	1	1	3	2	8	1	1	1	2	3	2	1	1
3	303957	2	1	3	0	3	2	1	1	1	1	1	2	2	2	3	0	9	1	1	1	1	3	2	1	1
3	302337	30	3	3	0	1	3	1	1	1	1	1	2	2	2	1	2	9	1	1	1	1	3	2	1	2
3	303705	2	1	3	0	2	2	1	1	1	1	1	0	3	2	2	2	9	1	1	1	1	3	1	1	1
3	303947	2	1	3	0	3	2	1	1	1	1	1	1	1	2	3	2	9	1	2	1	2	3	1	1	1
3	301657	12	2	2	0	1	1	1	1	1	1	1	2	2	2	2	2	10	2	1	1	1	3	2	1	3
3	301805	12	2	2	0	2	1	1	1	0	1	1	2	2	2	2	2	10	2	2	1	2	3	2	1	3
3	303090	2	1	3	0	2	1	1	1	1	1	1	2	2	2	2	2	10	2	2	1	2	3	2	1	3
3	303097	25	3	3	0	3	1	1	1	1	1	1	2	2	2	2	2	10	2	1	1	1	3	2	1	1
3	300080	25	3	3	0	3	2	1	1	1	1	1	2	2	2	2	2	10	2	1	1	2	3	2	1	1
3	301446	4	3	3	0	1	1	1	1	1	1	1	2	2	2	2	2	10	2	2	1	2	3	2	1	2
3	301989	10	2	3	0	2	1	1	1	0	0	1	2	2	2	2	2	10	2	2	1	2	3	2	1	1
3	301369	10	2	3	0	1	2	1	1	1	1	1	2	2	2	2	2	10	2	1	1	1	3	2	1	2
3	302916	13	2	3	0	2	1	1	1	0	1	1	2	2	2	2	2	10	2	1	1	1	3	2	1	2
3	302338	12	2	2	0	1	2	1	1	0	1	1	3	2	2	2	2	11	2	1	1	1	3	1	1	1
3	302825	5	1	3	0	2	3	1	1	0	1	1	3	2	2	2	2	11	2	2	1	2	3	1	1	2
3	302935	21	1	3	0	4	2	1	1	0	1	1	3	2	2	2	2	11	2	1	1	1	3	2	1	1
3	303539	12	2	1	0	3	2	1	1	1	1	1	2	2	2	3	2	11	2	1	1	2	3	2	1	1
3	300701	12	2	2	0	1	1	1	1	1	1	1	2	2	3	3	2	12	2	1	1	2	3	2	1	1
3	303749	12	2	1	0	2	3	1	1	1	1	1	2	2	3	2	3	12	2	2	1	2	3	2	1	1
3	300552	12	2	1	0	2	1	1	0	1	1	1	2	2	2	3	3	12	2	1	1	2	3	2	1	1
3	303255	33	3	3	0	1	2	1	1	0	1	1	2	2	2	3	3	12	2	1	1	2	3	2	1	1
3	300408	12	2	2	0	1	2	1	1	1	1	1	0	0	0	0	0	0	0	1	2	2	3	2	1	2
3	303141	10	2	3	0	2	2	1	1	0	1	0	0	0	0	0	0	0	0	1	2	1	3	2	1	1
3	300240	4	3	3	0	1	1	1	1	1	1	1	0	0	0	0	2	2	0	1	2	2	3	2	1	1
3	303982	2	1	3	0	3	1	1	1	1	1	1	1	1	1	1	0	4	0	1	2	2	3	2	1	1
3	300616	16	2	3	0	1	2	1	1	1	1	1	1	1	1	1	0	4	0	1	2	2	3	2	1	1
3	300252	12	2	1	0	3	2	1	1	0	1	1	1	1	0	1	1	4	0	1	2	2	3	2	1	2
3	300281	12	2	1	0	3	2	1	1	1	1	1	1	1	1	1	1	5	0	1	2	1	3	2	1	1
3	301968	12	2	1	0	2	1	1	1	1	1	1	1	1	1	1	1	5	0	1	2	1	3	2	1	1
3	301441	21	1	3	0	1	1	1	1	1	1	1	1	1	1	1	1	5	0	1	2	2	3	2	1	2
3	302516	12	2	2	0	2	1	1	1	0	1	1	0	1	2	1	2	6	0	1	2	2	3	2	1	2
3	303972	12	2	1	0	3	2	1	1	0	0	1	0	0	3	1	2	6	0	1	2	2	3	2	1	1
3	301987	12	2	1	0	1	1	1	1	0	0	1	2	2	2	0	1	7	1	1	2	2	3	2	1	2
3	302529	12	2	2	0	1	2	1	1	1	1	1	2	2	1	1	1	7	1	2	2	2	3	2	1	1
3	303495	12	2	2	0	3	1	0	1	1	1	1	2	2	1	1	1	7	1	2	2	2	3	2	1	1
3	302830	5	1	3	0	3	1	1	1	1	1	1	1	0	2	2	2	7	1	1	2	2	3	2	1	2
3	304094	12	2	1	0	1	2	1	1	1	1	1	0	0	3	2	2	7	1	1	2	2	3	1	1	1
3	302172	12	2	2	0	2	2	1	1	0	0	0	1	2	3	2	0	8	1	1	2	1	3	2	1	1
3	302473	15	1	3	0	2	2	1	1	0	1	1	1	1	2	2	2	8	1	1	2	2	3	2	1	1
3	301359	23	3	3	0	3	3	1	1	0	1	1	1	1	2	2	2	8	1	1	2	2	3	2	1	1
3	301197	10	2	3	0	1	1	0	1	1	1	1	1	1	2	2	2	8	1	1	2	2	3	2	1	3
3	303460	12	2	1	0	2	1	1	1	1	1	1	1	2	3	1	2	9	1	1	2	2	3	1	1	3
3	300290	4	3	3	0	2	1	1	1	1	1	1	1	2	2	2	2	9	1	1	2	2	3	1	1	1
3	302586	16	2	3	0	2	1	1	1	1	1	1	1	2	2	2	2	9	1	1	2	2	3	1	1	2
3	301070	12	2	2	0	1	1	1	1	1	1	1	0	0	3	3	3	9	1	2	2	2	3	2	1	1
3	302216	12	2	1	0	2	1	1	1	1	1	1	2	2	2	2	2	10	2	1	2	1	3	1	1	3
3	303188	12	2	1	0	3	1	1	1	1	1	1	2	2	2	2	2	10	2	1	2	2	3	2	1	1
3	303324	12	2	2	0	2	2	1	1	1	1	1	2	2	2	2	2	10	2	2	2	1	3	1	1	2
3	300232	3	1	3	0	3	1	1	1	1	0	0	2	2	2	2	2	10	2	2	2	2	3	2	1	2
3	302251	24	1	3	0	3	1	1	1	0	1	0	2	2	2	2	2	10	2	1	2	2	3	1	1	2
3	300053	32	1	3	0	3	1	1	1	1	1	1	2	2	2	2	2	10	2	1	2	2	3	2	1	2
3	302078	30	3	3	0	2	2	1	1	1	1	1	2	2	2	2	2	10	2	1	2	2	3	2	1	2
3	302015	30	3	3	0	2	2	1	1	1	1	1	2	2	2	2	2	10	2	1	2	2	3	1	1	1
3	300366	32	1	3	0	3	3	1	1	1	1	1	2	2	2	2	2	10	2	1	2	2	3	2	1	2
3	300718	22	2	3	0	1	1	1	1	1	1	1	2	2	2	2	2	10	2	1	2	2	3	2	1	1
3	301812	22	2	3	0	3	1	1	1	0	1	1	2	2	2	2	2	10	2	1	2	2	3	2	1	2
3	300973	27	1	3	0	1	2	1	1	0	1	0	2	2	2	2	2	10	2	1	2	1	3	2	1	1
3	301581	27	1	3	0	2	1	1	1	0	1	1	2	2	2	2	2	10	2	1	2	1	3	2	1	1
3	300315	32	1	3	0	1	1	1	1	1	1	1	2	2	2	2	2	10	2	2	2	1	3	2	1	1
3	302414	12	2	1	0	3	2	1	1	1	1	1	2	2	3	2	2	11	2	1	2	2	3	2	1	2
3	302060	12	2	1	0	3	1	1	1	1	1	1	2	2	3	2	2	11	2	1	2	1	3	2	1	2
3	300536	2	1	3	0	3	2	1	1	1	1	1	2	2	3	2	2	11	2	1	2	2	3	2	1	1
3	300483	12	2	1	0	1	1	1	1	1	1	1	2	2	2	3	2	11	2	2	2	1	3	1	1	1
3	301676	12	2	1	0	2	1	1	1	1	1	1	2	2	2	3	2	11	2	1	2	2	3	1	1	1
3	301936	12	2	1	0	3	2	1	1	1	1	1	2	2	2	2	3	11	2	2	2	1	3	2	1	1
3	301540	1	2	3	0	1	1	1	1	0	1	1	2	2	2	2	3	11	2	2	2	2	3	2	1	1
3	303865	2	1	3	0	3	1	1	1	1	1	1	2	2	2	2	3	11	2	1	2	1	3	2	1	4
3	300245	12	2	1	0	1	1	1	1	1	1	1	3	3	3	2	2	13	2	1	2	1	3	2	1	1
3	300061	10	2	3	0	2	2	1	1	1	1	1	2	2	3	3	3	13	2	1	2	2	3	2	1	2
3	304045	12	2	1	0	2	2	1	1	1	1	1	3	3	3	3	2	14	3	1	2	1	3	2	1	2
3	303903	12	2	1	0	3	2	1	1	1	1	1	3	3	2	3	3	14	3	1	2	2	3	1	1	3
3	302318	12	2	1	0	1	1	1	1	1	1	1	3	3	3	3	3	15	3	2	2	1	3	2	1	2
3	302490	12	2	1	0	1	1	1	1	1	1	1	0	0	0	0	0	0	0	1	3	2	3	2	1	1
3	302120	12	2	1	0	1	2	1	1	1	1	1	0	0	0	0	0	0	0	1	3	2	3	2	1	1
3	300293	12	2	1	0	2	1	1	1	1	1	1	0	0	0	0	0	0	0	2	3	2	3	1	1	1
3	301799	2	1	3	0	1	1	1	1	1	1	1	0	0	0	0	0	0	0	1	3	2	3	1	1	2
3	300341	7	3	3	0	1	2	1	1	0	1	1	0	0	0	0	0	0	0	1	3	2	3	2	1	2
3	301246	10	2	3	0	1	1	1	1	1	1	1	0	0	0	0	0	0	0	1	3	2	3	2	1	3
3	301775	15	1	3	0	1	1	1	1	1	1	1	0	0	0	0	0	0	0	1	3	1	3	2	1	3
3	301495	20	3	3	0	4	1	1	1	1	1	1	0	0	0	0	0	0	0	2	3	1	3	2	1	1
3	301827	5	1	3	0	1	1	1	1	1	1	1	0	0	0	0	0	0	0	1	3	2	3	2	1	2
3	300666	10	2	3	0	1	1	1	1	1	1	0	0	0	0	0	0	0	0	2	3	2	3	2	1	1
3	300352	12	2	1	0	3	2	1	1	1	1	1	1	1	0	0	0	2	0	1	3	2	3	2	1	1
3	302395	12	2	1	0	2	2	1	1	1	1	1	1	1	0	0	0	2	0	2	3	1	3	2	1	2
3	302978	12	2	1	0	2	2	1	1	1	0	1	1	1	0	0	0	2	0	1	3	2	3	1	1	2
3	303640	12	2	2	0	2	2	1	0	1	1	1	1	1	0	0	0	2	0	1	3	2	3	2	1	4
3	302396	21	1	3	0	2	1	1	1	0	1	1	1	1	0	0	0	2	0	2	3	2	3	2	1	1
3	301494	5	1	3	0	2	1	1	1	1	1	1	1	1	0	0	0	2	0	1	3	2	3	1	1	1
3	301423	23	3	3	0	3	2	1	1	0	1	1	0	0	0	2	0	2	0	1	3	1	3	2	1	1
3	302354	12	2	1	0	2	2	1	1	1	1	1	1	1	1	0	0	3	0	1	3	2	3	2	1	1
3	303153	31	3	3	0	1	1	1	1	1	1	1	1	1	1	0	0	3	0	1	3	2	3	3	1	1
3	302114	9	1	3	0	1	1	1	1	1	1	1	0	0	1	1	1	3	0	1	3	2	3	2	1	1
3	300102	12	2	1	0	2	1	1	1	1	1	1	0	0	0	2	1	3	0	1	3	1	3	2	1	1
3	301073	15	1	3	0	1	1	1	1	1	1	1	0	0	0	2	1	3	0	1	3	1	3	2	1	1
3	301388	23	3	3	0	1	1	1	1	1	1	0	0	0	0	2	1	3	0	1	3	1	3	1	1	1
3	302415	12	2	1	0	3	1	1	1	1	1	1	2	1	1	0	0	4	0	1	3	1	3	1	1	1
3	300036	12	2	2	0	3	2	1	1	1	1	1	1	1	2	0	0	4	0	1	3	2	3	2	1	2
3	303698	9	1	3	0	1	1	1	1	1	1	1	1	1	2	0	0	4	0	1	3	2	3	2	1	1
3	301036	10	2	3	0	1	2	1	1	0	1	1	1	1	2	0	0	4	0	1	3	2	3	2	1	1
3	300165	23	3	3	0	1	1	1	1	1	1	1	1	1	1	1	0	4	0	1	3	2	3	2	1	1
3	301631	10	2	3	0	1	1	1	1	1	1	0	1	1	1	1	0	4	0	1	3	2	3	2	1	2
3	302881	12	2	2	0	2	2	1	1	1	1	1	1	1	1	0	1	4	0	1	3	1	3	2	1	2
3	303110	8	1	3	0	1	1	1	1	1	1	0	2	2	3	0	2	9	1	1	3	2	3	3	1	1
3	302959	16	2	3	0	2	1	1	1	1	1	1	3	1	2	1	2	9	1	1	3	1	3	2	1	2
3	303032	1	2	3	0	1	2	1	1	1	1	1	2	2	2	1	2	9	1	1	3	1	3	1	1	1
3	303301	16	2	3	0	1	1	1	1	1	1	1	2	2	2	1	2	9	1	1	3	2	3	2	1	1
3	303377	12	2	1	0	1	4	1	1	1	1	1	1	2	3	1	2	9	1	1	3	2	3	1	1	2
3	300533	12	2	1	0	3	1	1	1	1	1	1	2	1	2	2	2	9	1	1	3	1	3	2	1	1
3	301890	12	2	1	0	1	2	1	1	1	1	1	2	2	2	2	2	10	2	1	3	1	3	2	1	1
3	304092	12	2	1	0	1	1	1	1	1	1	1	2	2	2	2	2	10	2	1	3	2	3	2	1	1
3	301923	12	2	1	0	2	1	1	1	1	1	1	2	2	2	2	2	10	2	1	3	2	3	2	1	1
3	304081	12	2	1	0	3	2	1	1	1	1	0	2	2	2	2	2	10	2	1	3	2	3	2	1	1
3	301257	12	2	1	0	2	2	1	1	0	1	1	2	2	2	2	2	10	2	1	3	2	3	3	1	2
3	303900	12	2	1	0	1	1	1	1	1	1	1	2	2	2	2	2	10	2	1	3	2	3	2	1	2
3	302147	12	2	1	0	2	2	1	1	1	1	1	2	2	2	2	2	10	2	1	3	2	3	3	1	1
3	301757	12	2	1	0	1	1	1	1	1	1	1	2	2	2	2	2	10	2	1	3	2	3	1	1	2
3	303222	1	2	3	0	2	2	1	1	0	1	0	2	2	2	2	2	10	2	1	3	1	3	2	1	1
3	301265	25	3	3	0	2	2	1	1	1	1	0	2	2	2	2	2	10	2	2	3	2	3	1	1	2
3	303576	32	1	3	0	4	2	1	1	1	1	1	2	2	2	2	2	10	2	1	3	1	3	1	1	1
3	300221	10	2	3	0	3	2	1	1	1	1	1	2	2	2	2	2	10	2	1	3	2	3	2	1	1
3	303611	12	2	1	0	3	3	1	1	1	0	0	3	3	3	3	3	15	3	2	3	2	3	2	1	1
3	301113	12	2	1	0	1	1	1	0	0	1	1	0	0	0	0	0	0	0	1	4	2	3	2	1	1
3	302237	10	2	3	0	1	2	1	1	1	1	1	1	1	0	0	0	2	0	1	4	2	3	1	1	2
3	303781	12	2	1	0	1	1	1	1	1	1	1	1	1	0	0	2	4	0	1	4	2	3	2	1	2
3	300737	5	1	3	0	3	1	1	1	1	1	1	0	0	0	2	2	4	0	1	4	1	3	2	1	1
3	304097	12	2	1	0	2	2	1	1	1	1	1	1	1	2	1	0	5	0	1	4	2	3	2	1	1
3	303309	23	3	3	0	2	2	1	1	1	1	1	2	0	1	0	2	5	0	1	4	2	3	1	1	2
3	302123	12	2	1	0	2	1	1	1	1	1	1	1	1	2	2	0	6	0	1	4	2	3	2	1	1
3	300055	3	1	3	0	2	2	1	1	1	1	1	1	2	2	1	1	7	1	1	4	2	3	3	1	1
3	302165	12	2	2	0	2	1	1	1	1	1	1	1	2	1	2	1	7	1	1	4	2	3	3	1	2
3	300171	12	2	1	0	1	1	1	1	1	1	1	2	2	1	0	2	7	1	1	4	2	3	1	1	1
3	303268	17	1	3	0	1	1	1	1	0	1	1	1	1	1	2	2	7	1	1	4	1	3	2	1	1
3	303236	5	1	3	0	2	2	1	1	1	1	1	1	1	1	2	2	7	1	1	4	2	3	1	1	1
3	300072	12	2	2	0	1	1	1	1	0	1	1	0	0	2	2	3	7	1	1	4	1	3	2	1	2
3	304047	12	2	1	0	3	1	1	1	1	1	1	2	3	0	1	2	8	1	1	4	2	3	1	1	2
3	303020	16	2	3	0	3	1	1	1	0	0	1	1	1	2	2	2	8	1	1	4	1	3	2	1	2
3	303269	12	2	1	0	1	2	1	1	0	1	0	2	0	1	2	3	8	1	1	4	1	3	2	1	2
3	303015	12	2	1	0	2	2	1	1	1	1	1	1	2	2	2	2	9	1	1	4	1	3	2	1	2
3	302859	12	2	2	0	2	1	1	1	1	1	1	1	2	2	2	2	9	1	1	4	1	3	2	1	1
3	303214	3	1	3	0	1	1	1	1	0	1	1	1	2	2	2	2	9	1	1	4	2	3	2	1	1
3	300210	12	2	1	0	2	2	1	1	1	1	1	1	1	3	2	2	9	1	1	4	1	3	2	1	1
3	300303	12	2	1	0	2	1	1	1	1	1	1	1	1	3	2	2	9	1	1	4	2	3	1	1	2
3	303079	2	1	3	0	2	2	1	1	0	1	0	1	1	3	2	2	9	1	1	4	1	3	1	1	2
3	301517	12	2	1	0	3	1	1	0	0	1	0	2	2	2	2	2	10	2	2	4	2	3	2	1	1
3	301561	16	2	3	0	2	2	1	1	1	1	1	2	2	2	2	2	10	2	2	4	1	3	2	1	2
3	303028	27	1	3	0	3	1	1	1	1	1	1	2	2	2	2	2	10	2	1	4	2	3	2	1	1
3	301650	15	1	3	0	3	1	1	1	1	1	1	2	2	2	2	2	10	2	1	4	2	3	2	1	1
3	303925	30	3	3	0	1	1	0	1	0	0	1	0	0	0	0	0	0	0	1	4	2	3	2	1	1
3	300423	32	1	3	0	1	1	1	1	1	1	1	0	0	0	0	2	2	0	1	4	2	3	1	1	1
3	301800	21	1	3	0	2	1	1	1	1	1	1	1	1	0	3	1	6	0	1	4	2	3	1	1	2
3	300998	33	3	3	0	1	2	1	1	1	1	1	1	1	2	2	2	8	1	1	4	2	3	1	1	1
3	303051	5	1	3	0	1	2	1	1	1	1	1	1	1	2	2	3	9	1	1	4	1	3	2	1	2
3	302499	12	2	1	0	1	1	1	1	1	1	1	0	0	3	3	3	9	1	1	4	2	3	2	1	2
3	301580	12	2	2	0	2	2	1	1	1	1	1	1	1	1	2	1	6	0	2	1	2	4	2	1	1
3	301736	15	1	3	0	1	2	1	1	1	1	1	1	0	1	2	3	7	1	1	1	2	4	2	1	1
3	303508	21	1	3	0	1	1	1	1	1	1	0	1	1	3	2	2	9	1	2	1	2	4	2	1	2
3	300988	12	2	1	0	2	1	1	1	1	1	1	2	0	0	0	0	2	0	1	1	2	4	2	1	1
3	302292	12	2	2	0	1	2	1	1	1	1	1	1	1	0	0	0	2	0	1	1	1	4	2	1	1
3	302061	31	3	3	0	2	2	0	1	0	0	0	1	1	0	0	0	2	0	2	1	2	4	2	1	2
3	302207	24	1	3	0	1	2	1	1	1	1	1	1	1	0	0	0	2	0	2	1	2	4	2	1	1
3	300153	12	2	1	0	1	1	1	1	1	1	1	2	2	0	0	0	4	0	1	1	2	4	2	1	1
3	303958	2	1	3	0	1	1	1	1	1	1	1	1	1	1	2	0	5	0	1	1	2	4	1	1	1
3	301896	12	2	1	0	2	1	1	1	1	1	1	0	0	2	2	1	5	0	2	1	1	4	2	1	2
3	302304	12	2	1	0	1	2	1	1	0	1	1	1	1	2	2	0	6	0	2	1	2	4	2	1	1
3	301180	3	1	3	0	1	2	1	1	1	1	1	1	1	1	3	0	6	0	1	1	2	4	2	1	1
3	302988	12	2	1	0	2	2	1	1	1	1	1	1	1	2	1	1	6	0	1	1	1	4	2	1	1
3	300522	13	2	3	0	1	1	1	1	1	1	1	1	1	1	2	2	7	1	2	1	2	4	2	1	1
3	301399	4	3	3	0	1	1	1	1	1	1	1	1	0	2	2	2	7	1	1	1	1	4	2	1	1
3	300712	12	2	1	0	3	2	1	1	0	1	1	2	2	2	2	2	10	2	1	1	2	4	2	1	2
3	303119	2	1	3	0	3	2	1	1	1	1	1	2	2	2	2	2	10	2	2	1	2	4	2	1	1
3	302841	25	3	3	0	2	1	1	1	0	0	0	2	2	2	2	2	10	2	2	1	1	4	2	1	2
3	302921	10	2	3	0	3	1	1	1	0	1	1	1	2	3	2	2	10	2	2	1	1	4	2	1	1
3	300412	21	1	3	0	1	3	1	1	1	1	1	3	2	2	2	2	11	2	2	1	2	4	2	1	3
3	300399	20	3	3	0	1	1	1	1	1	1	1	0	0	0	0	0	0	0	1	2	2	4	3	1	1
3	301885	5	1	3	0	2	3	1	1	1	1	1	0	0	0	0	2	2	0	1	2	2	4	2	1	2
3	301802	2	1	3	0	4	2	1	1	0	0	1	1	1	2	1	0	5	0	1	2	2	4	2	1	1
3	303329	25	3	3	0	2	1	1	1	0	1	0	0	0	3	1	1	5	0	2	2	2	4	2	1	2
3	301238	12	2	1	0	1	2	1	0	0	1	1	0	1	1	1	2	5	0	1	2	2	4	2	1	1
3	303337	17	1	3	0	2	1	1	1	1	1	1	2	1	1	2	2	8	1	1	2	2	4	2	1	2
3	301834	5	1	3	0	3	3	1	1	1	1	1	1	1	3	2	2	9	1	2	2	2	4	1	1	2
3	300417	12	2	1	0	1	1	1	1	1	1	1	2	2	2	2	2	10	2	1	2	2	4	1	1	2
3	300503	3	1	3	0	3	1	1	1	1	1	1	2	2	2	2	2	10	2	1	2	1	4	2	1	2
3	300159	9	1	3	0	3	1	1	1	1	1	1	2	2	2	2	2	10	2	1	2	2	4	2	1	1
3	301974	22	2	3	0	3	2	1	1	1	1	1	2	2	2	2	2	10	2	1	2	2	4	2	1	2
3	302532	12	2	1	0	3	1	1	1	1	1	1	2	2	2	2	3	11	2	1	2	2	4	2	1	1
3	303842	12	2	1	0	1	1	1	1	1	1	1	0	0	0	0	0	0	0	1	3	2	4	2	1	1
3	303465	12	2	1	0	3	2	1	1	1	1	1	0	0	0	0	0	0	0	1	3	1	4	2	1	1
3	303546	12	2	1	0	1	1	1	1	1	1	1	0	0	0	0	0	0	0	2	3	2	4	2	1	1
3	303352	25	3	3	0	1	2	1	1	1	1	1	0	0	0	0	0	0	0	1	3	2	4	2	1	1
3	302816	5	1	3	0	1	2	1	1	1	1	1	0	0	0	0	0	0	0	1	3	2	4	2	1	2
3	300563	9	1	3	0	1	1	0	1	1	1	0	1	1	0	0	0	2	0	1	3	1	4	2	1	1
3	300753	30	3	3	0	3	2	1	1	1	1	1	0	3	0	0	0	3	0	1	3	2	4	2	1	1
3	301486	33	3	3	0	2	1	1	1	1	1	1	1	1	1	0	0	3	0	1	3	2	4	2	1	2
3	303943	12	2	2	0	2	2	1	1	1	0	1	0	1	0	0	2	3	0	1	3	1	4	2	1	1
3	302369	25	3	3	0	3	1	1	1	1	1	1	0	0	0	1	2	3	0	1	3	2	4	2	1	2
3	302335	5	1	3	0	1	1	1	1	1	1	1	0	0	0	0	3	3	0	1	3	2	4	2	1	1
3	303173	12	2	1	0	1	1	1	1	1	1	1	1	1	2	0	0	4	0	1	3	1	4	2	1	2
3	302565	24	1	3	0	2	3	1	1	1	1	1	1	1	1	1	0	4	0	2	3	1	4	2	1	1
3	302884	9	1	3	0	2	2	1	1	0	1	1	1	0	2	0	1	4	0	1	3	2	4	2	1	2
3	300648	10	2	3	0	3	2	1	1	0	1	1	2	2	2	2	2	10	2	1	3	1	4	2	1	1
3	300158	21	1	3	0	1	1	1	1	1	1	1	2	2	2	2	2	10	2	2	3	2	4	2	1	2
3	300840	12	2	1	0	2	2	1	1	0	1	1	1	3	2	2	2	10	2	1	3	2	4	2	1	1
3	301838	12	2	2	0	3	1	1	1	1	1	1	2	1	3	2	2	10	2	1	3	2	4	2	1	1
3	301237	3	1	3	0	1	1	1	1	1	1	1	1	2	3	2	2	10	2	1	3	2	4	1	1	2
3	300567	32	1	3	0	1	1	1	1	1	1	1	2	2	1	3	2	10	2	1	3	2	4	2	1	2
3	301551	12	2	1	0	3	2	1	1	1	1	1	1	2	2	3	2	10	2	1	3	2	4	1	1	2
3	300500	30	3	3	0	1	1	1	0	0	1	1	2	3	3	3	0	11	2	2	3	2	4	2	1	1
3	300149	31	3	3	0	4	1	1	1	1	1	1	3	3	3	1	1	11	2	1	3	1	4	2	1	2
3	303584	12	2	1	0	5	3	1	1	1	1	1	3	3	3	2	2	13	2	1	3	1	4	1	1	2
3	300721	32	1	3	0	1	1	1	1	1	1	1	0	0	0	0	0	0	0	1	4	2	4	2	1	1
3	301490	6	3	3	0	1	2	1	1	1	1	1	0	0	0	1	1	2	0	1	4	2	4	3	1	1
3	302011	12	2	1	0	2	2	1	1	1	1	0	1	2	2	0	0	5	0	1	4	2	4	1	1	1
3	300661	5	1	3	0	2	1	1	1	1	1	1	1	1	1	0	2	5	0	1	4	2	4	2	1	1
3	301193	12	2	2	0	2	1	1	1	1	1	1	1	2	3	0	2	8	1	1	4	2	4	2	1	2
3	301482	12	2	1	0	2	1	1	1	1	1	1	2	2	2	2	1	9	1	1	4	2	4	1	1	3
3	300656	21	1	3	0	1	1	1	1	1	1	1	1	2	2	2	2	9	1	1	4	2	4	1	1	1
3	301782	4	3	3	0	2	1	1	1	1	1	1	1	1	3	2	2	9	1	1	4	2	4	2	1	1
3	300968	12	2	1	0	3	1	1	1	1	1	1	2	2	2	2	2	10	2	1	4	1	4	2	1	1
3	300884	10	2	3	0	1	2	1	1	1	1	1	0	0	0	0	0	0	0	1	4	2	4	2	1	2
3	301316	12	2	2	0	1	2	1	1	1	1	1	2	2	2	2	2	10	2	1	4	1	4	2	1	1
3	303176	17	1	3	0	3	2	1	0	1	1	1	0	0	2	2	2	6	0	1	2	2	1	2	2	1
3	303390	6	3	3	0	1	2	1	1	0	0	0	1	1	1	1	2	6	0	1	4	1	1	2	2	2
3	300786	12	2	2	0	1	2	1	1	1	1	1	0	1	2	0	0	3	0	2	1	2	1	2	2	1
3	302386	15	1	3	0	1	1	1	1	1	1	1	0	0	1	2	2	5	0	1	1	1	1	2	2	1
3	302507	32	1	3	0	4	2	1	1	1	1	1	2	2	2	2	2	10	2	1	3	2	1	2	2	1
3	302664	12	2	2	0	2	1	1	1	0	1	1	1	0	0	0	0	1	0	1	4	2	1	2	2	1
3	303284	6	3	3	0	3	2	0	1	1	1	1	2	2	0	1	2	7	1	1	4	1	1	1	2	2
3	301911	5	1	3	0	1	2	1	1	1	1	1	2	2	2	2	2	10	2	1	1	1	2	2	2	1
3	300972	10	2	3	0	1	1	1	1	0	1	1	0	0	2	2	2	6	0	1	2	1	2	2	2	1
3	300528	12	2	1	0	1	1	1	1	1	1	1	0	2	2	3	3	10	2	1	2	1	2	1	2	1
3	301043	27	1	3	0	2	1	1	1	1	1	1	1	1	1	2	1	6	0	1	3	1	2	2	2	2
3	303224	9	1	3	0	1	1	1	1	1	1	1	2	2	2	2	2	10	2	2	4	1	2	2	2	2
3	302448	10	2	3	0	3	3	1	0	0	0	0	2	2	2	2	2	10	2	2	1	1	3	2	2	1
3	304039	12	2	1	0	2	2	1	1	1	1	1	2	1	3	2	2	10	2	1	1	1	3	2	2	1
3	303396	31	3	3	0	3	1	1	1	0	0	0	2	2	0	0	2	6	0	2	2	1	3	2	2	2
3	302073	12	2	1	0	3	2	1	1	1	1	1	2	3	2	2	2	11	2	1	1	2	2	2	3	1
3	302655	17	1	3	0	2	2	1	0	1	1	1	1	1	1	0	0	3	0	1	3	2	2	1	3	1
3	300762	2	1	3	0	2	2	1	1	0	1	1	2	0	1	1	1	5	0	1	3	2	2	2	3	2
3	303707	12	2	1	0	3	2	1	1	1	1	1	1	2	1	3	3	10	2	1	4	1	2	2	3	3
3	300854	12	2	1	0	2	2	1	1	1	1	1	2	2	2	3	2	11	2	1	4	1	2	2	3	2
3	302293	2	1	3	0	4	1	1	1	1	1	1	1	0	0	0	0	1	0	2	1	1	3	2	3	2
3	300750	2	1	3	0	4	2	1	0	1	1	1	1	0	0	0	0	1	0	2	1	1	3	2	3	3
3	303164	5	1	3	0	2	1	1	1	1	1	1	1	0	0	0	0	1	0	1	1	1	3	2	3	3
3	301130	12	2	1	0	2	1	1	1	1	1	0	1	1	2	1	0	5	0	2	1	2	3	2	3	1
3	302373	12	2	1	0	5	1	1	1	1	1	1	1	1	2	1	1	6	0	1	1	2	3	2	3	2
3	302875	12	2	1	0	1	2	1	1	1	1	1	1	1	2	1	1	6	0	1	1	1	3	2	3	2
3	303606	12	2	1	0	2	2	1	1	1	1	1	1	1	1	1	2	6	0	2	1	2	3	2	3	1
3	303869	10	2	3	0	1	1	1	1	1	1	1	2	2	2	1	0	7	1	1	1	1	3	2	3	2
3	300900	12	2	1	0	1	2	1	1	1	0	0	0	1	2	2	2	7	1	1	1	2	3	2	3	1
3	302901	12	2	1	0	1	1	1	1	1	1	1	0	0	3	2	2	7	1	2	1	1	3	2	3	3
3	301831	10	2	3	0	1	1	1	1	0	1	1	2	2	2	1	2	9	1	1	1	1	3	2	3	1
3	302685	6	3	3	0	3	1	1	1	1	1	1	1	1	3	2	2	9	1	1	1	1	3	2	3	1
3	301725	12	2	1	0	1	2	1	1	1	1	1	2	2	2	2	2	10	2	1	1	1	3	2	3	1
3	301444	12	2	2	0	1	1	1	1	0	1	0	2	2	2	2	2	10	2	1	1	2	3	2	3	2
3	300112	21	1	3	0	2	2	1	1	1	1	1	2	2	2	2	2	10	2	1	1	1	3	2	3	1
3	302587	31	3	3	0	3	3	1	1	1	1	1	2	2	2	2	2	10	2	1	1	2	3	3	3	1
3	303121	5	1	3	0	1	1	1	1	1	1	1	1	3	3	2	2	11	2	1	1	2	3	2	3	2
3	303265	22	2	3	0	2	2	1	1	1	1	0	2	2	2	3	2	11	2	1	1	2	3	2	3	1
3	303799	12	2	1	0	2	2	1	1	1	1	1	3	3	3	3	3	15	3	2	1	2	3	3	3	2
3	301147	20	3	3	0	1	1	1	1	1	1	1	0	0	0	0	0	0	0	1	2	1	3	2	3	2
3	300870	15	1	3	0	1	2	1	1	1	1	1	0	0	0	0	0	0	0	2	2	2	3	2	3	1
3	301376	10	2	3	0	1	2	1	1	1	1	1	2	1	1	0	0	4	0	1	2	2	3	1	3	2
3	302127	12	2	1	0	3	3	1	0	1	1	0	1	1	2	0	0	4	0	2	2	2	3	2	3	1
3	300317	10	2	3	0	2	3	1	1	0	1	1	1	1	2	0	0	4	0	1	2	1	3	1	3	1
3	302104	22	2	3	0	1	1	1	1	1	1	0	0	0	2	1	2	5	0	1	2	1	3	3	3	2
3	301858	12	2	1	0	1	2	1	1	1	1	1	0	0	3	2	2	7	1	1	2	2	3	2	3	1
3	300384	12	2	1	0	2	2	1	1	1	1	1	1	0	3	2	2	8	1	1	2	1	3	2	3	2
3	303890	12	2	1	0	2	2	1	0	0	1	1	1	0	3	2	2	8	1	2	2	1	3	2	3	2
3	300811	22	2	3	0	3	1	1	1	0	1	1	1	0	3	2	2	8	1	2	2	1	3	2	3	2
3	300087	12	2	1	0	1	1	1	1	0	1	1	2	2	1	2	3	10	2	1	2	2	3	2	3	1
3	302918	30	3	3	0	5	2	1	0	1	1	1	3	3	2	2	2	12	2	1	2	2	3	2	3	1
3	301511	12	2	1	0	3	1	1	1	0	1	1	1	1	0	0	0	2	0	2	3	1	3	1	3	4
3	302047	12	2	2	0	1	2	1	1	1	1	1	0	0	2	1	1	4	0	1	3	1	3	1	3	2
3	302626	7	3	3	0	1	1	1	1	1	1	1	0	0	2	1	1	4	0	1	3	2	3	1	3	1
3	303704	12	2	1	0	1	1	1	1	1	1	1	0	0	1	2	1	4	0	1	3	2	3	2	3	1
3	301020	2	1	3	0	1	1	1	1	1	1	1	0	0	0	2	2	4	0	1	3	1	3	2	3	2
3	301749	12	2	2	0	1	1	1	1	1	1	1	0	0	0	1	3	4	0	1	3	2	3	2	3	1
3	303113	6	3	3	0	2	2	1	1	1	1	1	1	1	1	2	0	5	0	1	3	1	3	2	3	1
3	300717	12	2	1	0	2	2	1	0	1	1	1	2	2	2	2	1	9	1	1	3	2	3	2	3	3
3	303114	12	2	1	0	2	1	1	1	1	1	1	2	2	3	2	2	11	2	1	3	2	3	2	3	1
3	300744	23	3	3	0	2	2	0	1	1	1	1	2	2	3	2	2	11	2	1	3	2	3	2	3	2
3	301275	12	2	1	0	2	2	1	1	0	1	1	3	3	2	2	2	12	2	1	3	1	3	1	3	1
3	301210	11	2	3	0	1	2	1	1	1	1	1	1	1	1	0	0	3	0	1	4	1	3	2	3	1
3	300157	30	3	3	0	2	1	1	1	0	1	1	2	1	1	0	0	4	0	1	4	2	3	2	3	2
3	302804	12	2	2	0	1	1	1	1	1	1	1	1	1	2	1	0	5	0	1	4	1	3	3	3	1
3	302466	12	2	1	0	2	2	1	1	1	1	1	1	1	1	2	1	6	0	1	4	1	3	2	3	2
3	300554	12	2	2	0	1	1	1	1	1	1	1	1	1	2	0	2	6	0	1	4	1	3	2	3	1
3	300538	12	2	2	0	1	1	1	1	1	1	1	2	2	1	1	2	8	1	1	4	2	3	2	3	2
3	301470	12	2	1	0	3	1	1	1	0	1	1	2	2	2	2	2	10	2	1	4	1	3	2	3	1
3	300282	12	2	1	0	2	3	0	0	0	1	1	2	2	2	2	2	10	2	1	4	1	3	1	3	1
3	301537	5	1	3	0	2	1	1	1	1	1	1	1	2	0	0	0	3	0	1	4	1	3	2	3	1
3	302091	24	1	3	0	1	2	1	1	1	1	1	0	0	0	2	2	4	0	1	4	1	3	2	3	1
3	303116	2	1	3	0	3	2	1	1	1	1	1	3	2	2	2	2	11	2	1	4	2	3	2	3	1
3	300377	2	1	3	0	2	2	1	1	0	1	1	2	2	2	2	2	10	2	2	1	2	4	2	3	1
3	303209	2	1	3	0	2	1	1	1	1	1	1	2	2	2	2	2	10	2	1	1	1	4	2	3	2
3	301121	2	1	3	0	3	1	1	1	0	0	0	1	1	1	2	0	5	0	2	1	1	4	3	3	2
3	303025	12	2	1	0	3	1	1	1	1	1	1	1	1	2	1	1	6	0	1	1	2	4	3	3	3
3	303530	5	1	3	0	2	1	1	1	1	1	1	1	1	1	1	2	6	0	1	1	2	4	2	3	1
3	303115	24	1	3	0	4	2	1	1	1	1	1	0	0	3	2	2	7	1	2	1	2	4	2	3	2
3	301417	5	1	3	0	1	1	1	1	1	1	1	0	0	3	2	2	7	1	2	1	2	4	2	3	1
3	300653	18	3	3	0	1	1	1	1	1	1	1	1	1	2	2	2	8	1	1	1	2	4	2	3	1
3	300276	32	1	3	0	3	2	1	1	1	0	1	1	1	2	2	2	8	1	1	1	2	4	2	3	2
3	303892	12	2	1	0	3	1	1	1	1	1	1	2	2	2	2	2	10	2	2	1	2	4	2	3	2
3	301252	12	2	2	0	3	2	1	1	0	1	1	2	2	2	2	2	10	2	1	1	1	4	2	3	1
3	303437	12	2	1	0	1	1	1	1	1	1	1	1	2	3	3	2	11	2	2	1	2	4	2	3	1
3	303993	12	2	1	0	3	1	1	1	1	1	1	2	2	2	2	3	11	2	1	1	1	4	2	3	2
3	301366	2	1	3	0	1	1	1	1	0	1	1	2	2	2	2	3	11	2	2	1	1	4	2	3	2
3	303930	2	1	3	0	3	3	1	1	1	1	1	1	2	2	0	0	5	0	1	2	2	4	2	3	2
3	300180	12	2	1	0	2	1	1	1	1	1	1	0	0	3	2	2	7	1	1	2	1	4	2	3	1
3	301960	12	2	1	0	2	2	1	1	1	1	1	1	1	0	3	2	7	1	1	2	2	4	2	3	1
3	301995	10	2	3	0	3	1	1	1	0	1	1	1	0	2	2	3	8	1	1	2	2	4	1	3	2
3	300346	12	2	2	0	1	1	1	1	1	1	1	3	3	3	0	0	9	1	2	2	2	4	2	3	1
3	300788	21	1	3	0	2	2	1	1	0	1	1	1	2	2	2	2	9	1	1	2	1	4	1	3	2
3	302278	12	2	2	0	1	1	1	1	1	1	1	2	2	2	2	2	10	2	1	2	1	4	2	3	1
3	301455	23	3	3	0	2	2	1	1	0	1	1	2	2	2	2	2	10	2	1	2	1	4	2	3	1
3	301572	12	2	2	0	2	1	1	1	0	1	1	1	2	3	2	2	10	2	2	2	1	4	2	3	1
3	302372	2	1	3	0	2	1	1	0	1	1	1	1	0	0	0	0	1	0	2	3	1	4	2	3	1
3	303554	13	2	3	0	1	1	1	1	1	1	1	0	0	0	0	1	1	0	1	3	2	4	2	3	1
3	301978	30	3	3	0	1	2	0	0	0	1	1	0	0	2	1	1	4	0	1	3	1	4	2	3	1
3	302036	23	3	3	0	2	1	1	1	1	1	1	0	0	1	2	1	4	0	1	3	1	4	1	3	2
3	301593	1	2	3	0	2	1	1	1	1	1	1	1	1	0	0	2	4	0	1	3	1	4	2	3	1
3	300181	2	1	3	0	1	2	1	1	1	1	1	0	0	0	2	2	4	0	1	3	2	4	2	3	1
3	303101	2	1	3	0	1	1	1	1	1	1	1	0	0	0	2	2	4	0	1	3	1	4	2	3	2
3	302306	33	3	3	0	1	2	1	1	1	1	1	1	1	2	1	0	5	0	1	3	2	4	2	3	2
3	303239	15	1	3	0	1	2	1	1	0	1	0	1	1	1	2	0	5	0	1	3	2	4	3	3	3
3	302620	23	3	3	0	2	1	1	1	0	1	1	1	1	1	2	0	5	0	1	3	1	4	2	3	2
3	303461	12	2	1	0	3	1	1	1	1	1	1	2	2	2	2	2	10	2	1	3	2	4	2	3	2
3	302578	12	2	2	0	1	1	1	1	1	1	1	2	2	3	2	2	11	2	1	3	2	4	2	3	1
3	303344	10	2	3	0	2	2	0	1	0	1	1	2	2	3	2	2	11	2	1	3	2	4	2	3	1
3	302221	23	3	3	0	3	1	1	1	1	1	1	2	2	3	2	2	11	2	1	3	2	4	2	3	2
3	301319	12	2	2	0	1	3	0	1	0	1	1	1	3	3	2	2	11	2	1	3	1	4	2	3	1
3	301168	11	2	3	0	1	2	1	1	1	1	1	0	1	1	1	1	4	0	1	4	1	4	1	3	2
3	301323	12	2	1	0	2	1	1	1	1	1	1	1	1	2	2	0	6	0	1	4	1	4	2	3	1
3	301202	12	2	2	0	2	1	1	1	1	1	1	2	2	2	2	2	10	2	1	4	2	4	2	3	2
3	303764	12	2	1	0	3	3	1	1	1	1	0	3	3	2	2	1	11	2	1	4	2	4	2	3	2
3	303873	12	2	1	0	3	2	1	1	1	1	1	2	2	3	2	3	12	2	1	4	1	4	2	3	1
3	303708	2	1	3	0	1	3	1	1	0	1	1	1	2	3	2	2	10	2	1	4	2	4	2	3	1
3	300784	21	1	3	0	3	2	1	1	0	1	1	1	2	2	2	2	9	1	1	2	2	1	2	4	3
3	302256	12	2	2	0	1	1	1	1	0	1	1	3	2	2	2	2	11	2	1	2	1	1	2	4	2
3	301110	21	1	3	0	1	1	1	1	1	1	1	0	0	0	0	2	2	0	2	3	1	1	2	4	2
3	302957	12	2	2	0	1	1	1	1	1	1	1	2	2	2	2	2	10	2	1	4	1	1	2	4	2
3	303542	12	2	1	0	2	2	1	1	0	1	1	1	0	0	0	0	1	0	2	1	1	2	2	4	2
3	301330	12	2	2	0	1	1	1	1	1	1	1	0	0	2	1	0	3	0	1	1	2	2	2	4	2
3	303641	27	1	3	0	1	2	1	1	1	1	1	1	1	3	2	2	9	1	1	1	2	2	2	4	1
3	303769	12	2	1	0	5	2	1	1	1	0	1	3	3	2	0	2	10	2	1	2	1	2	2	4	2
3	303107	33	3	3	0	1	1	1	1	1	1	1	0	0	0	0	0	0	0	1	3	2	2	2	4	1
3	301964	32	1	3	0	1	1	1	1	1	1	1	2	2	2	2	2	10	2	1	3	2	2	3	4	1
3	300791	23	3	3	0	2	2	1	1	1	1	1	0	0	0	0	0	0	0	1	4	2	2	2	4	2
3	303151	12	2	2	0	2	2	1	1	1	1	1	0	0	0	0	0	0	0	2	1	2	3	2	4	1
3	300118	16	2	3	0	1	1	1	1	1	1	1	0	0	0	0	0	0	0	1	1	1	3	2	4	1
3	302454	15	1	3	0	1	1	1	1	1	1	1	0	0	0	0	0	0	0	2	1	1	3	1	4	1
3	301114	12	2	1	0	2	2	1	1	0	1	1	1	0	0	0	0	1	0	2	1	2	3	2	4	2
3	303394	2	1	3	0	2	1	1	1	1	1	1	1	0	0	1	0	2	0	2	1	1	3	2	4	1
3	302997	12	2	1	0	1	1	1	1	1	1	1	0	0	0	0	2	2	0	2	1	1	3	2	4	1
3	302989	24	1	3	0	3	3	1	1	1	1	1	1	1	0	1	0	3	0	2	1	2	3	2	4	3
3	300391	12	2	1	0	1	2	1	1	1	1	1	0	0	1	2	0	3	0	1	1	1	3	1	4	1
3	303338	21	1	3	0	3	1	1	1	0	1	1	1	1	1	1	1	5	0	2	1	1	3	2	4	1
3	300193	10	2	3	0	2	2	1	1	1	1	1	1	1	1	0	2	5	0	1	1	1	3	2	4	1
3	301179	12	2	2	0	3	1	1	1	1	1	1	0	0	1	2	2	5	0	1	1	1	3	2	4	1
3	303961	2	1	3	0	2	2	1	1	1	1	1	1	1	1	1	2	6	0	2	1	1	3	2	4	1
3	301663	6	3	3	0	2	2	1	1	0	1	1	1	1	1	1	2	6	0	1	1	2	3	2	4	1
3	303485	21	1	3	0	3	2	1	1	1	1	0	1	1	2	1	2	7	1	2	1	2	3	2	4	1
3	302124	12	2	1	0	3	2	1	1	1	1	1	2	2	1	2	2	9	1	1	1	2	3	1	4	1
3	303484	12	2	1	0	2	1	1	1	1	1	1	1	2	2	2	2	9	1	1	1	2	3	2	4	2
3	302907	13	2	3	0	2	1	1	1	1	1	1	1	1	3	2	2	9	1	2	1	1	3	2	4	1
3	303267	13	2	3	0	2	2	1	1	0	1	1	1	1	3	2	2	9	1	1	1	2	3	2	4	2
3	302350	12	2	1	0	2	2	0	1	0	0	0	2	2	2	2	2	10	2	1	1	1	3	2	4	1
3	301970	12	2	1	0	1	1	0	1	0	1	1	2	2	2	2	2	10	2	1	1	2	3	2	4	1
3	303070	2	1	3	0	3	2	1	1	1	1	1	2	2	2	2	2	10	2	2	1	1	3	2	4	3
3	303305	23	3	3	0	2	1	0	1	0	1	1	2	2	2	2	2	10	2	1	1	1	3	2	4	2
3	301893	10	2	3	0	2	1	1	1	1	1	1	2	2	3	2	2	11	2	1	1	2	3	2	4	2
3	303697	9	1	3	0	3	3	1	1	0	1	0	2	2	3	2	2	11	2	1	1	2	3	2	4	3
3	304015	12	2	1	0	1	3	1	1	1	1	1	1	3	3	2	2	11	2	1	1	1	3	2	4	2
3	303596	12	2	1	0	3	3	1	1	1	1	1	2	3	3	2	2	12	2	1	1	1	3	2	4	1
3	303724	12	2	1	0	2	3	1	0	0	1	1	3	3	3	2	2	13	2	1	1	2	3	1	4	1
3	303021	12	2	2	0	1	1	1	1	0	1	1	0	0	0	1	1	2	0	1	2	2	3	2	4	1
3	301653	12	2	1	0	3	2	1	0	1	1	1	1	1	1	1	0	4	0	1	2	2	3	2	4	1
3	301433	12	2	1	0	2	1	1	1	1	1	1	1	1	1	1	0	4	0	2	2	1	3	2	4	2
3	300264	12	2	1	0	1	1	1	0	1	1	1	0	0	0	2	2	4	0	1	2	1	3	2	4	1
3	301959	12	2	2	0	1	1	1	1	1	1	1	2	1	2	0	0	5	0	2	2	2	3	2	4	1
3	302352	12	2	2	0	3	2	1	1	1	1	1	1	1	2	1	0	5	0	2	2	2	3	2	4	2
3	303740	12	2	1	0	1	1	1	1	1	1	1	1	1	1	1	1	5	0	1	2	1	3	2	4	1
3	303608	12	2	1	0	2	2	1	1	0	1	1	1	1	1	1	1	5	0	1	2	2	3	2	4	3
3	302802	15	1	3	0	1	2	1	1	0	1	1	1	1	1	1	2	6	0	1	2	2	3	2	4	1
3	303154	4	3	3	0	2	2	1	1	1	1	1	0	2	1	1	2	6	0	1	2	2	3	2	4	1
3	301509	7	3	3	0	2	2	1	1	0	1	0	1	0	2	1	2	6	0	1	2	2	3	2	4	1
3	301279	12	2	1	0	2	2	1	1	1	1	1	1	1	1	2	2	7	1	1	2	2	3	2	4	2
3	300846	32	1	3	0	2	2	1	1	0	1	0	2	1	2	1	2	8	1	1	2	1	3	2	4	2
3	301664	5	1	3	0	2	2	1	1	0	1	1	1	1	2	2	2	8	1	1	2	1	3	2	4	1
3	302162	12	2	1	0	1	1	1	1	1	1	1	2	2	3	2	0	9	1	1	2	2	3	2	4	1
3	300817	2	1	3	0	2	2	1	1	1	1	1	3	2	2	0	2	9	1	1	2	2	3	1	4	1
3	301429	12	2	1	0	3	3	1	0	1	1	1	2	2	2	1	2	9	1	1	2	2	3	1	4	1
3	301522	5	1	3	0	3	2	1	1	1	1	1	1	2	2	2	2	9	1	1	2	1	3	2	4	1
3	303367	12	2	1	0	2	3	1	1	0	1	1	3	2	2	1	2	10	2	1	2	2	3	2	4	1
3	302340	12	2	1	0	2	2	1	1	1	1	1	2	2	2	2	2	10	2	1	2	1	3	2	4	1
3	301407	12	2	1	0	1	1	1	1	1	1	1	2	2	2	2	2	10	2	1	2	1	3	2	4	2
3	302129	12	2	1	0	1	1	1	1	1	1	1	2	2	2	2	2	10	2	1	2	2	3	2	4	2
3	303053	12	2	1	0	4	2	1	1	1	1	1	2	2	2	2	2	10	2	1	2	2	3	2	4	1
3	301088	12	2	1	0	3	1	1	1	1	1	1	2	2	2	2	2	10	2	1	2	2	3	2	4	1
3	303513	12	2	1	0	3	2	1	1	1	1	1	2	2	2	2	2	10	2	1	2	2	3	2	4	2
3	303689	2	1	3	0	3	2	1	0	0	1	1	2	2	2	2	2	10	2	1	2	1	3	2	4	1
3	303405	2	1	3	0	3	2	1	1	1	1	0	2	2	2	2	2	10	2	1	2	1	3	2	4	2
3	303968	2	1	3	0	3	2	1	1	1	1	1	2	2	2	2	2	10	2	1	2	1	3	2	4	1
3	301942	2	1	3	0	1	1	1	1	1	1	1	2	2	2	2	2	10	2	2	2	1	3	2	4	2
3	302869	13	2	3	0	1	1	1	0	0	0	0	2	2	2	2	2	10	2	1	2	1	3	2	4	3
3	300821	31	3	3	0	1	3	1	1	1	1	0	2	2	2	2	2	10	2	1	2	1	3	2	4	2
3	301351	32	1	3	0	1	1	1	1	1	1	1	2	2	2	2	2	10	2	2	2	2	3	2	4	1
3	302534	32	1	3	0	2	2	1	1	1	1	1	2	2	2	2	2	10	2	1	2	1	3	2	4	3
3	301318	10	2	3	0	2	2	1	0	0	0	0	2	2	2	2	2	10	2	1	2	2	3	2	4	2
3	301927	2	1	3	0	2	2	1	1	0	1	1	2	3	2	2	2	11	2	1	2	2	3	2	4	1
3	300348	13	2	3	0	3	2	1	1	1	1	1	2	3	2	2	2	11	2	1	2	2	3	2	4	1
3	302067	12	2	1	0	3	2	1	0	0	0	1	3	2	3	2	2	12	2	1	2	1	3	2	4	2
3	302142	32	1	3	0	2	1	1	1	1	1	1	2	2	2	3	3	12	2	1	2	2	3	2	4	2
3	303372	12	2	1	0	1	1	1	1	0	0	1	3	2	3	3	2	13	2	1	2	1	3	1	4	2
3	301477	2	1	3	0	4	2	1	1	1	1	1	3	2	3	3	2	13	2	1	2	2	3	2	4	2
3	302051	12	2	1	0	3	3	1	1	1	1	1	1	1	0	0	0	2	0	2	3	1	3	2	4	1
3	303553	12	2	1	0	3	2	1	1	1	1	1	1	1	0	0	0	2	0	2	3	1	3	2	4	1
3	303463	24	1	3	0	2	1	1	1	1	1	1	0	0	0	2	0	2	0	1	3	2	3	2	4	2
3	300813	13	2	3	0	1	2	1	1	1	0	1	0	0	0	2	0	2	0	1	3	2	3	2	4	1
3	301124	10	2	3	0	1	2	1	1	1	1	1	0	0	0	0	2	2	0	1	3	2	3	3	4	3
3	300966	17	1	3	0	3	2	1	1	0	1	1	2	2	2	2	1	9	1	2	3	1	3	2	4	1
3	304093	12	2	1	0	3	2	1	1	0	0	1	2	2	2	2	2	10	2	1	3	2	3	2	4	1
3	303117	31	3	3	0	2	1	1	1	1	1	1	2	2	2	2	2	10	2	2	3	2	3	1	4	2
3	303631	31	3	3	0	1	1	1	1	1	1	1	2	2	2	2	2	10	2	1	3	1	3	2	4	2
3	303343	15	1	3	0	4	2	1	1	1	1	1	2	2	2	2	2	10	2	1	3	1	3	2	4	2
3	300068	15	1	3	0	1	2	1	1	1	1	1	2	2	2	2	2	10	2	1	3	2	3	2	4	1
3	301079	10	2	3	0	1	3	1	1	1	1	1	2	2	2	2	2	10	2	1	3	2	3	2	4	2
3	300675	10	2	3	0	2	1	1	1	1	1	1	2	2	2	2	2	10	2	1	3	1	3	2	4	2
3	301065	13	2	3	0	2	2	1	1	1	1	1	2	2	2	2	2	10	2	1	3	1	3	2	4	1
3	303440	11	2	3	0	1	1	1	1	0	0	0	2	2	3	3	2	12	2	1	3	1	3	2	4	2
3	302013	12	2	1	0	3	2	1	1	0	1	1	2	2	3	2	3	12	2	1	3	1	3	2	4	3
3	300776	10	2	3	0	2	3	1	1	1	1	1	2	2	2	3	3	12	2	1	3	1	3	2	4	3
3	302919	12	2	1	0	4	4	1	1	1	1	1	3	3	3	3	2	14	3	1	3	2	3	2	4	3
3	303212	12	2	2	0	2	1	1	1	0	1	1	1	1	0	0	2	4	0	1	4	1	3	2	4	1
3	303228	12	2	1	0	3	1	1	1	1	1	1	0	0	1	1	2	4	0	1	4	1	3	2	4	3
3	301002	5	1	3	0	1	2	1	1	1	1	1	0	0	0	2	2	4	0	1	4	1	3	2	4	1
3	303979	2	1	3	0	3	2	1	1	1	1	1	1	2	2	1	0	6	0	1	4	2	3	2	4	2
3	301453	25	3	3	0	1	2	1	1	1	1	1	2	2	2	1	1	8	1	1	4	1	3	2	4	3
3	303919	2	1	3	0	3	2	1	1	1	1	1	2	2	2	2	1	9	1	2	4	2	3	2	4	1
3	301502	10	2	3	0	1	1	1	1	1	1	1	3	2	1	1	2	9	1	1	4	1	3	2	4	2
3	303678	12	2	1	0	1	2	1	1	0	1	0	1	1	3	2	2	9	1	1	4	1	3	1	4	2
3	300577	24	1	3	0	2	2	1	1	0	1	1	2	2	2	2	2	10	2	1	4	2	3	2	4	1
3	301584	24	1	3	0	1	1	1	1	1	1	1	2	2	2	2	2	10	2	1	4	1	3	2	4	2
3	302247	24	1	3	0	3	1	1	0	0	0	0	2	2	2	2	2	10	2	1	4	1	3	2	4	1
3	300848	12	2	2	0	1	2	1	1	0	0	1	1	1	2	3	3	10	2	1	4	1	3	2	4	1
3	303636	12	2	1	0	1	2	1	1	1	1	1	0	0	0	0	0	0	0	1	4	1	3	2	4	1
3	300273	12	2	1	0	2	3	1	1	1	1	1	2	1	1	1	1	6	0	1	4	1	3	2	4	2
3	303700	12	2	1	0	1	3	1	1	0	1	1	2	2	2	2	2	10	2	1	4	1	3	2	4	1
3	303459	25	3	3	0	3	2	1	1	1	1	1	2	2	2	2	2	10	2	1	4	2	3	1	4	1
3	303157	31	3	3	0	1	2	1	1	0	1	0	0	0	0	0	0	0	0	2	1	2	4	2	4	1
3	300415	10	2	3	0	1	1	1	1	1	1	1	0	0	0	0	0	0	0	1	1	2	4	1	4	1
3	303963	2	1	3	0	2	2	1	1	0	1	0	1	0	0	0	0	1	0	1	1	2	4	2	4	3
3	300314	12	2	1	0	1	2	1	1	1	1	1	1	1	1	0	0	3	0	1	1	2	4	1	4	2
3	301228	4	3	3	0	1	2	1	1	1	1	1	0	0	0	0	1	1	0	2	1	2	4	1	4	1
3	303160	17	1	3	0	1	2	1	1	1	1	1	2	2	0	2	1	7	1	1	1	2	4	2	4	2
3	303763	12	2	1	0	2	2	1	1	0	1	1	2	2	3	0	2	9	1	2	1	1	4	1	4	1
3	302412	12	2	1	0	3	2	1	1	0	1	0	2	2	2	1	2	9	1	1	1	1	4	1	4	1
3	301474	12	2	1	0	3	2	1	1	0	1	1	2	2	2	1	2	9	1	1	1	2	4	2	4	1
3	303819	12	2	1	0	1	2	1	1	1	1	1	2	2	2	2	2	10	2	2	1	1	4	1	4	1
3	300889	8	1	3	0	1	1	1	1	0	1	1	2	2	2	2	2	10	2	2	1	2	4	2	4	1
3	303446	1	2	3	0	3	1	1	1	0	0	1	0	0	0	1	1	2	0	1	2	1	4	3	4	1
3	303954	12	2	1	0	1	1	1	1	0	1	1	0	0	0	0	2	2	0	1	2	1	4	2	4	1
3	302033	12	2	2	0	1	1	1	1	1	1	1	0	0	0	0	2	2	0	1	2	1	4	2	4	3
3	300146	2	1	3	0	3	2	1	1	1	1	1	1	1	1	1	0	4	0	1	2	2	4	2	4	1
3	302809	12	2	1	0	3	1	1	1	0	0	0	2	2	2	0	0	6	0	1	2	2	4	2	4	2
3	301479	30	3	3	0	1	2	1	1	1	1	1	2	2	2	0	0	6	0	1	2	1	4	2	4	2
3	303844	27	1	3	0	1	2	1	1	1	1	1	1	1	1	1	2	6	0	1	2	2	4	2	4	1
3	302419	24	1	3	0	1	1	1	1	1	1	1	1	0	2	1	2	6	0	1	2	1	4	2	4	1
3	300444	13	2	3	0	3	2	1	1	1	0	1	1	1	2	1	2	7	1	1	2	2	4	4	4	2
3	302910	12	2	1	0	2	3	1	1	0	1	1	1	1	0	3	2	7	1	2	2	2	4	2	4	3
3	302987	16	2	3	0	2	1	1	1	1	0	0	3	3	2	0	1	9	1	1	2	1	4	2	4	1
3	303966	2	1	3	0	3	2	1	1	1	1	1	2	2	2	2	1	9	1	1	2	2	4	2	4	2
3	300142	14	2	3	0	1	1	1	1	1	1	1	2	2	2	2	1	9	1	1	2	1	4	1	4	1
3	302962	12	2	2	0	2	2	1	1	1	1	1	2	2	2	1	2	9	1	2	2	2	4	1	4	3
3	302823	12	2	1	0	2	2	1	1	0	1	1	1	2	2	2	2	9	1	1	2	2	4	2	4	1
3	302980	12	2	1	0	2	1	1	1	1	1	1	2	2	2	3	1	10	2	1	2	1	4	2	4	1
3	304091	12	2	1	0	1	2	1	1	0	1	1	2	2	2	2	2	10	2	1	2	2	4	2	4	2
3	303594	12	2	1	0	4	1	1	1	1	1	1	2	2	2	2	2	10	2	1	2	1	4	2	4	1
3	301630	5	1	3	0	1	1	1	1	1	1	1	2	2	2	2	2	10	2	1	2	2	4	2	4	2
3	303756	12	2	1	0	2	2	1	1	1	1	1	3	2	2	2	2	11	2	1	2	1	4	2	4	1
3	304103	33	3	3	0	2	2	1	1	1	1	1	3	2	3	3	2	13	2	1	2	1	4	2	4	2
3	302756	12	2	1	0	2	2	1	1	1	1	1	2	3	3	3	2	13	2	1	2	2	4	2	4	2
3	301463	10	2	3	0	2	1	1	1	1	1	1	1	1	1	0	0	3	0	1	3	2	4	2	4	1
3	301965	12	2	2	0	3	1	1	1	1	0	1	2	2	2	3	0	9	1	2	3	1	4	3	4	1
3	301549	32	1	3	0	2	2	1	1	1	1	1	2	2	2	2	1	9	1	1	3	2	4	2	4	2
3	304065	13	2	3	0	3	1	1	1	1	1	1	2	2	2	2	2	10	2	1	3	2	4	2	4	2
3	301603	23	3	3	0	1	1	1	1	1	1	1	2	2	2	2	2	10	2	1	3	1	4	2	4	1
3	300125	31	3	3	0	2	2	1	1	0	1	0	2	2	2	2	2	10	2	1	3	2	4	2	4	1
3	301158	13	2	3	0	2	2	1	1	1	1	1	2	2	2	2	2	10	2	1	3	1	4	2	4	1
3	300809	2	1	3	0	4	2	1	1	1	1	1	2	2	3	3	2	12	2	1	3	2	4	1	4	2
3	300869	10	2	3	0	3	1	1	1	1	1	1	2	2	3	3	2	12	2	1	3	2	4	1	4	1
3	303962	2	1	3	0	3	1	1	1	1	1	1	1	1	1	1	0	4	0	1	4	2	4	2	4	3
3	301899	21	1	3	0	1	3	1	1	1	1	1	2	2	2	2	1	9	1	1	4	2	4	1	4	1
3	303801	12	2	1	0	2	2	1	1	1	1	1	0	0	0	0	0	0	0	1	4	1	4	2	4	3
3	303331	2	1	3	0	2	1	1	1	1	1	1	2	2	2	2	2	10	2	2	1	2	1	2	5	1
3	300989	2	1	3	0	2	1	1	1	0	1	0	1	2	2	2	2	9	1	2	1	2	1	3	5	1
3	300400	12	2	1	0	1	1	1	1	1	1	1	2	2	2	2	2	10	2	1	1	2	1	2	5	1
3	303488	24	1	3	0	2	1	1	1	1	1	1	2	1	3	2	2	10	2	1	1	2	1	2	5	2
3	303913	2	1	3	0	3	1	1	1	1	1	1	0	0	0	0	0	0	0	1	2	2	1	2	5	2
3	302803	12	2	2	0	1	1	1	1	1	1	1	1	1	1	2	2	7	1	1	2	1	1	2	5	3
3	302569	12	2	2	0	3	1	1	1	1	1	1	0	3	2	2	1	8	1	1	2	1	1	2	5	1
3	302059	10	2	3	0	1	1	1	1	1	1	0	1	1	2	2	2	8	1	1	2	2	1	2	5	1
3	303520	12	2	1	0	1	1	1	1	1	1	1	1	1	2	2	0	6	0	1	3	1	1	2	5	1
3	302576	24	1	3	0	3	2	1	1	0	1	1	1	3	3	3	2	12	2	2	3	1	1	2	5	1
3	300032	2	1	3	0	4	2	1	1	1	1	1	2	2	2	1	1	8	1	1	4	2	1	3	5	1
3	301285	2	1	3	0	2	1	1	1	1	1	1	2	2	2	2	2	10	2	2	1	2	2	2	5	2
3	300128	9	1	3	0	1	1	1	1	1	1	1	1	1	2	1	0	5	0	1	1	2	2	2	5	1
3	303714	2	1	3	0	3	1	1	1	0	1	1	1	1	2	1	1	6	0	2	1	2	2	2	5	3
3	300093	27	1	3	0	1	1	1	1	0	1	1	2	0	1	1	2	6	0	1	1	1	2	1	5	1
3	301660	15	1	3	0	1	1	1	1	0	1	1	2	2	2	2	0	8	1	2	1	2	2	2	5	1
3	302301	18	3	3	0	2	1	1	1	1	1	1	2	2	3	0	1	8	1	1	1	2	2	2	5	1
3	301587	12	2	1	0	2	1	1	1	0	1	1	2	2	2	1	1	8	1	1	1	2	2	2	5	2
3	300891	2	1	3	0	4	2	1	1	1	1	0	3	3	2	3	2	13	2	1	1	2	2	2	5	1
3	302678	8	1	3	0	1	2	1	1	1	1	1	0	0	0	2	0	2	0	2	2	2	2	2	5	1
3	301956	32	1	3	0	2	2	1	1	0	1	1	1	0	0	0	2	3	0	1	2	2	2	2	5	2
3	303296	12	2	2	0	2	1	1	1	1	1	1	0	2	0	0	2	4	0	1	2	2	2	2	5	1
3	300815	13	2	3	0	2	1	1	1	1	1	1	1	1	1	1	1	5	0	1	2	2	2	2	5	3
3	302673	12	2	2	0	1	1	1	1	1	1	1	2	1	1	1	1	6	0	1	2	1	2	2	5	2
3	301068	12	2	1	0	3	3	1	1	1	1	1	3	1	2	1	1	8	1	2	2	2	2	1	5	1
3	302376	10	2	3	0	1	2	1	1	0	1	0	2	0	2	3	2	9	1	1	2	1	2	2	5	1
3	300031	19	3	3	0	3	1	1	1	1	1	1	2	2	2	2	2	10	2	1	2	1	2	2	5	2
3	302257	12	2	1	0	2	3	1	1	1	1	1	1	1	0	0	0	2	0	2	3	2	2	2	5	2
3	300491	33	3	3	0	2	2	1	1	0	0	1	1	1	1	1	1	5	0	1	3	2	2	2	5	2
3	302827	31	3	3	0	2	1	1	1	1	1	1	1	0	1	2	1	5	0	1	3	2	2	2	5	2
3	303644	12	2	1	0	3	2	1	1	1	1	1	1	1	1	0	2	5	0	1	3	1	2	2	5	1
3	303626	21	1	3	0	2	2	1	1	1	1	1	1	1	1	0	2	5	0	1	3	1	2	1	5	1
3	301645	12	2	2	0	2	1	1	1	0	1	1	3	1	2	0	0	6	0	2	3	1	2	2	5	1
3	301533	5	1	3	0	3	1	1	1	1	1	1	1	1	1	2	1	6	0	1	3	1	2	2	5	2
3	303586	12	2	1	0	2	2	1	1	1	1	1	1	2	2	2	2	9	1	1	3	1	2	2	5	1
3	303122	2	1	3	0	2	1	1	1	1	1	1	1	2	2	2	2	9	1	1	3	1	2	1	5	1
3	300275	32	1	3	0	2	2	1	1	1	1	1	2	2	2	2	2	10	2	1	3	2	2	2	5	1
3	300309	15	1	3	0	2	3	1	1	1	1	1	2	2	2	3	2	11	2	1	3	1	2	1	5	1
3	300939	2	1	3	0	1	2	1	1	1	1	1	2	2	3	3	3	13	2	1	3	1	2	2	5	1
3	303449	32	1	3	0	1	1	1	1	1	1	1	0	0	1	2	2	5	0	1	4	2	2	1	5	2
3	302112	12	2	2	0	2	2	1	1	1	1	1	2	2	2	2	2	10	2	1	4	2	2	2	5	1
3	301688	12	2	2	0	1	1	1	1	0	1	1	1	1	2	0	0	4	0	2	4	1	2	1	5	1
3	303095	15	1	3	0	1	1	1	1	1	1	1	1	0	2	1	2	6	0	1	4	2	2	2	5	1
3	303084	2	1	3	0	4	2	1	1	0	1	1	2	2	2	2	2	10	2	2	1	2	3	2	5	1
3	300091	2	1	3	0	3	1	1	1	1	1	1	2	2	2	2	2	10	2	2	1	2	3	3	5	2
3	303392	10	2	3	0	3	1	1	1	1	1	1	2	2	2	2	2	10	2	1	1	2	3	2	5	2
3	301488	6	3	3	0	1	1	1	1	1	1	1	2	2	2	2	2	10	2	2	1	1	3	1	5	1
3	300561	12	2	1	0	1	1	1	1	1	1	1	1	0	0	0	0	1	0	2	1	2	3	2	5	2
3	301718	12	2	1	0	3	2	1	1	0	1	1	1	0	0	0	0	1	0	2	1	1	3	2	5	2
3	303506	12	2	1	0	1	1	1	1	1	1	1	1	1	1	0	0	3	0	2	1	2	3	1	5	3
3	303308	12	2	1	0	2	2	1	1	1	1	1	1	1	1	0	0	3	0	1	1	2	3	1	5	1
3	300009	24	1	3	0	2	1	1	1	1	1	1	2	2	1	0	0	5	0	2	1	1	3	2	5	1
3	300668	2	1	3	0	1	2	1	1	1	1	1	1	0	2	1	1	5	0	2	1	2	3	1	5	1
3	300163	12	2	1	0	1	2	1	1	1	1	1	1	0	2	0	2	5	0	1	1	2	3	1	5	1
3	303454	12	2	1	0	2	2	1	1	1	1	1	1	1	2	1	1	6	0	2	1	1	3	1	5	1
3	302055	12	2	2	0	3	2	1	0	0	0	1	1	1	2	1	1	6	0	1	1	2	3	2	5	2
3	302048	12	2	1	0	2	2	1	1	0	1	1	1	1	1	2	1	6	0	1	1	2	3	3	5	2
3	301255	12	2	1	0	2	1	1	1	1	1	1	1	1	1	2	1	6	0	2	1	2	3	3	5	2
3	300006	12	2	1	0	1	1	1	1	1	1	1	1	1	1	2	1	6	0	2	1	2	3	2	5	2
3	302703	12	2	2	0	2	2	1	1	1	1	0	1	1	1	2	1	6	0	1	1	1	3	1	5	1
3	302169	12	2	2	0	2	1	1	1	1	1	1	1	1	1	2	1	6	0	2	1	2	3	2	5	1
3	301301	25	3	3	0	2	1	1	1	0	1	0	1	1	1	2	1	6	0	1	1	2	3	2	5	2
3	302154	5	1	3	0	2	1	1	1	1	1	1	1	1	1	2	1	6	0	1	1	2	3	2	5	2
3	301054	2	1	3	0	2	1	1	1	1	1	1	2	2	2	1	0	7	1	1	1	2	3	2	5	1
3	301067	12	2	2	0	1	1	1	1	1	1	1	1	2	2	2	0	7	1	1	1	2	3	2	5	1
3	300519	12	2	1	0	1	1	1	1	1	1	1	2	1	1	1	2	7	1	1	1	2	3	2	5	2
3	301819	12	2	1	0	3	1	1	0	0	1	1	1	2	1	1	2	7	1	2	1	1	3	2	5	1
3	303862	10	2	3	0	1	1	1	1	1	1	1	1	1	2	1	2	7	1	2	1	2	3	2	5	3
3	300250	12	2	1	0	2	1	1	1	1	1	1	1	1	1	2	2	7	1	2	1	2	3	2	5	1
3	302737	12	2	1	0	2	3	1	1	1	1	1	1	2	2	2	1	8	1	2	1	2	3	2	5	1
3	301019	27	1	3	0	2	1	1	1	1	1	1	2	1	2	1	2	8	1	2	1	2	3	2	5	2
3	303371	6	3	3	0	1	1	1	1	1	1	1	3	1	0	2	2	8	1	2	1	2	3	2	5	2
3	302609	16	2	3	0	2	1	1	1	1	1	1	1	1	2	2	2	8	1	2	1	2	3	2	5	1
3	302098	12	2	1	0	2	3	1	1	0	1	0	1	2	2	2	2	9	1	1	1	2	3	2	5	2
3	304119	12	2	1	0	2	1	1	1	1	1	1	1	2	2	2	2	9	1	2	1	1	3	1	5	1
3	302080	4	3	3	0	2	2	1	1	1	1	1	1	2	2	2	2	9	1	1	1	1	3	2	5	2
3	302622	12	2	2	0	1	1	1	1	1	1	1	1	1	3	2	2	9	1	1	1	2	3	2	5	2
3	300059	12	2	1	0	1	2	1	1	1	1	1	2	2	2	2	2	10	2	1	1	2	3	2	5	2
3	303736	12	2	1	0	1	1	1	1	1	1	1	2	2	2	2	2	10	2	2	1	2	3	2	5	1
3	300432	4	3	3	0	1	1	1	1	1	1	1	2	2	2	2	2	10	2	2	1	2	3	2	5	1
3	300509	32	1	3	0	1	1	1	1	1	1	1	2	2	2	2	2	10	2	2	1	2	3	2	5	3
3	300883	12	2	1	0	2	2	1	1	1	1	1	3	2	2	2	2	11	2	1	1	1	3	3	5	1
3	303145	12	2	1	0	1	1	1	1	1	1	1	2	2	3	2	2	11	2	2	1	2	3	2	5	1
3	302066	12	2	1	0	2	1	0	1	0	1	1	2	2	2	3	2	11	2	2	1	1	3	2	5	1
3	303897	12	2	1	0	3	2	1	1	1	1	1	2	3	3	2	3	13	2	2	1	2	3	2	5	1
3	301389	12	2	2	0	1	1	1	1	1	1	1	2	2	3	3	3	13	2	2	1	1	3	1	5	3
3	302384	33	3	3	0	3	1	1	1	1	1	1	2	2	3	3	3	13	2	1	1	2	3	2	5	2
3	302244	12	2	1	0	5	2	1	1	1	1	1	0	0	0	0	0	0	0	1	2	2	3	2	5	1
3	302010	12	2	1	0	1	1	1	1	1	1	1	0	0	0	0	0	0	0	1	2	1	3	2	5	3
3	301510	4	3	3	0	2	1	1	1	1	1	1	0	0	0	0	0	0	0	2	2	2	3	1	5	1
3	301685	27	1	3	0	1	1	1	1	1	1	1	1	0	0	0	0	1	0	2	2	2	3	2	5	2
3	301514	12	2	2	0	2	2	1	1	1	1	1	1	1	0	0	0	2	0	1	2	2	3	1	5	2
3	301746	12	2	2	0	3	1	1	1	1	1	1	1	1	0	0	0	2	0	2	2	2	3	2	5	2
3	300478	12	2	2	0	3	1	1	1	1	1	1	1	1	0	0	0	2	0	1	2	1	3	2	5	1
3	301296	2	1	3	0	2	2	1	1	1	1	1	1	1	0	0	0	2	0	1	2	2	3	1	5	2
3	303328	12	2	2	0	2	1	1	1	1	1	1	0	1	1	0	0	2	0	2	2	1	3	1	5	3
3	301796	12	2	1	0	2	2	1	1	1	1	1	2	1	0	0	0	3	0	2	2	2	3	3	5	2
3	303628	12	2	1	0	2	2	1	1	0	1	1	1	1	1	0	0	3	0	2	2	2	3	2	5	2
3	302852	12	2	2	0	2	2	1	1	1	1	1	1	1	1	0	0	3	0	1	2	2	3	2	5	1
3	300597	10	2	3	0	1	2	1	1	1	1	1	1	1	1	0	0	3	0	1	2	2	3	1	5	1
3	300866	12	2	1	0	1	2	1	1	1	1	1	0	2	2	0	0	4	0	1	2	1	3	2	5	4
3	303155	10	2	3	0	1	1	1	1	1	1	1	1	0	0	2	1	4	0	2	2	1	3	2	5	1
3	303385	10	2	3	0	1	2	1	1	0	1	1	1	1	2	1	0	5	0	1	2	2	3	2	5	2
3	302981	9	1	3	0	3	1	1	1	0	1	1	1	1	1	1	1	5	0	1	2	1	3	2	5	1
3	302310	12	2	1	0	3	2	1	1	1	1	1	2	1	1	1	1	6	0	1	2	2	3	2	5	3
3	303332	12	2	1	0	2	1	1	1	1	1	1	1	1	1	2	1	6	0	1	2	1	3	1	5	1
3	300768	12	2	1	0	2	2	1	1	1	1	1	1	1	1	1	2	6	0	1	2	2	3	1	5	2
3	301063	12	2	1	0	2	2	1	1	0	0	0	1	1	1	1	2	6	0	1	2	2	3	2	5	2
3	301116	12	2	1	0	2	1	0	1	1	1	1	1	1	1	1	2	6	0	1	2	2	3	2	5	1
3	303406	15	1	3	0	2	1	1	1	1	1	1	1	1	1	1	2	6	0	2	2	2	3	2	5	4
3	303014	5	1	3	0	3	1	1	1	1	1	1	1	1	1	2	2	7	1	1	2	2	3	2	5	1
3	300231	12	2	1	0	2	2	1	1	1	1	1	0	0	2	3	2	7	1	1	2	2	3	2	5	2
3	303054	12	2	1	0	2	2	1	1	1	1	1	2	1	2	3	0	8	1	1	2	2	3	2	5	1
3	302486	12	2	2	0	1	1	1	1	1	1	1	2	2	2	0	2	8	1	1	2	1	3	2	5	2
3	302107	12	2	1	0	1	2	1	1	1	1	1	1	1	2	2	2	8	1	1	2	1	3	2	5	2
3	301427	24	1	3	0	1	3	1	1	0	1	1	1	1	2	2	2	8	1	1	2	2	3	2	5	2
3	302943	16	2	3	0	2	1	1	1	1	1	1	1	1	2	2	2	8	1	1	2	2	3	2	5	1
3	303195	12	2	1	0	3	2	1	1	1	1	1	1	0	3	2	2	8	1	1	2	2	3	1	5	1
3	300330	12	2	1	0	1	4	1	1	1	1	1	1	2	2	2	2	9	1	1	2	2	3	1	5	1
3	303031	5	1	3	0	3	2	1	1	0	1	1	1	2	2	2	2	9	1	1	2	2	3	2	5	1
3	301291	12	2	2	0	1	1	1	1	0	1	0	0	2	3	2	2	9	1	1	2	2	3	2	5	2
3	303185	10	2	3	0	1	2	1	1	1	1	1	1	1	3	2	2	9	1	1	2	1	3	2	5	3
3	300672	2	1	3	0	1	1	1	1	0	1	1	1	1	2	3	2	9	1	1	2	1	3	1	5	2
3	303620	12	2	2	0	2	2	1	1	1	1	1	1	1	2	2	3	9	1	1	2	2	3	2	5	1
3	301817	12	2	2	0	2	2	1	1	1	1	1	3	2	3	2	0	10	2	1	2	2	3	2	5	2
3	301410	3	1	3	0	3	2	0	1	1	1	1	2	2	2	2	2	10	2	1	2	1	3	2	5	1
3	300493	12	2	1	0	3	2	1	0	0	1	1	1	3	2	2	2	10	2	1	2	2	3	3	5	2
3	302093	12	2	2	0	1	1	0	1	0	1	1	1	2	2	2	3	10	2	2	2	2	3	2	5	1
3	303831	32	1	3	0	4	2	1	1	1	1	1	3	2	2	2	2	11	2	1	2	1	3	2	5	1
3	303404	12	2	2	0	1	1	1	1	0	1	0	3	2	3	3	1	12	2	1	2	2	3	2	5	3
3	301599	11	2	3	0	1	1	1	1	0	1	1	3	2	3	2	2	12	2	1	2	1	3	2	5	1
3	302627	12	2	2	0	1	1	1	1	1	1	1	2	2	3	3	2	12	2	1	2	2	3	1	5	1
3	303136	12	2	1	0	3	2	1	1	1	1	1	2	2	2	3	3	12	2	1	2	2	3	2	5	1
3	300695	13	2	3	0	1	1	1	1	1	1	0	0	1	0	0	0	1	0	1	3	1	3	2	5	4
3	303765	12	2	1	0	1	2	1	1	1	1	1	0	0	1	0	0	1	0	1	3	1	3	2	5	2
3	303836	12	2	1	0	1	3	1	1	1	1	1	1	0	0	0	1	2	0	1	3	2	3	2	5	1
3	300205	32	1	3	0	3	1	1	1	1	1	1	1	1	1	1	1	5	0	1	3	2	3	2	5	2
3	301173	16	2	3	0	1	1	1	1	1	1	1	1	1	1	1	1	5	0	1	3	2	3	4	5	1
3	302840	3	1	3	0	2	2	1	1	1	1	1	1	1	1	1	1	5	0	1	3	1	3	2	5	2
3	302550	12	2	2	0	1	1	1	1	1	1	1	1	1	0	2	1	5	0	2	3	1	3	2	5	1
3	301604	2	1	3	0	2	2	1	1	1	1	1	1	1	0	2	1	5	0	1	3	1	3	2	5	1
3	300066	25	3	3	0	1	2	1	1	1	1	1	1	0	1	2	1	5	0	1	3	2	3	2	5	1
3	300323	12	2	2	0	1	1	1	1	1	1	1	0	1	1	2	1	5	0	2	3	2	3	2	5	2
3	301732	13	2	3	0	1	2	1	1	1	1	0	0	0	2	2	1	5	0	2	3	1	3	1	5	2
3	301928	30	3	3	0	1	1	1	1	1	1	1	1	1	0	1	2	5	0	1	3	2	3	1	5	2
3	303401	31	3	3	0	1	2	1	0	0	1	0	0	0	2	1	2	5	0	1	3	1	3	2	5	2
3	301962	12	2	2	0	1	2	1	1	1	1	1	0	0	0	3	2	5	0	1	3	2	3	2	5	2
3	303920	2	1	3	0	3	2	1	1	1	1	1	2	2	2	0	0	6	0	1	3	2	3	2	5	1
3	303203	12	2	1	0	3	3	1	1	1	1	1	2	1	1	1	1	6	0	1	3	1	3	2	5	2
3	302551	12	2	1	0	2	2	1	1	1	1	1	2	0	1	2	1	6	0	1	3	1	3	1	5	1
3	300534	12	2	2	0	1	2	1	0	1	1	1	1	1	1	3	2	8	1	1	3	2	3	1	5	2
3	303013	25	3	3	0	2	2	1	1	1	1	1	1	1	1	3	2	8	1	1	3	2	3	1	5	2
3	300143	6	3	3	0	1	1	1	1	1	1	1	1	1	1	3	2	8	1	1	3	2	3	2	5	2
3	300822	12	2	1	0	3	2	1	1	1	1	1	2	1	1	1	3	8	1	2	3	2	3	2	5	1
3	302813	12	2	1	0	2	2	1	1	1	1	0	1	1	2	1	3	8	1	1	3	2	3	2	5	1
3	302391	1	2	3	0	3	1	1	1	1	1	1	1	2	2	2	2	9	1	1	3	1	3	2	5	1
3	301367	27	1	3	0	3	1	1	1	1	1	1	2	2	2	2	2	10	2	1	3	2	3	2	5	2
3	300357	12	2	2	0	2	2	1	0	0	0	0	2	2	2	3	2	11	2	1	3	2	3	2	5	1
3	300042	12	2	2	0	1	2	1	1	1	1	1	3	3	2	2	2	12	2	1	3	2	3	1	5	2
3	301405	2	1	3	0	5	2	1	1	1	1	0	3	3	2	2	2	12	2	2	3	2	3	2	5	2
3	301690	2	1	3	0	1	1	1	1	1	1	1	3	3	2	2	2	12	2	1	3	2	3	2	5	1
3	301052	12	2	2	0	2	2	1	1	1	1	1	2	2	3	3	2	12	2	1	3	2	3	2	5	1
3	300198	4	3	3	0	1	1	1	1	1	1	1	2	2	2	3	3	12	2	1	3	2	3	2	5	2
3	303692	12	2	1	0	2	3	1	0	0	1	1	3	3	3	2	2	13	2	1	3	2	3	2	5	1
3	303835	12	2	1	0	2	2	1	1	1	1	1	3	3	3	3	3	15	3	1	3	2	3	2	5	2
3	300771	12	2	1	0	1	2	1	1	1	1	1	0	0	0	0	0	0	0	1	4	2	3	1	5	1
3	301573	2	1	3	0	1	1	1	1	1	1	0	0	0	0	0	0	0	0	1	4	2	3	2	5	2
3	302102	31	3	3	0	1	1	1	1	0	0	0	0	0	0	0	0	0	0	1	4	2	3	3	5	1
3	301058	33	3	3	0	1	1	1	1	1	1	1	0	0	0	0	0	0	0	1	4	2	3	2	5	1
3	300748	1	2	3	0	1	1	1	1	1	1	1	0	0	0	1	0	1	0	1	4	2	3	2	5	1
3	303663	32	1	3	0	2	1	1	1	1	1	1	1	1	0	0	0	2	0	1	4	2	3	2	5	2
3	300985	27	1	3	0	1	1	1	1	1	1	1	1	1	0	0	0	2	0	1	4	1	3	1	5	1
3	300665	15	1	3	0	2	2	1	1	1	1	1	1	1	2	0	0	4	0	1	4	2	3	3	5	3
3	300810	12	2	1	0	4	2	1	1	1	1	0	1	1	1	1	0	4	0	1	4	1	3	1	5	2
3	300150	31	3	3	0	2	1	1	1	1	1	1	0	0	2	1	1	4	0	1	4	2	3	2	5	1
3	301344	10	2	3	0	3	2	1	1	1	1	1	0	0	2	1	1	4	0	1	4	1	3	2	5	2
3	300557	12	2	1	0	3	3	1	1	1	1	0	1	1	1	2	0	5	0	1	4	1	3	2	5	1
3	302205	15	1	3	0	1	1	1	1	1	1	1	0	0	3	2	0	5	0	1	4	2	3	1	5	2
3	303782	12	2	1	0	2	2	1	0	0	1	1	1	1	1	0	2	5	0	2	4	2	3	2	5	1
3	303251	12	2	1	0	1	1	1	1	0	0	0	0	0	1	2	2	5	0	1	4	1	3	2	5	1
3	300468	12	2	2	0	4	2	1	1	0	0	0	1	1	2	2	0	6	0	1	4	2	3	2	5	2
3	304023	12	2	1	0	3	2	1	1	1	1	1	1	1	1	1	2	6	0	1	4	2	3	1	5	1
3	300404	32	1	3	0	2	1	1	1	1	1	1	1	1	1	2	2	7	1	1	4	1	3	2	5	2
3	303425	12	2	2	0	3	1	1	1	1	1	1	2	2	2	1	1	8	1	1	4	2	3	2	5	2
3	303427	9	1	3	0	2	3	1	1	0	1	0	1	2	2	2	2	9	1	1	4	2	3	2	5	1
3	300235	12	2	1	0	3	3	1	1	1	1	1	2	2	2	2	2	10	2	1	4	2	3	2	5	2
3	302570	12	2	1	0	3	1	1	1	1	1	1	2	2	2	2	2	10	2	1	4	1	3	1	5	2
3	301321	12	2	1	0	1	2	1	1	1	1	1	2	2	2	2	2	10	2	1	4	2	3	2	5	1
3	303935	12	2	1	0	1	1	1	1	1	1	1	2	2	2	2	2	10	2	1	4	2	3	2	5	2
3	300428	12	2	1	0	2	2	0	1	0	1	1	2	3	3	1	2	11	2	1	4	1	3	2	5	1
3	300076	21	1	3	0	4	2	1	1	1	1	1	3	2	2	2	2	11	2	2	4	1	3	2	5	2
3	300504	32	1	3	0	1	1	1	1	1	1	1	2	2	3	2	2	11	2	1	4	2	3	2	5	2
3	302785	12	2	1	0	1	3	1	1	1	1	1	3	3	2	2	2	12	2	1	4	2	3	2	5	2
3	300214	12	2	2	0	3	2	1	1	1	1	1	2	2	3	3	2	12	2	1	4	2	3	1	5	2
3	301788	12	2	1	0	3	2	1	1	0	1	1	3	3	3	2	2	13	2	1	4	2	3	3	5	1
3	303325	12	2	2	0	2	2	1	1	1	1	1	2	2	2	2	2	10	2	1	4	1	3	2	5	1
3	303170	25	3	3	0	2	2	1	1	1	1	1	1	1	2	1	1	6	0	1	1	2	4	2	5	4
3	303142	5	1	3	0	1	1	1	1	1	1	1	1	1	2	1	1	6	0	1	1	2	4	1	5	2
3	300213	15	1	3	0	1	3	1	1	1	1	1	1	1	2	1	1	6	0	1	1	1	4	2	5	1
3	300698	32	1	3	0	2	2	1	1	1	1	1	1	1	2	1	1	6	0	1	1	2	4	2	5	2
3	300702	12	2	1	0	2	2	1	1	1	1	1	1	1	1	2	1	6	0	1	1	2	4	2	5	1
3	301322	12	2	2	0	2	1	1	1	1	1	1	1	1	1	2	1	6	0	2	1	2	4	2	5	1
3	302343	24	1	3	0	2	1	1	1	1	1	1	2	2	2	2	2	10	2	2	1	2	4	2	5	3
3	303878	10	2	3	0	3	2	1	1	1	1	1	2	2	2	2	2	10	2	2	1	2	4	2	5	1
3	302194	5	1	3	0	2	2	1	1	1	1	1	1	1	2	1	0	5	0	1	2	2	4	2	5	2
3	300873	2	1	3	0	1	1	1	1	1	1	1	0	1	1	2	1	5	0	2	2	2	4	2	5	1
3	300920	5	1	3	0	1	1	1	1	1	1	1	1	0	2	3	0	6	0	1	2	2	4	2	5	1
3	302751	23	3	3	0	1	1	1	1	1	1	1	1	1	3	0	1	6	0	1	2	2	4	1	5	2
3	300243	1	2	3	0	3	2	1	1	0	1	1	1	1	1	2	2	7	1	1	2	2	4	2	5	2
3	301629	24	1	3	0	2	1	1	1	1	1	1	1	1	1	2	2	7	1	1	2	2	4	2	5	2
3	303393	17	1	3	0	2	1	1	1	1	1	1	1	3	2	2	2	10	2	1	2	2	4	2	5	1
3	301360	12	2	1	0	1	1	1	1	1	1	1	2	2	2	3	3	12	2	1	2	2	4	2	5	3
3	301091	2	1	3	0	1	1	1	1	1	1	1	2	2	2	3	3	12	2	1	2	2	4	1	5	2
3	300473	11	2	3	0	3	1	1	0	0	1	0	0	0	0	1	1	2	0	1	3	2	4	1	5	1
3	300727	10	2	3	0	1	1	1	1	1	1	1	0	2	1	1	1	5	0	1	3	1	4	1	5	1
3	301186	3	1	3	0	1	1	1	1	1	1	1	1	1	1	2	1	6	0	1	3	1	4	2	5	1
3	300892	12	2	1	0	1	2	1	1	0	1	1	2	2	2	3	2	11	2	1	3	2	4	1	5	2
3	301277	25	3	3	0	3	2	1	1	0	1	1	2	2	2	3	2	11	2	1	3	2	4	1	5	2
3	300022	12	2	2	0	1	2	1	1	0	1	1	3	3	2	2	2	12	2	1	3	2	4	2	5	2
3	302271	12	2	2	0	1	1	1	0	1	1	1	0	0	0	0	0	0	0	1	4	1	4	2	5	2
3	300610	13	2	3	0	2	1	1	0	0	1	0	0	0	0	0	0	0	0	1	4	1	4	2	5	2
3	303694	2	1	3	0	2	1	1	1	1	1	1	1	1	2	2	2	8	1	1	4	1	4	3	5	1
3	302453	12	2	1	0	3	3	1	1	0	1	1	3	3	2	1	2	11	2	1	4	2	4	2	5	1
3	301188	12	2	1	0	1	1	1	1	1	1	1	3	2	2	2	2	11	2	1	4	2	4	1	5	2
3	303063	2	1	3	0	3	3	1	1	1	1	1	2	2	3	2	2	11	2	1	4	2	4	1	5	1
3	300965	12	2	1	0	3	2	1	1	1	1	0	1	0	0	3	2	6	0	1	4	2	4	2	5	2
3	301848	12	2	1	0	2	1	1	0	1	1	0	0	2	2	2	1	7	1	1	1	2	1	1	6	1
3	303627	12	2	2	0	1	1	1	1	1	1	1	0	0	0	0	2	2	0	1	1	2	2	1	6	1
3	301686	1	2	3	0	1	1	1	1	1	1	1	0	0	0	0	2	2	0	1	1	1	2	1	6	1
3	301196	7	3	3	0	1	1	1	1	0	1	1	0	0	0	0	2	2	0	1	1	2	2	1	6	2
3	302684	12	2	2	0	2	1	1	1	1	1	1	2	1	0	0	0	3	0	2	1	2	2	1	6	2
3	300990	32	1	3	0	2	2	1	1	1	1	1	1	1	1	0	0	3	0	1	1	2	2	1	6	3
3	301475	12	2	1	0	2	1	1	1	0	1	1	1	1	1	3	2	8	1	1	1	2	2	1	6	1
3	302542	12	2	2	0	1	1	1	1	1	1	1	0	0	0	2	1	3	0	1	2	2	2	1	6	2
3	300515	32	1	3	0	1	2	1	0	1	1	1	0	0	0	2	1	3	0	1	2	2	2	1	6	2
3	303677	1	2	3	0	2	1	1	1	0	1	0	2	2	0	0	0	4	0	1	2	1	2	1	6	2
3	300371	18	3	3	0	1	3	1	1	0	1	1	2	2	0	0	0	4	0	2	2	2	2	1	6	2
3	304098	12	2	1	0	1	1	1	1	1	1	1	0	0	2	2	1	5	0	2	2	2	2	1	6	2
3	301064	12	2	1	0	2	1	1	1	0	1	1	1	1	2	1	2	7	1	1	2	2	2	1	6	1
3	302260	10	2	3	0	2	2	1	1	1	1	1	1	1	0	0	0	2	0	2	3	2	2	1	6	1
3	301250	6	3	3	0	1	1	1	1	1	1	1	1	1	2	1	2	7	1	1	3	1	2	1	6	3
3	301619	13	2	3	0	2	2	1	0	0	0	0	1	2	2	2	2	9	1	1	3	1	2	1	6	1
3	300051	33	3	3	0	3	2	1	1	1	1	1	1	2	2	2	2	9	1	1	3	2	2	1	6	1
3	302034	12	2	2	0	3	1	1	1	0	1	0	0	2	3	2	2	9	1	1	3	1	2	1	6	2
3	301140	5	1	3	0	2	1	1	1	1	1	1	0	1	3	3	2	9	1	1	3	2	2	1	6	1
3	301093	12	2	1	0	1	2	1	1	1	1	1	1	1	1	3	3	9	1	2	3	2	2	1	6	3
3	301932	16	2	3	0	2	2	1	1	1	1	1	3	2	3	2	2	12	2	1	3	2	2	1	6	2
3	301092	12	2	1	0	1	2	1	1	0	1	1	0	0	0	0	3	3	0	1	4	1	2	1	6	2
3	301165	13	2	3	0	1	1	1	0	0	1	0	1	1	1	2	2	7	1	1	4	2	2	1	6	1
3	301883	12	2	2	0	3	2	0	0	0	1	0	2	2	2	2	3	11	2	2	1	1	3	1	6	1
3	302182	12	2	2	0	1	2	1	1	1	1	1	2	2	2	2	3	11	2	2	1	2	3	1	6	2
3	302456	12	2	2	0	2	2	1	1	0	1	1	2	2	3	3	2	12	2	1	1	2	3	1	6	2
3	303838	12	2	1	0	3	2	1	1	1	1	1	0	0	0	0	0	0	0	1	1	1	3	1	6	2
3	302031	12	2	1	0	1	1	1	1	1	1	1	0	0	0	0	0	0	0	1	1	2	3	1	6	1
3	300321	3	1	3	0	1	2	1	1	1	1	1	1	1	2	1	0	5	0	1	1	2	3	1	6	2
3	302032	15	1	3	0	2	2	0	1	0	0	1	1	1	1	2	0	5	0	2	1	2	3	1	6	1
3	303451	1	2	3	0	2	1	1	1	1	1	1	1	1	1	1	1	5	0	1	1	1	3	1	6	3
3	301204	12	2	1	0	2	2	1	1	1	1	1	2	1	0	0	2	5	0	2	1	1	3	1	6	1
3	300387	12	2	1	0	2	1	1	1	0	0	1	1	1	1	0	2	5	0	1	1	1	3	1	6	2
3	304114	12	2	2	0	1	2	1	1	1	1	1	1	1	1	0	2	5	0	1	1	1	3	1	6	1
3	303827	12	2	1	0	2	3	1	1	1	1	1	1	1	1	1	2	6	0	2	1	2	3	1	6	1
3	303568	12	2	2	0	2	1	1	1	1	1	1	1	1	1	1	2	6	0	2	1	1	3	1	6	3
3	301425	23	3	3	0	1	1	1	1	1	1	1	1	1	1	1	2	6	0	1	1	2	3	1	6	1
3	301634	10	2	3	0	2	1	1	1	1	1	1	1	0	1	2	2	6	0	1	1	1	3	1	6	2
3	300686	12	2	1	0	2	2	1	1	1	1	1	1	1	0	1	3	6	0	1	1	2	3	1	6	2
3	300155	12	2	1	0	2	2	1	1	1	1	1	1	1	2	1	2	7	1	1	1	1	3	1	6	1
3	302635	10	2	3	0	2	1	1	1	0	1	1	1	1	2	1	2	7	1	1	1	2	3	1	6	1
3	303096	15	1	3	0	1	2	1	1	0	1	0	1	1	2	1	2	7	1	2	1	2	3	1	6	1
3	301473	12	2	1	0	3	1	1	1	1	1	1	1	1	1	2	2	7	1	1	1	1	3	1	6	1
3	301512	12	2	1	0	4	3	1	1	1	1	1	1	0	3	2	2	8	1	1	1	2	3	1	6	2
3	303859	12	2	2	0	3	1	1	1	1	1	0	0	2	1	2	3	8	1	1	1	2	3	1	6	1
3	301931	12	2	2	0	2	1	1	1	0	0	1	1	2	2	2	2	9	1	1	1	1	3	1	6	1
3	301370	12	2	1	0	2	3	1	0	0	1	1	1	1	3	2	2	9	1	1	1	2	3	1	6	1
3	301181	12	2	1	0	4	3	0	1	0	1	1	1	1	2	3	2	9	1	1	1	2	3	1	6	1
3	300325	5	1	3	0	2	1	1	1	0	0	1	1	1	2	2	3	9	1	1	1	2	3	1	6	1
3	303744	12	2	1	0	3	3	1	1	1	1	1	3	3	2	2	0	10	2	1	1	2	3	1	6	1
3	300305	30	3	3	0	3	1	1	1	0	1	1	2	2	2	2	2	10	2	2	1	1	3	1	6	1
3	300991	30	3	3	0	3	2	1	1	0	1	0	2	2	2	2	2	10	2	2	1	2	3	1	6	2
3	301365	23	3	3	0	2	2	1	1	0	1	1	2	2	2	2	2	10	2	2	1	1	3	1	6	2
3	301314	33	3	3	0	3	2	1	1	1	1	1	2	2	2	2	2	10	2	2	1	1	3	1	6	1
3	300936	21	1	3	0	4	3	1	1	0	0	1	1	2	3	2	2	10	2	1	1	1	3	1	6	1
3	301053	10	2	3	0	2	1	1	1	0	1	1	3	2	2	2	2	11	2	2	1	2	3	1	6	1
3	301506	12	2	2	0	1	1	1	1	0	1	1	0	0	0	0	1	1	0	1	2	2	3	1	6	2
3	300638	30	3	3	0	2	1	1	1	1	1	0	0	0	0	0	1	1	0	1	2	2	3	1	6	1
3	304056	12	2	1	0	2	2	1	1	1	1	1	1	1	0	0	0	2	0	2	2	1	3	1	6	1
3	300427	12	2	2	0	2	1	1	1	1	1	1	0	0	0	2	0	2	0	1	2	1	3	1	6	2
3	301913	32	1	3	0	1	1	1	1	1	0	1	0	0	0	2	0	2	0	2	2	1	3	1	6	1
3	301000	21	1	3	0	3	1	1	1	0	1	1	1	1	1	0	0	3	0	1	2	2	3	1	6	3
3	300797	5	1	3	0	2	2	1	1	1	1	0	0	2	1	0	0	3	0	1	2	1	3	1	6	1
3	300548	12	2	1	0	2	2	1	1	1	1	1	1	1	0	0	1	3	0	1	2	2	3	1	6	2
3	300484	12	2	1	0	1	1	1	1	1	1	1	1	1	0	0	1	3	0	1	2	2	3	1	6	1
3	300512	12	2	1	0	1	1	1	1	0	1	1	0	0	1	1	1	3	0	2	2	2	3	1	6	1
3	300877	12	2	1	0	1	1	1	1	1	1	1	0	0	0	2	1	3	0	1	2	2	3	1	6	2
3	300160	12	2	2	0	1	1	1	1	1	1	1	0	0	0	0	3	3	0	1	2	1	3	1	6	1
3	302065	12	2	1	0	1	2	1	1	1	1	1	2	2	0	0	0	4	0	1	2	2	3	1	6	1
3	303078	2	1	3	0	3	1	1	1	1	1	1	2	2	0	0	0	4	0	1	2	2	3	1	6	1
3	300627	12	2	1	0	3	3	1	0	0	1	1	1	1	2	1	0	5	0	2	2	2	3	1	6	2
3	302798	12	2	1	0	2	2	1	1	1	1	1	1	1	1	2	0	5	0	1	2	2	3	1	6	1
3	302191	10	2	3	0	1	1	1	1	0	0	1	0	1	2	2	0	5	0	1	2	2	3	1	6	2
3	301574	12	2	1	0	2	1	1	1	1	1	1	0	2	1	1	1	5	0	1	2	1	3	1	6	2
3	303150	12	2	2	0	1	1	1	1	1	1	1	0	2	1	1	1	5	0	2	2	1	3	1	6	2
3	300431	2	1	3	0	1	1	1	1	1	1	0	0	0	2	1	2	5	0	1	2	2	3	1	6	1
3	303448	12	2	2	0	2	1	0	1	0	0	0	0	0	1	2	2	5	0	1	2	2	3	1	6	2
3	303715	12	2	1	0	3	2	1	1	1	1	1	2	1	1	0	2	6	0	1	2	2	3	1	6	1
3	300254	12	2	2	0	2	2	1	1	0	1	1	1	1	1	1	2	6	0	1	2	1	3	1	6	1
3	301814	12	2	2	0	1	1	1	1	1	1	1	1	1	1	1	2	6	0	1	2	1	3	1	6	1
3	302387	12	2	1	0	3	2	1	1	0	1	1	3	2	2	0	0	7	1	1	2	1	3	1	6	1
3	301563	12	2	1	0	1	2	1	1	1	1	1	1	1	2	1	2	7	1	1	2	1	3	1	6	2
3	303828	12	2	1	0	2	1	1	1	1	1	1	1	1	2	1	2	7	1	1	2	1	3	1	6	2
3	303758	12	2	1	0	2	2	1	1	0	1	1	1	1	2	1	2	7	1	1	2	1	3	1	6	1
3	303914	2	1	3	0	3	2	1	1	0	1	0	1	1	1	2	2	7	1	2	2	1	3	1	6	2
3	300624	12	2	1	0	2	2	1	1	1	1	1	1	1	2	2	2	8	1	1	2	2	3	1	6	1
3	303840	12	2	1	0	3	2	1	1	1	1	1	1	1	1	3	2	8	1	1	2	1	3	1	6	2
3	300487	9	1	3	0	2	1	1	1	1	1	1	3	0	2	2	2	9	1	1	2	2	3	1	6	1
3	300492	12	2	1	0	2	2	1	1	1	1	1	2	1	2	2	2	9	1	1	2	2	3	1	6	1
3	300995	12	2	2	0	1	1	1	1	1	1	1	1	2	2	2	2	9	1	1	2	2	3	1	6	1
3	301209	12	2	1	0	2	2	1	1	1	1	1	1	1	3	2	2	9	1	1	2	1	3	1	6	2
3	303985	13	2	3	0	3	1	1	1	1	1	1	2	1	1	2	3	9	1	1	2	2	3	1	6	2
3	300177	6	3	3	0	1	2	1	1	1	1	1	1	1	1	3	3	9	1	1	2	2	3	1	6	3
3	303026	12	2	2	0	3	2	0	1	0	1	1	2	2	2	2	2	10	2	1	2	1	3	1	6	1
3	301442	23	3	3	0	2	3	1	1	1	1	1	2	2	2	2	2	10	2	1	2	2	3	1	6	1
3	302867	13	2	3	0	2	1	1	1	1	1	1	2	2	2	2	2	10	2	1	2	2	3	1	6	1
3	300096	2	1	3	0	5	2	1	1	1	1	1	3	2	3	3	0	11	2	1	2	1	3	1	6	1
3	301260	12	2	1	0	1	1	1	1	1	1	1	1	2	2	3	3	11	2	1	2	1	3	1	6	1
3	300971	12	2	2	0	3	2	0	1	0	1	1	2	2	2	2	3	11	2	1	2	2	3	1	6	1
3	301026	12	2	2	0	2	1	1	1	1	1	1	3	3	2	2	2	12	2	1	2	1	3	1	6	1
3	301585	12	2	1	0	1	2	0	0	0	1	1	3	2	3	2	2	12	2	1	2	2	3	1	6	1
3	300506	12	2	1	0	3	2	1	1	1	1	1	2	2	3	3	2	12	2	1	2	2	3	1	6	2
3	301445	12	2	1	0	2	2	1	1	1	1	1	1	1	0	0	0	2	0	2	3	1	3	1	6	1
3	300161	12	2	1	0	2	3	1	1	1	1	1	1	1	0	0	0	2	0	2	3	1	3	1	6	2
3	303496	18	3	3	0	1	1	1	1	1	1	1	1	0	0	0	1	2	0	2	3	2	3	1	6	1
3	302398	12	2	1	0	1	2	0	1	0	1	1	0	0	2	1	0	3	0	1	3	2	3	1	6	1
3	300499	15	1	3	0	1	1	1	1	1	1	1	0	0	2	1	0	3	0	1	3	1	3	1	6	1
3	303234	2	1	3	0	3	2	1	1	1	1	1	2	2	1	1	1	7	1	1	3	2	3	1	6	3
3	301280	17	1	3	0	1	1	1	1	0	1	1	2	1	1	2	1	7	1	2	3	2	3	1	6	1
3	301102	12	2	1	0	2	2	1	1	1	1	1	1	1	2	2	1	7	1	2	3	2	3	1	6	1
3	304090	12	2	2	0	2	2	1	1	1	1	1	2	1	1	1	2	7	1	1	3	2	3	1	6	1
3	301705	25	3	3	0	1	2	1	1	1	1	1	2	1	1	1	2	7	1	1	3	1	3	1	6	2
3	302463	12	2	1	0	3	2	1	1	0	1	1	1	1	2	1	2	7	1	1	3	1	3	1	6	1
3	302229	1	2	3	0	1	1	1	1	0	1	0	1	1	2	1	2	7	1	1	3	2	3	1	6	3
3	300895	5	1	3	0	1	2	1	1	1	1	1	1	1	2	1	2	7	1	1	3	2	3	1	6	1
3	301268	15	1	3	0	2	2	1	1	1	1	1	1	1	2	1	2	7	1	1	3	2	3	1	6	1
3	301258	3	1	3	0	1	1	1	1	1	1	1	0	1	3	1	2	7	1	1	3	2	3	1	6	2
3	300885	12	2	1	0	3	2	1	1	0	1	1	1	1	1	2	2	7	1	1	3	2	3	1	6	1
3	303696	12	2	1	0	1	1	1	1	1	1	0	1	1	1	2	2	7	1	1	3	2	3	1	6	2
3	303703	5	1	3	0	3	2	1	1	0	1	1	1	2	2	2	2	9	1	1	3	2	3	1	6	2
3	301691	21	1	3	0	2	2	1	1	1	1	1	1	2	2	2	2	9	1	1	3	2	3	1	6	1
3	303311	16	2	3	0	1	1	1	1	1	1	1	1	2	2	2	2	9	1	1	3	2	3	1	6	1
3	302911	13	2	3	0	2	2	1	1	1	1	1	1	2	2	2	2	9	1	1	3	2	3	1	6	1
3	302021	12	2	1	0	2	2	1	1	1	1	1	1	1	2	3	2	9	1	1	3	2	3	1	6	2
3	304061	12	2	1	0	1	2	1	1	1	1	1	1	1	2	3	2	9	1	1	3	2	3	1	6	2
3	301668	10	2	3	0	1	2	1	1	0	0	1	1	1	1	3	3	9	1	1	3	2	3	1	6	2
3	303100	30	3	3	0	3	2	1	1	1	1	1	2	2	2	2	2	10	2	1	3	2	3	1	6	1
3	303264	24	1	3	0	3	3	0	1	0	0	0	2	2	2	2	2	10	2	1	3	1	3	1	6	3
3	300374	15	1	3	0	4	1	1	1	1	1	1	2	2	2	2	2	10	2	1	3	2	3	1	6	1
3	301525	12	2	2	0	2	2	1	1	0	1	1	2	2	2	3	3	12	2	1	3	2	3	1	6	1
3	301607	21	1	3	0	1	1	1	1	1	1	1	2	2	2	3	3	12	2	1	3	2	3	1	6	2
3	300516	31	3	3	0	2	1	1	1	1	1	1	3	2	3	3	2	13	2	2	3	2	3	1	6	2
3	300136	25	3	3	0	1	1	1	1	1	1	1	0	0	0	0	0	0	0	1	4	1	3	1	6	1
3	302850	15	1	3	0	2	2	1	1	1	1	1	0	0	0	0	0	0	0	1	4	2	3	1	6	2
3	302030	23	3	3	0	1	2	1	1	1	1	1	0	0	0	0	0	0	0	1	4	2	3	1	6	2
3	301355	23	3	3	0	1	1	1	1	1	1	1	0	0	0	0	0	0	0	1	4	2	3	1	6	3
3	303004	12	2	1	0	3	2	1	1	0	1	1	1	1	0	0	0	2	0	2	4	2	3	1	6	2
3	302231	6	3	3	0	2	1	1	1	1	1	1	1	1	0	0	0	2	0	1	4	2	3	1	6	2
3	302365	5	1	3	0	1	1	1	1	1	1	1	1	1	1	0	0	3	0	2	4	1	3	1	6	1
3	300628	10	2	3	0	1	2	1	1	1	1	1	1	3	0	0	0	4	0	1	4	2	3	1	6	2
3	303083	21	1	3	0	1	1	1	1	1	1	1	1	1	2	0	0	4	0	1	4	2	3	1	6	2
3	302572	12	2	1	0	2	1	1	1	1	1	1	1	1	1	1	0	4	0	1	4	2	3	1	6	1
3	300905	33	3	3	0	2	1	1	1	1	1	1	1	1	1	0	1	4	0	1	4	2	3	1	6	2
3	302761	12	2	1	0	2	1	1	1	1	1	1	1	1	0	1	1	4	0	1	4	2	3	1	6	1
3	300725	12	2	1	0	1	2	1	1	1	1	1	1	1	1	1	1	5	0	1	4	2	3	1	6	2
3	301419	11	2	3	0	3	2	1	1	1	1	1	0	2	1	1	1	5	0	1	4	1	3	1	6	1
3	302469	10	2	3	0	2	2	1	1	1	1	1	1	1	0	2	1	5	0	1	4	2	3	1	6	2
3	300459	4	3	3	0	1	2	1	1	1	1	1	1	1	1	1	2	6	0	1	4	2	3	1	6	1
3	301362	12	2	1	0	2	2	1	1	1	1	1	1	1	2	1	2	7	1	1	4	1	3	1	6	3
3	300297	12	2	1	0	2	2	1	1	1	1	1	1	1	2	1	2	7	1	1	4	2	3	1	6	1
3	302538	12	2	2	0	1	1	1	1	1	1	1	1	2	1	2	2	8	1	1	4	2	3	1	6	1
3	301224	12	2	1	0	1	1	1	1	1	1	1	2	2	2	2	2	10	2	1	4	1	3	1	6	1
3	304058	12	2	1	0	3	2	1	1	1	1	1	2	2	2	2	2	10	2	1	4	2	3	1	6	2
3	301375	12	2	1	0	1	1	1	1	0	1	1	2	2	2	2	2	10	2	1	4	2	3	1	6	2
3	300856	2	1	3	0	2	2	1	1	1	1	1	2	2	2	2	2	10	2	1	4	1	3	1	6	1
3	302389	5	1	3	0	1	3	1	1	1	1	1	2	2	2	2	2	10	2	1	4	2	3	1	6	1
3	300182	32	1	3	0	1	1	1	1	0	1	1	2	2	2	2	2	10	2	2	4	2	3	1	6	1
3	301824	30	3	3	0	1	1	1	1	0	0	1	2	2	2	2	2	10	2	1	4	1	3	1	6	3
3	300139	14	2	3	0	1	1	1	1	0	1	1	0	3	3	2	2	10	2	1	4	2	3	1	6	1
3	300097	25	3	3	0	2	1	1	1	1	1	1	1	1	1	2	0	5	0	1	4	1	3	1	6	1
3	304100	12	2	2	0	1	2	1	1	1	1	1	2	2	2	2	2	10	2	1	4	1	3	1	6	2
3	303675	12	2	1	0	1	3	1	1	1	1	1	0	0	0	0	0	0	0	1	1	1	4	1	6	1
3	302666	10	2	3	0	2	1	1	0	1	1	1	1	1	1	0	0	3	0	1	1	2	4	1	6	1
3	301615	12	2	1	0	1	1	1	1	1	1	1	1	1	1	1	2	6	0	1	1	1	4	1	6	1
3	300279	17	1	3	0	2	3	1	1	1	1	1	1	1	1	1	2	6	0	1	1	2	4	1	6	2
3	302344	12	2	2	0	2	1	1	1	0	1	0	1	1	1	2	2	7	1	2	1	2	4	1	6	2
3	303946	32	1	3	0	2	2	1	1	0	1	1	1	1	3	2	2	9	1	2	1	2	4	1	6	2
3	303545	12	2	1	0	3	2	1	1	1	1	1	2	2	2	2	2	10	2	2	1	2	4	1	6	2
3	302668	16	2	3	0	3	1	1	1	0	0	0	2	2	2	2	2	10	2	1	1	2	4	1	6	1
3	301854	2	1	3	0	3	2	1	1	0	1	1	1	2	3	2	2	10	2	1	1	2	4	1	6	2
3	300453	12	2	1	0	3	2	1	1	1	1	0	1	2	2	3	2	10	2	1	1	1	4	1	6	2
3	303733	12	2	1	0	2	2	1	1	1	1	1	2	2	3	2	2	11	2	1	1	2	4	1	6	3
3	303180	17	1	3	0	1	1	1	1	1	1	1	0	0	0	0	0	0	0	1	2	1	4	1	6	1
3	300931	32	1	3	0	1	1	1	1	1	1	0	0	0	0	2	1	3	0	2	2	2	4	1	6	1
3	302239	9	1	3	0	1	1	1	1	1	1	1	1	1	2	0	0	4	0	1	2	2	4	1	6	1
3	300045	16	2	3	0	2	2	1	1	1	0	1	2	1	1	1	0	5	0	1	2	2	4	1	6	1
3	300156	12	2	1	0	2	2	1	1	1	1	1	1	1	1	2	3	8	1	2	2	2	4	1	6	1
3	302285	24	1	3	0	2	3	1	1	1	1	1	1	1	1	2	3	8	1	1	2	2	4	2	6	1
3	300300	12	2	2	0	3	2	1	1	0	1	1	1	2	2	2	2	9	1	1	2	2	4	1	6	1
3	302020	12	2	1	0	2	2	1	1	1	1	1	1	1	1	3	3	9	1	2	2	2	4	3	6	1
3	303102	12	2	1	0	2	2	1	1	1	1	1	2	1	3	2	2	10	2	1	2	2	4	1	6	1
3	303967	12	2	2	0	1	1	1	1	1	1	1	1	2	3	2	2	10	2	1	2	2	4	1	6	2
3	300372	13	2	3	0	1	1	1	1	0	1	1	3	2	3	2	2	12	2	1	2	1	4	1	6	1
3	302016	12	2	2	0	1	3	1	1	1	1	1	1	2	3	3	3	12	2	1	2	2	4	1	6	1
3	300844	12	2	1	0	1	2	1	1	1	1	1	0	0	0	0	2	2	0	1	3	2	4	1	6	2
3	300654	21	1	3	0	2	2	1	1	0	1	1	1	1	3	2	0	7	1	1	3	2	4	1	6	2
3	300119	2	1	3	0	2	1	1	1	0	1	1	2	1	3	0	1	7	1	1	3	1	4	1	6	1
3	303533	12	2	1	0	2	2	1	1	1	1	1	1	1	2	2	1	7	1	2	3	1	4	1	6	1
3	300008	15	1	3	0	2	1	1	1	1	1	1	1	1	2	1	2	7	1	1	3	1	4	1	6	3
3	303047	12	2	1	0	1	1	1	1	1	0	1	1	1	1	2	2	7	1	1	3	1	4	2	6	1
3	303719	12	2	1	0	2	2	1	1	0	1	1	2	2	2	2	2	10	2	1	3	2	4	1	6	2
3	300700	9	1	3	0	1	2	1	1	0	1	1	2	2	2	2	2	10	2	1	3	1	4	1	6	1
3	301614	31	3	3	0	2	2	1	1	0	1	1	2	2	1	3	3	11	2	1	3	2	4	1	6	2
3	303987	2	1	3	0	3	2	1	1	1	1	1	2	2	2	2	3	11	2	1	3	2	4	1	6	1
3	300835	32	1	3	0	1	1	1	1	0	1	1	2	2	2	2	3	11	2	2	3	1	4	1	6	1
3	303326	10	2	3	0	1	2	1	1	0	1	1	3	3	3	3	3	15	3	1	3	1	4	1	6	2
3	300978	12	2	1	0	1	1	1	0	0	1	1	1	1	0	0	0	2	0	2	4	2	4	1	6	1
3	301356	23	3	3	0	3	2	1	1	1	1	1	1	1	0	0	0	2	0	1	4	2	4	1	6	1
3	304022	12	2	1	0	3	2	1	1	1	1	1	2	2	2	2	1	9	1	1	4	1	4	1	6	3
3	301282	13	2	3	0	2	1	0	1	0	1	0	1	1	1	2	1	6	0	1	4	2	4	1	6	1
3	303237	12	2	1	0	1	2	1	1	0	1	1	2	2	3	1	0	8	1	1	3	2	1	2	7	1
3	300635	16	2	3	0	3	2	1	1	1	1	1	2	2	2	2	3	11	2	2	4	2	1	2	7	1
3	302299	21	1	3	0	2	2	1	1	0	1	0	0	0	0	0	0	0	0	2	1	2	1	2	7	2
3	302863	12	2	2	0	1	1	1	1	1	1	1	0	0	0	0	2	2	0	1	1	2	1	2	7	2
3	300932	12	2	1	0	1	2	1	1	1	1	1	1	1	1	0	0	3	0	2	1	1	1	1	7	1
3	303680	13	2	3	0	2	1	1	1	1	1	1	1	1	1	2	0	5	0	1	1	2	1	2	7	2
3	303643	1	2	3	0	3	4	1	1	1	1	1	2	1	0	0	2	5	0	1	1	2	1	3	7	1
3	303605	12	2	1	0	2	1	1	1	1	1	1	1	1	1	1	2	6	0	1	1	2	1	2	7	2
3	302657	16	2	3	0	1	1	1	1	1	1	0	0	0	0	0	0	0	0	1	2	2	1	2	7	2
3	300082	15	1	3	0	1	1	1	1	1	1	0	0	0	1	2	1	4	0	1	2	1	1	4	7	1
3	301697	24	1	3	0	1	1	1	1	0	1	1	2	2	2	1	0	7	1	1	2	1	1	2	7	2
3	301096	13	2	3	0	1	1	1	1	1	1	0	1	1	1	3	3	9	1	2	2	2	1	2	7	1
3	300203	12	2	1	0	3	2	1	1	1	1	1	2	2	2	2	2	10	2	1	2	2	1	3	7	1
3	301466	12	2	2	0	1	2	1	1	1	1	1	0	0	1	1	0	2	0	1	3	2	1	2	7	1
3	301984	3	1	3	0	1	1	1	1	0	1	0	0	0	0	2	0	2	0	2	3	2	1	2	7	2
3	303244	4	3	3	0	1	1	1	1	1	1	1	0	2	1	2	1	6	0	1	3	1	1	2	7	2
3	300376	13	2	3	0	1	1	1	1	1	1	1	1	1	1	2	2	7	1	1	3	2	1	2	7	2
3	303866	10	2	3	0	2	1	1	1	1	1	1	0	0	3	2	2	7	1	1	3	2	1	2	7	3
3	303847	12	2	1	0	1	2	1	1	1	1	1	2	2	2	2	0	8	1	1	3	2	1	2	7	2
3	300923	8	1	3	0	1	1	1	1	1	1	1	1	1	2	2	2	8	1	1	3	1	1	3	7	1
3	303086	2	1	3	0	2	1	1	1	1	1	1	2	2	3	3	0	10	2	1	3	2	1	4	7	2
3	303248	12	2	2	0	1	1	1	1	0	0	1	2	2	2	2	2	10	2	1	4	1	1	2	7	2
3	301194	10	2	3	0	1	2	1	1	1	1	1	2	2	2	2	3	11	2	1	4	2	1	2	7	2
3	300984	23	3	3	0	2	1	1	1	1	1	1	2	2	3	2	2	11	2	2	1	2	2	3	7	1
3	303238	15	1	3	0	1	1	1	1	1	1	1	0	0	0	0	0	0	0	2	1	2	2	4	7	1
3	301387	10	2	3	0	2	1	1	1	0	1	0	0	0	0	0	0	0	0	1	1	2	2	2	7	2
3	302057	12	2	1	0	1	2	1	1	1	1	1	1	0	0	0	0	1	0	2	1	2	2	2	7	1
3	302543	12	2	2	0	1	1	1	1	1	1	1	3	1	1	0	0	5	0	1	1	1	2	1	7	2
3	301022	12	2	2	0	2	1	1	1	0	1	1	1	0	1	1	2	5	0	2	1	2	2	2	7	1
3	300770	12	2	1	0	3	2	1	0	0	1	0	2	2	2	2	2	10	2	1	1	2	2	2	7	1
3	301583	12	2	2	0	3	1	1	1	1	1	0	2	2	2	2	2	10	2	1	1	2	2	2	7	1
3	300595	10	2	3	0	2	2	1	1	1	1	1	2	2	2	2	2	10	2	2	1	2	2	3	7	1
3	302230	10	2	3	0	2	1	1	1	0	0	1	2	2	2	2	2	10	2	1	1	2	2	2	7	1
3	301014	12	2	2	0	2	3	1	1	1	1	1	2	2	3	3	2	12	2	1	1	1	2	3	7	1
3	300344	12	2	1	0	1	1	1	1	1	1	1	2	3	3	3	2	13	2	1	1	2	2	2	7	1
3	302795	10	2	3	0	1	1	1	1	0	1	0	0	0	0	0	0	0	0	2	2	2	2	3	7	2
3	301709	23	3	3	0	1	1	1	1	1	1	1	0	0	0	0	0	0	0	1	2	2	2	2	7	1
3	300134	12	2	1	0	2	1	1	1	1	1	1	1	1	1	1	0	4	0	2	2	2	2	2	7	1
3	300728	6	3	3	0	1	2	1	1	1	1	1	1	0	0	1	2	4	0	1	2	2	2	2	7	1
3	303378	12	2	1	0	1	1	1	1	0	1	1	0	0	1	3	2	6	0	1	2	1	2	2	7	2
3	303699	12	2	1	0	1	2	1	1	0	1	1	1	1	2	1	2	7	1	1	2	2	2	2	7	1
3	302820	12	2	2	0	3	1	1	1	0	0	1	1	1	1	2	2	7	1	1	2	2	2	2	7	3
3	303521	15	1	3	0	1	1	1	1	1	1	1	1	1	1	3	3	9	1	1	2	1	2	2	7	1
3	303355	12	2	1	0	2	2	1	1	0	1	1	2	2	2	2	2	10	2	1	2	2	2	2	7	2
3	303755	12	2	1	0	1	1	1	1	1	1	1	2	2	2	2	2	10	2	1	2	2	2	2	7	1
3	301635	12	2	1	0	1	2	1	1	1	1	1	2	2	2	2	2	10	2	1	2	1	2	2	7	1
3	301871	12	2	1	0	2	2	1	1	0	1	1	0	2	2	3	3	10	2	1	2	1	2	2	7	2
3	303471	12	2	1	0	2	1	1	1	1	1	1	3	3	2	2	1	11	2	1	2	2	2	2	7	1
3	303550	12	2	1	0	3	2	1	1	1	1	1	2	2	2	3	3	12	2	1	2	1	2	2	7	1
3	303444	30	3	3	0	2	1	1	1	1	1	1	1	1	0	0	0	2	0	1	3	2	2	2	7	3
3	301711	33	3	3	0	2	1	1	1	1	1	1	1	1	1	1	2	6	0	1	3	2	2	2	7	2
3	303416	23	3	3	0	2	2	1	1	1	1	1	1	1	1	2	2	7	1	1	3	1	2	2	7	2
3	300928	20	3	3	0	1	2	1	1	1	1	0	1	1	1	2	2	7	1	1	3	2	2	2	7	1
3	303003	5	1	3	0	4	2	1	1	0	1	1	0	2	1	2	2	7	1	1	3	2	2	2	7	2
3	300568	32	1	3	0	2	1	1	1	1	1	0	1	1	1	1	3	7	1	1	3	2	2	1	7	1
3	303420	22	2	3	0	3	2	1	1	1	1	1	1	1	1	1	3	7	1	1	3	2	2	2	7	1
3	300494	12	2	1	0	2	2	1	1	1	1	1	3	2	1	2	0	8	1	1	3	1	2	3	7	3
3	301012	12	2	1	0	1	1	1	1	0	0	1	2	2	2	2	0	8	1	1	3	1	2	2	7	2
3	304040	12	2	1	0	2	2	1	1	1	1	1	2	1	1	2	2	8	1	1	3	1	2	2	7	2
3	302197	12	2	2	0	2	1	1	1	1	1	1	2	1	1	2	2	8	1	1	3	1	2	2	7	2
3	303642	12	2	1	0	1	2	1	1	0	1	1	1	1	2	2	2	8	1	1	3	1	2	1	7	2
3	301794	12	2	1	0	2	2	1	1	1	1	1	1	1	2	2	2	8	1	1	3	2	2	2	7	1
3	300011	12	2	1	0	2	1	1	1	1	1	1	1	1	2	2	2	8	1	1	3	1	2	2	7	2
3	300337	12	2	2	0	1	2	1	1	1	1	1	2	2	2	2	2	10	2	1	3	2	2	2	7	1
3	304008	12	2	2	0	2	1	1	1	1	1	1	2	2	2	2	2	10	2	1	3	1	2	1	7	3
3	303766	12	2	1	0	2	1	1	0	0	0	1	0	0	0	0	0	0	0	1	4	1	2	2	7	1
3	300206	12	2	2	0	1	1	1	1	1	1	1	0	0	0	1	1	2	0	1	4	1	2	2	7	2
3	302857	13	2	3	0	2	2	1	1	1	1	1	0	0	2	1	0	3	0	1	4	2	2	1	7	1
3	303386	12	2	1	0	1	1	1	1	0	1	1	1	1	1	1	1	5	0	1	4	1	2	3	7	1
3	300518	12	2	1	0	1	2	1	1	1	1	1	1	1	1	1	1	5	0	1	4	1	2	2	7	1
3	303977	2	1	3	0	2	1	1	1	1	1	1	1	1	1	1	1	5	0	1	4	1	2	2	7	2
3	300099	21	1	3	0	4	1	1	1	1	1	1	1	1	1	1	1	5	0	1	4	2	2	2	7	1
3	303726	12	2	1	0	3	1	1	1	0	1	1	2	2	3	2	2	11	2	2	1	2	3	2	7	1
3	301071	12	2	1	0	2	2	1	1	0	1	0	2	2	3	2	2	11	2	1	1	2	3	2	7	2
3	300851	21	1	3	0	1	1	1	1	1	1	1	0	0	0	0	0	0	0	2	1	1	3	2	7	2
3	300659	15	1	3	0	1	1	1	1	1	1	1	0	0	0	0	0	0	0	2	1	2	3	2	7	2
3	300463	15	1	3	0	2	2	1	1	0	1	0	0	0	0	0	0	0	0	2	1	2	3	2	7	2
3	301499	10	2	3	0	1	1	1	1	0	1	0	0	0	0	0	0	0	0	2	1	2	3	2	7	1
3	302582	3	1	3	0	2	1	1	1	1	1	1	0	0	0	0	0	0	0	2	1	1	3	1	7	1
3	301109	13	2	3	0	1	1	1	1	0	1	1	0	0	0	0	0	0	0	1	1	2	3	3	7	2
3	303534	12	2	1	0	1	1	1	1	1	1	1	1	0	0	0	0	1	0	2	1	2	3	3	7	1
3	300021	12	2	1	0	2	2	1	1	0	1	1	1	1	1	2	1	6	0	2	1	2	3	2	7	1
3	303906	12	2	1	0	2	2	1	1	0	0	1	1	0	2	2	1	6	0	2	1	1	3	2	7	2
3	302607	12	2	2	0	1	2	1	1	0	1	0	2	2	2	1	0	7	1	2	1	2	3	2	7	1
3	300451	12	2	1	0	1	1	1	1	1	0	1	3	1	1	1	1	7	1	1	1	2	3	1	7	1
3	304106	12	2	2	0	3	2	1	1	1	1	1	1	1	0	3	2	7	1	1	1	2	3	2	7	1
3	300855	13	2	3	0	2	1	1	1	0	1	0	1	1	0	3	2	7	1	2	1	2	3	2	7	2
3	301776	23	3	3	0	1	1	1	1	1	1	1	1	1	0	3	2	7	1	1	1	2	3	4	7	2
3	301846	15	1	3	0	1	1	1	0	0	0	0	1	0	1	3	2	7	1	1	1	2	3	2	7	2
3	303557	12	2	1	0	1	1	1	1	1	1	1	3	2	3	0	0	8	1	1	1	2	3	2	7	4
3	301006	12	2	1	0	2	1	1	1	1	1	1	3	3	0	2	1	9	1	2	1	2	3	2	7	1
3	301046	1	2	3	0	1	1	1	1	1	1	1	1	2	2	2	2	9	1	2	1	1	3	2	7	1
3	300174	12	2	1	0	3	2	1	1	1	1	1	2	2	2	2	2	10	2	2	1	2	3	1	7	1
3	301790	12	2	2	0	3	2	1	1	0	0	1	2	2	2	2	2	10	2	1	1	2	3	1	7	2
3	300186	2	1	3	0	3	2	1	1	0	1	1	2	2	2	2	2	10	2	2	1	1	3	2	7	1
3	303959	2	1	3	0	2	1	1	1	1	1	1	2	2	2	2	2	10	2	1	1	1	3	2	7	1
3	303937	2	1	3	0	2	1	1	1	1	1	0	2	2	2	2	2	10	2	2	1	2	3	2	7	1
3	300652	32	1	3	0	4	2	1	1	1	1	1	2	2	2	2	2	10	2	1	1	2	3	2	7	1
3	302370	29	1	3	0	2	2	1	1	0	1	0	2	2	2	2	2	10	2	1	1	2	3	2	7	1
3	300551	29	1	3	0	4	1	1	1	0	1	1	2	2	2	2	2	10	2	2	1	2	3	2	7	2
3	302945	12	2	2	0	3	1	1	1	1	1	1	0	0	0	0	0	0	0	1	2	2	3	2	7	1
3	302094	13	2	3	0	1	1	1	1	0	1	0	2	2	0	0	0	4	0	1	2	2	3	2	7	2
3	303008	13	2	3	0	3	2	1	1	1	1	1	1	1	2	0	0	4	0	1	2	2	3	2	7	2
3	301620	12	2	1	0	3	2	1	1	1	1	1	1	1	0	0	2	4	0	2	2	2	3	2	7	2
3	302457	12	2	2	0	2	3	0	1	1	1	1	1	1	2	2	0	6	0	1	2	2	3	2	7	1
3	300095	25	3	3	0	1	1	1	1	1	1	1	0	0	2	2	2	6	0	1	2	2	3	2	7	1
3	300639	22	2	3	0	4	2	1	1	0	1	1	3	2	2	0	0	7	1	1	2	2	3	1	7	2
3	303996	12	2	1	0	2	1	1	1	1	1	1	1	1	3	2	0	7	1	1	2	1	3	2	7	1
3	300354	12	2	1	0	1	2	1	1	0	1	0	1	1	2	1	2	7	1	1	2	2	3	2	7	2
3	300295	10	2	3	0	1	1	1	1	0	0	1	1	1	1	2	2	7	1	1	2	2	3	1	7	2
3	300834	17	1	3	0	2	2	1	1	1	1	0	1	1	1	1	3	7	1	1	2	2	3	2	7	3
3	301723	12	2	1	0	2	1	1	1	1	1	1	2	2	2	2	2	10	2	1	2	2	3	2	7	2
3	300176	12	2	1	0	1	1	1	1	0	1	1	2	2	2	2	2	10	2	1	2	2	3	2	7	2
3	303548	12	2	1	0	1	2	1	1	1	1	1	1	1	3	2	3	10	2	1	2	1	3	2	7	2
3	301386	12	2	2	0	3	1	1	1	1	1	1	2	2	3	3	1	11	2	1	2	2	3	2	7	2
3	302524	12	2	1	0	1	2	1	1	1	1	1	3	2	2	2	2	11	2	1	2	2	3	2	7	2
3	301143	2	1	3	0	3	1	1	1	1	1	1	2	2	3	3	2	12	2	1	2	1	3	2	7	1
3	301339	10	2	3	0	1	1	1	1	1	1	1	0	0	0	0	0	0	0	2	3	2	3	1	7	2
3	303202	2	1	3	0	3	2	1	1	1	1	1	0	1	1	0	0	2	0	1	3	1	3	2	7	2
3	303482	12	2	2	0	1	2	1	1	1	1	1	1	0	0	1	1	3	0	1	3	2	3	2	7	1
3	302750	15	1	3	0	1	1	1	1	1	1	1	1	1	2	0	2	6	0	1	3	1	3	2	7	1
3	302518	25	3	3	0	1	2	1	1	1	1	1	1	1	1	1	2	6	0	1	3	2	3	2	7	1
3	302811	10	2	3	0	1	2	1	1	0	1	1	0	2	1	0	3	6	0	1	3	2	3	2	7	2
3	301910	10	2	3	0	1	1	0	1	0	1	1	1	1	0	1	3	6	0	1	3	2	3	2	7	1
3	302467	12	2	2	0	2	1	0	1	0	0	1	1	1	1	2	2	7	1	1	3	2	3	2	7	2
3	303258	9	1	3	0	4	2	0	1	0	1	1	1	1	1	2	2	7	1	1	3	1	3	2	7	2
3	300878	22	2	3	0	2	2	1	1	0	1	1	1	1	1	1	3	7	1	1	3	2	3	2	7	3
3	301753	12	2	1	0	3	1	1	1	1	1	0	2	2	2	2	0	8	1	1	3	2	3	2	7	1
3	303953	2	1	3	0	1	1	1	1	1	1	1	1	2	3	1	1	8	1	1	3	2	3	2	7	2
3	300756	9	1	3	0	3	2	1	1	1	1	1	3	1	1	2	1	8	1	2	3	2	3	2	7	1
3	300942	12	2	1	0	3	2	1	1	1	1	1	2	2	0	2	2	8	1	1	3	1	3	2	7	1
3	301166	12	2	1	0	2	3	1	1	0	1	1	1	1	2	2	2	8	1	1	3	2	3	1	7	1
3	300456	3	1	3	0	2	2	1	1	0	1	1	1	1	2	2	2	8	1	1	3	1	3	1	7	1
3	301870	10	2	3	0	2	3	1	1	1	1	1	1	1	2	2	2	8	1	1	3	2	3	2	7	2
3	301829	2	1	3	0	1	1	1	1	1	1	1	0	1	3	2	2	8	1	1	3	2	3	1	7	1
3	301773	12	2	2	0	2	1	1	1	1	1	1	2	2	2	2	2	10	2	1	3	2	3	2	7	2
3	301456	10	2	3	0	1	1	1	1	1	1	1	2	2	2	2	2	10	2	2	3	2	3	2	7	2
3	304088	5	1	3	0	1	2	1	1	1	1	1	2	2	2	2	3	11	2	2	3	2	3	2	7	1
3	304029	12	2	1	0	1	2	1	1	0	1	1	3	3	2	2	2	12	2	1	3	2	3	2	7	2
3	301412	32	1	3	0	1	2	1	1	1	1	1	0	0	0	0	0	0	0	1	4	1	3	2	7	1
3	303362	7	3	3	0	1	1	1	1	1	0	0	0	0	0	2	1	3	0	1	4	2	3	2	7	2
3	302084	2	1	3	0	2	2	1	1	1	1	0	1	0	0	0	2	3	0	1	4	2	3	2	7	2
3	301639	12	2	1	0	2	1	1	1	1	1	1	1	1	1	1	1	5	0	1	4	1	3	2	7	1
3	302435	12	2	1	0	2	1	1	1	1	1	1	1	1	1	1	1	5	0	1	4	1	3	3	7	2
3	303777	12	2	1	0	2	2	1	1	1	1	1	1	1	1	1	1	5	0	1	4	2	3	3	7	1
3	302183	2	1	3	0	3	3	0	1	0	0	1	1	1	1	1	1	5	0	2	4	2	3	3	7	3
3	301320	25	3	3	0	1	1	1	1	1	1	1	1	1	1	1	1	5	0	1	4	2	3	2	7	2
3	303431	17	1	3	0	3	1	1	1	0	1	1	1	1	1	1	1	5	0	1	4	2	3	1	7	1
3	301873	7	3	3	0	1	2	1	1	1	1	1	0	2	1	1	1	5	0	1	4	2	3	2	7	1
3	301144	10	2	3	0	2	1	1	1	1	1	1	1	1	1	2	2	7	1	1	4	2	3	1	7	2
3	301170	27	1	3	0	3	2	0	1	1	1	1	2	2	2	2	0	8	1	1	4	1	3	2	7	2
3	303936	12	2	1	0	1	1	1	1	1	1	1	2	2	2	1	1	8	1	1	4	2	3	2	7	2
3	302439	12	2	1	0	3	2	1	1	0	0	1	2	2	2	2	1	9	1	1	4	2	3	2	7	2
3	301413	23	3	3	0	1	1	1	1	1	1	1	1	2	2	2	2	9	1	1	4	2	3	3	7	2
3	303791	12	2	1	0	3	1	1	1	1	1	1	2	2	2	2	2	10	2	1	4	1	3	2	7	1
3	300056	5	1	3	0	5	1	1	1	1	1	1	2	2	2	2	2	10	2	1	4	1	3	2	7	1
3	302871	13	2	3	0	2	1	1	0	0	1	1	2	2	2	2	3	11	2	1	4	2	3	3	7	2
3	300916	4	3	3	0	3	2	1	1	1	1	1	2	2	2	2	3	11	2	2	4	2	3	2	7	1
3	301971	25	3	3	0	4	1	1	1	1	1	1	2	2	2	2	3	11	2	2	4	2	3	1	7	2
3	300201	2	1	3	0	5	2	1	1	1	1	1	3	3	2	2	2	12	2	1	4	1	3	2	7	1
3	302680	12	2	2	0	3	2	1	1	1	1	1	2	2	2	2	2	10	2	1	4	2	3	2	7	2
3	302284	12	2	2	0	1	3	1	1	1	1	1	2	2	2	2	2	10	2	1	4	1	3	2	7	2
3	303939	12	2	1	0	2	1	1	1	0	1	1	1	1	1	2	1	6	0	2	1	1	4	1	7	2
3	302520	9	1	3	0	2	1	1	1	1	1	1	2	2	1	2	2	9	1	1	2	1	4	1	7	2
3	301034	12	2	1	0	1	1	1	1	1	1	1	2	2	2	2	2	10	2	1	2	2	4	2	7	1
3	303585	30	3	3	0	3	1	1	1	0	0	1	0	0	2	2	2	6	0	1	3	1	4	2	7	3
3	303133	9	1	3	0	3	1	1	1	1	1	1	1	2	2	1	2	8	1	2	3	1	4	2	7	2
3	300271	5	1	3	0	2	1	1	1	1	1	1	1	1	2	2	2	8	1	1	3	2	4	2	7	1
3	300925	20	3	3	0	1	2	1	1	1	1	1	1	1	2	2	2	8	1	2	3	1	4	2	7	2
3	301702	24	1	3	0	3	2	1	1	1	1	1	2	2	2	2	2	10	2	1	3	2	4	2	7	2
3	302617	13	2	3	0	1	2	1	1	0	1	1	0	0	0	0	0	0	0	1	4	1	4	1	7	2
3	300804	3	1	3	0	4	2	1	1	0	1	1	1	0	1	0	0	2	0	1	4	1	4	2	7	2
3	301715	23	3	3	0	3	2	1	1	1	1	1	1	1	0	0	1	3	0	2	1	2	1	2	1	1
3	302970	12	2	1	0	1	3	1	0	0	1	0	0	2	2	2	2	8	1	2	4	1	1	2	1	2
3	303651	12	2	1	0	2	2	1	1	1	1	1	1	1	2	1	1	6	0	2	1	2	2	2	1	1
3	302407	12	2	1	0	1	2	1	1	1	1	1	1	1	2	1	1	6	0	2	1	1	2	2	1	2
3	303571	12	2	1	0	3	2	1	1	1	1	1	1	1	1	2	1	6	0	1	1	2	2	3	1	2
3	300225	12	2	1	0	1	1	1	1	1	1	1	1	0	0	0	2	3	0	1	1	2	2	2	1	2
3	303064	12	2	1	0	2	2	1	1	1	1	1	1	0	0	0	2	3	0	1	1	2	2	2	1	1
3	302765	12	2	2	0	2	2	1	1	1	1	1	1	0	0	0	2	3	0	2	1	1	2	2	1	1
3	301957	12	2	1	0	2	2	1	1	1	1	1	1	1	0	0	2	4	0	2	1	1	2	2	1	1
3	301298	8	1	3	0	1	1	1	1	1	1	1	1	0	1	0	2	4	0	1	1	1	2	2	1	1
3	301358	15	1	3	0	1	1	1	1	1	1	1	0	0	1	1	2	4	0	2	1	1	2	2	1	2
3	303921	30	3	3	0	3	1	1	1	0	1	0	1	0	0	2	2	5	0	2	1	1	2	2	1	1
3	302468	12	2	1	0	2	2	1	1	1	1	1	2	1	2	1	0	6	0	1	1	2	2	2	1	2
3	302347	2	1	3	0	3	2	1	1	1	1	1	2	2	2	2	2	10	2	2	1	1	2	1	1	1
3	300291	12	2	1	0	3	1	1	1	1	1	0	2	3	2	2	3	12	2	1	1	1	2	2	1	1
3	302725	10	2	3	0	3	2	1	1	1	1	1	2	2	2	3	3	12	2	1	1	1	2	2	1	1
3	300226	3	1	3	0	2	1	1	1	0	0	0	2	2	2	3	3	12	2	1	1	2	2	2	1	2
3	303213	12	2	1	0	1	2	1	1	1	1	1	0	0	0	2	0	2	0	2	2	1	2	2	1	2
3	300781	10	2	3	0	1	3	1	1	1	1	1	1	0	1	1	1	4	0	2	2	1	2	2	1	2
3	300667	3	1	3	0	1	1	0	1	0	0	1	0	0	2	1	1	4	0	1	2	1	2	2	1	1
3	301981	12	2	1	0	2	3	1	1	1	1	1	1	1	2	2	1	7	1	2	2	2	2	2	1	1
3	300445	12	2	2	0	2	2	1	1	1	1	1	1	1	2	2	1	7	1	1	2	2	2	2	1	1
3	301869	12	2	1	0	3	1	1	1	1	1	1	2	2	2	2	2	10	2	2	2	2	2	2	1	1
3	302056	15	1	3	0	3	2	1	1	1	1	1	2	2	2	2	2	10	2	1	2	2	2	1	1	3
3	300777	9	1	3	0	1	1	1	1	1	1	1	2	2	2	2	2	10	2	1	2	2	2	2	1	2
3	303507	11	2	3	0	2	1	1	1	0	1	0	2	2	2	2	2	10	2	1	2	2	2	2	1	2
3	300732	22	2	3	0	3	2	1	1	1	1	1	2	2	2	2	2	10	2	1	2	1	2	2	1	1
3	300938	27	1	3	0	1	1	1	1	0	1	1	2	2	2	2	2	10	2	1	2	2	2	2	1	1
3	300178	15	1	3	0	3	1	1	1	0	1	1	2	2	2	2	2	10	2	1	2	2	2	1	1	1
3	302817	16	2	3	0	2	1	1	1	1	1	1	1	2	2	3	2	10	2	1	2	1	2	2	1	2
3	301497	12	2	1	0	1	2	1	1	0	1	1	2	2	3	2	2	11	2	1	2	2	2	2	1	1
3	300383	12	2	2	0	1	1	1	1	1	1	1	3	3	3	2	2	13	2	1	2	2	2	2	1	2
3	303999	12	2	1	0	1	2	1	1	1	1	1	3	3	3	3	2	14	3	1	2	2	2	2	1	2
3	304082	12	2	1	0	1	2	1	1	0	1	0	0	0	0	0	0	0	0	1	3	1	2	1	1	3
3	304086	31	3	3	0	1	2	1	1	1	1	1	1	0	0	0	0	1	0	2	3	2	2	2	1	1
3	303863	12	2	1	0	3	4	1	1	1	1	1	3	3	0	1	2	9	1	1	3	2	2	2	1	1
3	303555	12	2	1	0	2	2	1	1	1	1	1	2	2	2	2	2	10	2	1	3	2	2	2	1	2
3	303147	12	2	1	0	3	2	1	1	1	1	1	2	2	2	2	2	10	2	1	3	2	2	2	1	3
3	302190	12	2	1	0	2	3	1	1	0	1	1	2	2	2	2	2	10	2	1	3	1	2	2	1	1
3	301422	12	2	1	0	5	2	1	1	1	1	1	2	2	2	2	2	10	2	1	3	1	2	2	1	1
3	301162	12	2	1	0	1	2	1	1	1	1	1	2	2	2	2	2	10	2	1	3	1	2	2	1	2
3	301816	12	2	1	0	4	3	1	1	1	1	1	2	2	2	2	2	10	2	1	3	2	2	2	1	3
3	302300	12	2	1	0	1	2	1	1	1	1	1	2	2	2	2	2	10	2	1	3	2	2	2	1	1
3	303360	12	2	1	0	3	1	1	1	1	1	1	2	2	2	2	2	10	2	1	3	1	2	2	1	2
3	303768	12	2	1	0	1	1	1	1	1	1	1	2	2	2	2	2	10	2	1	3	2	2	3	1	2
3	300230	1	2	3	0	3	2	1	1	0	1	1	2	2	2	2	2	10	2	1	3	1	2	2	1	1
3	301270	33	3	3	0	2	2	1	1	0	1	0	1	2	2	3	2	10	2	1	3	1	2	2	1	1
3	301793	12	2	1	0	3	3	1	1	1	1	1	2	2	3	3	3	13	2	1	3	1	2	2	1	2
3	302637	12	2	2	0	1	1	1	1	0	1	1	0	0	0	0	0	0	0	1	4	1	2	2	1	1
3	301608	28	3	3	0	1	3	1	1	1	1	1	1	1	2	2	2	8	1	1	4	2	2	2	1	2
3	303720	2	1	3	0	3	2	1	1	1	1	1	2	2	2	1	2	9	1	1	4	2	2	2	1	1
3	300634	10	2	3	0	3	2	1	1	0	1	1	2	2	2	2	2	10	2	1	4	2	2	2	1	1
3	302729	12	2	2	0	2	1	1	1	1	1	1	1	2	2	2	2	9	1	1	4	1	2	2	1	1
3	301744	23	3	3	0	1	1	1	1	1	1	1	1	1	2	1	0	5	0	2	1	1	3	2	1	2
3	301171	12	2	1	0	2	2	1	1	1	1	1	1	1	1	2	0	5	0	2	1	1	3	2	1	1
3	303684	1	2	3	0	1	1	1	1	1	1	1	0	0	1	2	2	5	0	1	1	2	3	3	1	1
3	301853	12	2	1	0	3	2	1	1	1	1	1	2	0	2	1	1	6	0	2	1	1	3	2	1	2
3	300658	12	2	1	0	2	2	1	1	1	1	1	1	1	2	1	1	6	0	2	1	1	3	1	1	1
3	302377	12	2	1	0	2	2	1	1	1	1	1	1	1	1	2	1	6	0	2	1	2	3	2	1	1
3	303883	12	2	1	0	2	1	1	1	0	0	0	1	2	2	2	1	8	1	2	1	2	3	2	1	3
3	303039	12	2	1	0	2	2	1	1	1	1	1	1	1	1	2	3	8	1	2	1	2	3	2	1	2
3	300192	12	2	1	0	2	2	1	1	0	0	0	2	2	2	2	2	10	2	2	1	2	3	2	1	1
3	301169	12	2	1	0	3	1	1	1	1	1	1	2	2	2	2	2	10	2	2	1	2	3	2	1	2
3	301104	12	2	2	0	3	2	1	1	0	1	1	2	2	2	2	2	10	2	2	1	1	3	2	1	1
3	301138	25	3	3	0	1	1	1	0	0	0	0	0	2	0	0	0	2	0	1	1	2	3	2	1	3
3	300048	10	2	3	0	2	2	1	1	1	1	1	1	1	0	0	1	3	0	1	1	1	3	2	1	3
3	300434	12	2	1	0	2	1	1	1	1	1	1	0	0	1	1	1	3	0	1	1	2	3	2	1	1
3	300530	12	2	2	0	1	1	1	1	1	1	1	0	0	1	1	1	3	0	1	1	2	3	2	1	2
3	303549	12	2	1	0	3	1	1	1	1	1	1	0	0	1	0	2	3	0	2	1	1	3	2	1	1
3	303171	5	1	3	0	2	1	1	1	1	1	1	0	0	1	0	2	3	0	1	1	2	3	2	1	1
3	301409	33	3	3	0	2	1	1	1	1	1	1	0	0	0	1	2	3	0	1	1	2	3	2	1	1
3	303676	12	2	1	0	3	2	1	1	1	1	1	2	2	0	0	0	4	0	1	1	2	3	2	1	1
3	301592	10	2	3	0	2	1	1	1	0	0	1	2	2	0	0	0	4	0	1	1	2	3	2	1	1
3	300849	12	2	1	0	1	2	1	1	1	1	1	2	1	1	0	0	4	0	2	1	1	3	2	1	1
3	303057	12	2	1	0	2	2	1	1	0	1	1	2	1	1	0	0	4	0	2	1	1	3	2	1	2
3	303120	2	1	3	0	4	2	1	1	1	1	1	2	1	1	0	0	4	0	2	1	1	3	2	1	1
3	301565	23	3	3	0	1	2	1	1	1	1	1	1	1	2	0	0	4	0	1	1	2	3	1	1	1
3	301487	13	2	3	0	1	1	0	1	1	1	1	1	0	2	1	0	4	0	1	1	1	3	2	1	3
3	300987	12	2	2	0	1	2	1	1	1	1	1	1	0	1	2	0	4	0	2	1	1	3	2	1	1
3	302208	24	1	3	0	1	1	1	1	1	1	1	0	0	2	2	0	4	0	1	1	2	3	2	1	1
3	301567	12	2	2	0	2	1	1	1	1	1	1	1	1	0	0	2	4	0	1	1	2	3	2	1	1
3	300780	10	2	3	0	3	4	1	1	1	1	0	1	0	0	0	3	4	0	1	1	1	3	2	1	1
3	303797	12	2	1	0	2	2	1	1	1	1	1	2	0	1	2	0	5	0	1	1	2	3	2	1	2
3	301159	12	2	2	0	2	1	1	1	1	1	1	0	0	0	3	2	5	0	2	1	2	3	2	1	1
3	300335	12	2	1	0	2	2	1	1	1	1	1	2	2	2	0	0	6	0	2	1	2	3	2	1	2
3	304020	12	2	1	0	1	2	1	1	1	1	1	2	2	0	2	0	6	0	1	1	2	3	2	1	1
3	302975	12	2	1	0	1	1	1	1	1	1	1	1	1	2	1	1	6	0	2	1	2	3	2	1	3
3	302380	8	1	3	0	1	1	1	1	1	1	1	1	1	1	1	2	6	0	1	1	2	3	2	1	1
3	303812	12	2	1	0	3	2	1	1	0	1	0	2	2	2	1	0	7	1	2	1	2	3	2	1	1
3	301125	12	2	2	0	1	2	1	1	1	1	1	1	2	1	1	2	7	1	1	1	1	3	2	1	2
3	302681	33	3	3	0	1	1	1	1	1	1	1	1	0	3	2	2	8	1	1	1	1	3	2	1	2
3	301605	12	2	1	0	1	2	1	1	0	1	1	2	2	2	2	2	10	2	1	1	2	3	2	1	1
3	303881	12	2	1	0	1	1	1	1	1	1	1	2	2	2	2	2	10	2	1	1	2	3	2	1	2
3	300790	12	2	1	0	1	2	1	0	0	1	1	2	2	2	2	2	10	2	1	1	2	3	2	1	1
3	301288	12	2	1	0	1	1	1	1	0	1	0	2	2	2	2	2	10	2	1	1	1	3	2	1	1
3	303075	12	2	1	0	3	3	1	1	1	1	1	2	2	2	2	2	10	2	1	1	2	3	1	1	1
3	300117	12	2	2	0	3	2	1	1	1	1	0	2	2	2	2	2	10	2	1	1	2	3	1	1	2
3	301013	12	2	2	0	2	2	1	1	1	1	1	2	2	2	2	2	10	2	2	1	1	3	2	1	1
3	301999	12	2	2	0	1	1	1	1	1	1	1	2	2	2	2	2	10	2	1	1	1	3	2	1	2
3	301394	12	2	2	0	3	1	1	1	1	1	1	2	2	2	2	2	10	2	1	1	2	3	2	1	1
3	301049	12	2	2	0	1	1	1	1	1	1	1	2	2	2	2	2	10	2	2	1	2	3	1	1	2
3	303112	2	1	3	0	2	1	1	1	1	1	1	2	2	2	2	2	10	2	1	1	2	3	2	1	2
3	301541	25	3	3	0	3	2	1	1	1	1	1	2	2	2	2	2	10	2	2	1	2	3	2	1	1
3	302780	15	1	3	0	1	1	1	1	1	1	1	2	2	2	2	2	10	2	1	1	1	3	2	1	1
3	302951	21	1	3	0	3	1	1	1	0	1	0	2	2	2	2	2	10	2	1	1	2	3	2	1	3
3	302105	24	1	3	0	3	2	1	1	1	1	1	3	2	2	2	2	11	2	1	1	2	3	2	1	2
3	300579	12	2	1	0	2	2	1	1	0	1	1	2	2	3	3	2	12	2	2	1	1	3	2	1	1
3	304051	12	2	1	0	3	1	1	1	1	1	1	2	2	3	3	2	12	2	1	1	2	3	2	1	1
3	301309	12	2	1	0	4	2	1	1	0	1	1	2	2	2	3	3	12	2	2	1	2	3	2	1	3
3	303547	12	2	1	0	3	2	1	1	1	1	1	3	2	3	3	3	14	3	1	1	2	3	2	1	2
3	301598	23	3	3	0	3	1	1	1	1	1	1	0	0	0	0	0	0	0	1	2	2	3	2	1	2
3	303257	2	1	3	0	2	1	1	1	0	1	0	0	0	0	0	1	1	0	1	2	2	3	2	1	2
3	301404	12	2	1	0	1	1	1	1	1	1	1	0	0	0	2	0	2	0	1	2	1	3	2	1	1
3	302645	28	3	3	0	1	1	1	1	1	1	0	0	0	0	0	2	2	0	1	2	2	3	2	1	1
3	300704	10	2	3	0	1	1	1	1	1	1	0	1	1	1	1	0	4	0	1	2	2	3	2	1	3
3	302148	12	2	1	0	1	2	1	1	1	1	1	0	1	1	2	0	4	0	1	2	2	3	2	1	2
3	302108	6	3	3	0	1	3	1	1	1	1	1	1	1	1	0	1	4	0	1	2	2	3	1	1	2
3	303814	5	1	3	0	1	1	1	1	1	1	1	1	1	0	1	1	4	0	1	2	2	3	2	1	3
3	302489	30	3	3	0	1	1	1	1	1	1	1	0	0	2	1	1	4	0	2	2	1	3	2	1	2
3	301625	13	2	3	0	1	1	1	1	1	1	1	1	0	0	0	3	4	0	1	2	2	3	2	1	2
3	303207	12	2	2	0	2	3	1	1	1	1	1	1	1	2	2	0	6	0	1	2	1	3	2	1	1
3	300994	21	1	3	0	3	3	1	1	0	0	1	1	1	2	0	2	6	0	1	2	2	3	1	1	2
3	302099	1	2	3	0	4	3	1	1	1	1	1	2	0	1	1	2	6	0	1	2	2	3	2	1	2
3	302053	27	1	3	0	2	1	1	1	1	1	1	1	1	1	1	2	6	0	1	2	1	3	2	1	2
3	303480	32	1	3	0	1	2	1	1	0	1	1	1	1	2	3	0	7	1	1	2	2	3	2	1	1
3	301670	12	2	2	0	2	2	1	1	1	1	1	2	1	2	1	1	7	1	2	2	2	3	2	1	1
3	300858	10	2	3	0	1	1	1	1	1	1	1	0	2	2	1	3	8	1	1	2	1	3	2	1	1
3	302168	12	2	1	0	1	1	1	1	1	1	1	2	2	1	2	2	9	1	1	2	2	3	2	1	1
3	301283	12	2	1	0	3	2	1	1	1	1	1	2	2	1	2	2	9	1	1	2	2	3	1	1	2
3	300024	12	2	1	0	3	2	1	1	1	1	1	1	2	2	2	2	9	1	1	2	2	3	1	1	2
3	304117	12	2	1	0	1	2	1	1	1	1	1	2	2	2	2	2	10	2	1	2	2	3	2	1	1
3	301843	12	2	1	0	2	2	1	0	0	1	1	2	2	2	2	2	10	2	1	2	2	3	2	1	1
3	303880	12	2	1	0	3	2	1	1	1	1	1	2	2	2	2	2	10	2	2	2	2	3	2	1	2
3	300472	12	2	1	0	3	1	1	1	1	1	1	2	2	2	2	2	10	2	1	2	2	3	2	1	1
3	301993	12	2	1	0	3	2	1	1	1	1	1	2	2	2	2	2	10	2	1	2	1	3	2	1	1
3	302315	12	2	1	0	3	2	1	1	1	0	1	2	2	2	2	2	10	2	1	2	1	3	2	1	2
3	302808	12	2	2	0	2	1	1	1	1	1	1	2	2	2	2	2	10	2	2	2	2	3	3	1	2
3	303672	10	2	3	0	1	1	1	1	1	1	1	2	2	2	2	2	10	2	2	2	2	3	2	1	1
3	300501	24	1	3	0	3	2	1	1	1	1	1	2	2	2	2	2	10	2	2	2	2	3	1	1	2
3	301103	24	1	3	0	2	2	1	1	1	1	1	2	2	2	2	2	10	2	1	2	2	3	2	1	1
3	302421	5	1	3	0	2	2	1	1	0	0	0	2	2	2	2	2	10	2	2	2	1	3	2	1	1
3	303369	5	1	3	0	1	1	1	1	1	1	1	2	2	2	2	2	10	2	1	2	2	3	2	1	2
3	300397	30	3	3	0	3	1	1	1	1	1	1	2	2	2	2	2	10	2	1	2	2	3	1	1	1
3	300604	9	1	3	0	3	1	1	1	0	1	1	2	2	2	2	2	10	2	1	2	2	3	2	1	2
3	300416	9	1	3	0	2	1	1	1	0	1	1	2	2	2	2	2	10	2	1	2	2	3	2	1	1
3	300824	9	1	3	0	3	1	1	1	1	1	1	2	2	2	2	2	10	2	1	2	2	3	1	1	2
3	300075	15	1	3	0	2	1	1	1	0	1	1	2	2	2	2	2	10	2	1	2	2	3	1	1	1
3	300495	9	1	3	0	3	2	1	1	1	1	1	2	2	2	2	2	10	2	1	2	1	3	2	1	1
3	300996	27	1	3	0	3	1	1	1	1	1	1	2	2	2	2	2	10	2	1	2	2	3	2	1	1
3	300904	27	1	3	0	3	2	1	1	0	0	1	2	2	2	2	2	10	2	1	2	2	3	2	1	2
3	300496	27	1	3	0	1	1	1	1	1	1	0	2	2	2	2	2	10	2	1	2	1	3	2	1	1
3	300673	21	1	3	0	1	1	1	1	1	1	0	2	2	2	2	2	10	2	1	2	2	3	2	1	1
3	302887	13	2	3	0	2	3	1	1	0	1	1	2	2	2	2	2	10	2	1	2	2	3	2	1	2
3	303017	13	2	3	0	3	1	1	1	0	1	1	2	2	2	2	2	10	2	1	2	2	3	2	1	1
3	300477	12	2	1	0	2	2	1	1	1	1	1	2	2	3	2	2	11	2	1	2	2	3	2	1	3
3	300219	12	2	1	0	2	1	1	1	1	1	1	2	2	3	2	2	11	2	1	2	1	3	1	1	2
3	302426	12	2	1	0	3	2	0	0	0	0	0	2	2	3	2	2	11	2	2	2	1	3	2	1	2
3	302266	12	2	2	0	2	2	1	1	1	1	1	2	2	3	2	2	11	2	1	2	1	3	2	1	1
3	301077	12	2	2	0	3	1	1	1	1	1	1	2	2	3	2	2	11	2	1	2	2	3	2	1	2
3	303757	12	2	1	0	3	1	1	1	1	1	1	2	2	2	3	2	11	2	1	2	2	3	2	1	2
3	303502	12	2	2	0	1	1	1	1	1	1	1	2	2	2	3	2	11	2	1	2	2	3	2	1	3
3	300288	12	2	2	0	3	1	1	1	1	1	1	2	2	2	3	2	11	2	1	2	2	3	2	1	1
3	303123	12	2	1	0	3	2	0	1	1	1	1	2	2	2	2	3	11	2	1	2	2	3	2	1	2
3	303785	12	2	1	0	2	2	1	1	1	1	1	2	2	2	2	3	11	2	1	2	1	3	3	1	1
3	301217	12	2	2	0	1	1	1	1	1	1	1	2	2	2	2	3	11	2	1	2	2	3	2	1	2
3	303208	15	1	3	0	1	1	1	1	1	1	1	2	2	2	2	3	11	2	1	2	2	3	2	1	2
3	302848	23	3	3	0	3	1	1	1	1	1	1	2	2	3	3	2	12	2	1	2	2	3	2	1	2
3	303099	2	1	3	0	4	2	1	1	0	1	1	2	2	3	3	2	12	2	1	2	1	3	2	1	2
3	303851	12	2	1	0	2	1	1	1	0	0	1	3	3	3	2	2	13	2	1	2	2	3	1	1	2
3	303007	12	2	2	0	3	2	1	1	1	1	1	2	2	3	3	3	13	2	1	2	2	3	2	1	1
3	301097	33	3	3	0	3	2	1	1	1	1	1	2	2	3	3	3	13	2	1	2	2	3	2	1	2
3	300766	12	2	1	0	4	2	1	1	1	1	1	3	3	3	3	2	14	3	2	2	1	3	2	1	1
3	303391	5	1	3	0	3	1	1	1	1	1	1	3	3	3	3	2	14	3	1	2	2	3	2	1	1
3	301612	13	2	3	0	2	2	0	1	0	0	1	3	2	3	3	3	14	3	1	2	2	3	2	1	1
3	300033	2	1	3	0	3	2	1	1	1	1	1	3	2	3	3	3	14	3	1	2	2	3	1	1	2
3	302137	12	2	1	0	2	2	1	1	1	1	1	3	2	3	3	3	14	3	1	2	2	3	2	1	1
3	302905	12	2	1	0	2	3	1	1	1	1	1	0	0	0	0	0	0	0	2	3	1	3	2	1	1
3	303494	12	2	1	0	1	2	1	1	1	1	1	0	0	0	0	0	0	0	1	3	2	3	1	1	2
3	302783	12	2	2	0	1	1	1	1	1	1	1	0	0	0	0	0	0	0	1	3	2	3	2	1	1
3	302561	12	2	2	0	2	2	1	1	1	1	1	0	0	0	0	0	0	0	1	3	2	3	2	1	3
3	303370	12	2	2	0	1	1	1	1	1	1	1	0	0	0	0	0	0	0	1	3	1	3	2	1	1
3	301213	2	1	3	0	1	1	1	0	0	1	0	0	0	0	0	0	0	0	1	3	1	3	2	1	2
3	301733	10	2	3	0	1	2	1	1	1	1	1	0	0	0	0	0	0	0	1	3	1	3	2	1	2
3	300872	10	2	3	0	1	1	1	1	1	1	1	0	0	0	0	0	0	0	1	3	2	3	1	1	2
3	302800	13	2	3	0	2	1	1	1	1	1	1	0	0	0	0	0	0	0	2	3	1	3	2	1	2
3	302014	4	3	3	0	2	2	1	1	0	1	1	0	0	0	0	0	0	0	1	3	2	3	3	1	2
3	300607	23	3	3	0	1	1	1	1	1	1	1	0	0	0	0	0	0	0	1	3	2	3	2	1	2
3	300218	17	1	3	0	2	1	1	1	0	1	1	0	0	0	0	0	0	0	1	3	2	3	2	1	2
3	302929	13	2	3	0	2	1	1	1	1	1	1	0	0	0	0	0	0	0	1	3	1	3	2	1	2
3	302917	13	2	3	0	1	1	1	1	1	1	1	0	0	0	0	0	0	0	1	3	2	3	1	1	1
3	302544	12	2	1	0	2	1	1	1	1	1	1	1	0	0	0	0	1	0	1	3	2	3	2	1	1
3	300090	12	2	1	0	1	2	1	1	1	1	1	1	1	0	0	0	2	0	2	3	1	3	2	1	2
3	303884	12	2	1	0	1	2	1	1	1	1	1	1	1	1	0	0	3	0	1	3	2	3	2	1	1
3	302942	1	2	3	0	1	1	1	1	0	0	0	0	0	0	2	1	3	0	1	3	1	3	2	1	1
3	302307	33	3	3	0	2	1	1	1	0	1	1	0	0	0	2	1	3	0	1	3	2	3	1	1	1
3	302969	12	2	1	0	1	2	1	0	0	0	1	0	0	0	0	3	3	0	1	3	2	3	1	1	1
3	300268	3	1	3	0	1	1	1	1	1	1	1	0	0	0	0	3	3	0	1	3	2	3	2	1	1
3	303981	13	2	3	0	1	2	1	1	1	1	1	3	1	0	0	0	4	0	1	3	1	3	2	1	1
3	301678	24	1	3	0	1	1	1	1	1	1	1	2	2	0	0	0	4	0	1	3	2	3	2	1	1
3	303898	12	2	1	0	2	1	1	1	1	1	1	2	1	1	0	0	4	0	1	3	2	3	2	1	1
3	300927	12	2	1	0	2	3	1	1	1	1	1	2	0	2	0	0	4	0	1	3	2	3	2	1	1
3	302834	12	2	2	0	2	1	1	1	1	1	1	1	1	2	0	0	4	0	1	3	1	3	2	1	2
3	301293	33	3	3	0	1	1	1	1	1	1	1	1	1	2	0	0	4	0	2	3	2	3	2	1	1
3	302948	13	2	3	0	1	1	1	1	1	1	1	2	0	1	1	0	4	0	1	3	1	3	2	1	1
3	300947	12	2	2	0	2	1	1	1	1	1	1	1	1	1	1	0	4	0	1	3	2	3	2	1	1
3	301428	12	2	2	0	2	1	1	1	1	1	1	1	1	1	1	0	4	0	1	3	2	3	2	1	1
3	303398	15	1	3	0	2	1	1	1	1	1	1	1	0	2	1	0	4	0	1	3	2	3	2	1	1
3	303082	21	1	3	0	1	1	1	1	1	1	1	0	0	3	0	1	4	0	1	3	1	3	2	1	2
3	301633	12	2	1	0	2	1	1	1	0	1	1	3	3	0	2	1	9	1	1	3	2	3	2	1	1
3	303373	18	3	3	0	2	1	1	1	1	1	1	1	2	3	2	1	9	1	1	3	2	3	2	1	1
3	300755	12	2	2	0	2	2	1	1	1	1	1	2	3	0	2	2	9	1	1	3	2	3	2	1	3
3	300603	12	2	1	0	4	2	1	0	1	1	1	2	2	1	2	2	9	1	1	3	2	3	2	1	2
3	304104	12	2	1	0	2	3	1	1	1	1	1	2	2	1	2	2	9	1	1	3	2	3	2	1	2
3	302336	12	2	1	0	1	1	1	1	1	1	1	1	3	1	2	2	9	1	1	3	2	3	2	1	1
3	300708	12	2	1	0	4	2	1	1	0	1	1	3	2	2	1	2	10	2	1	3	2	3	2	1	2
3	301287	23	3	3	0	3	1	1	1	1	1	1	2	2	3	1	2	10	2	2	3	2	3	2	1	2
3	304033	12	2	1	0	3	2	1	1	1	1	1	2	2	2	2	2	10	2	1	3	1	3	2	1	3
3	303588	12	2	1	0	2	2	1	1	1	1	1	2	2	2	2	2	10	2	1	3	2	3	2	1	1
3	303613	12	2	1	0	3	4	1	1	0	0	0	2	2	2	2	2	10	2	1	3	2	3	2	1	1
3	301437	12	2	1	0	3	2	1	1	0	1	0	2	2	2	2	2	10	2	1	3	1	3	1	1	3
3	302533	12	2	1	0	2	2	1	1	0	1	1	2	2	2	2	2	10	2	1	3	2	3	2	1	3
3	302062	12	2	1	0	3	2	0	1	0	0	1	2	2	2	2	2	10	2	1	3	2	3	2	1	1
3	301218	12	2	2	0	3	1	1	1	0	0	1	2	2	2	2	2	10	2	1	3	2	3	1	1	1
3	303077	2	1	3	0	4	3	1	1	1	1	1	2	2	2	2	2	10	2	1	3	2	3	1	1	2
3	302283	8	1	3	0	3	2	1	1	1	1	1	2	2	2	2	2	10	2	2	3	1	3	2	1	1
3	303503	32	1	3	0	1	1	1	1	1	1	1	2	2	2	2	2	10	2	2	3	2	3	2	1	1
3	302922	25	3	3	0	4	1	1	1	1	1	0	2	2	2	2	2	10	2	1	3	1	3	2	1	2
3	300763	10	2	3	0	2	2	1	1	1	1	1	2	2	2	2	2	10	2	2	3	2	3	1	1	1
3	303085	15	1	3	0	3	2	1	1	1	1	1	2	2	2	2	2	10	2	1	3	1	3	4	1	2
3	302219	15	1	3	0	2	2	1	1	1	1	1	2	2	2	2	2	10	2	1	3	2	3	3	1	1
3	301726	33	3	3	0	1	1	1	1	1	1	1	2	2	2	2	2	10	2	1	3	2	3	2	1	2
3	303560	21	1	3	0	2	1	1	1	1	1	1	2	1	3	2	2	10	2	1	3	2	3	2	1	1
3	301606	23	3	3	0	2	2	1	1	1	1	1	1	1	3	3	2	10	2	1	3	2	3	2	1	2
3	302275	21	1	3	0	2	2	1	1	0	1	0	1	2	2	2	3	10	2	2	3	2	3	2	1	3
3	300933	12	2	1	0	1	1	1	1	1	1	1	3	3	2	2	2	12	2	1	3	2	3	2	1	2
3	301462	12	2	1	0	2	2	1	1	1	1	1	2	2	3	3	3	13	2	1	3	1	3	2	1	1
3	303864	10	2	3	0	1	1	1	1	1	1	1	0	0	0	0	0	0	0	1	4	2	3	2	1	2
3	303702	14	2	3	0	2	1	1	1	1	1	1	0	0	0	0	1	1	0	1	4	2	3	2	1	1
3	303200	32	1	3	0	3	1	1	1	1	1	1	1	1	0	0	0	2	0	1	4	1	3	2	1	3
3	303916	2	1	3	0	3	2	1	1	1	1	1	3	2	0	0	0	5	0	1	4	2	3	2	1	2
3	300897	12	2	1	0	1	2	1	1	1	1	1	2	2	1	1	1	7	1	1	4	1	3	2	1	1
3	301882	12	2	2	0	2	2	1	1	1	1	1	2	1	2	1	1	7	1	2	4	2	3	2	1	2
3	302621	4	3	3	0	1	1	1	1	0	1	1	2	1	1	2	1	7	1	1	4	1	3	2	1	1
3	301167	8	1	3	0	1	1	1	1	0	1	1	2	0	1	3	1	7	1	1	4	2	3	2	1	1
3	300179	12	2	1	0	3	2	1	1	1	1	1	2	2	2	2	0	8	1	2	4	2	3	2	1	2
3	300838	25	3	3	0	2	2	1	1	1	1	1	1	1	2	2	2	8	1	1	4	2	3	2	1	1
3	300694	10	2	3	0	3	4	1	1	1	1	1	1	1	2	2	2	8	1	1	4	1	3	1	1	1
3	302832	13	2	3	0	1	1	1	1	1	1	1	2	2	2	1	2	9	1	2	4	1	3	2	1	3
3	301879	12	2	1	0	2	1	1	1	0	1	1	1	2	2	2	2	9	1	1	4	2	3	2	1	1
3	302404	9	1	3	0	1	1	1	1	1	1	1	1	2	2	2	2	9	1	1	4	2	3	2	1	1
3	303790	12	2	1	0	3	2	1	1	1	1	1	2	2	2	2	2	10	2	1	4	2	3	2	1	1
3	303059	2	1	3	0	3	1	1	1	1	1	1	2	2	2	2	2	10	2	1	4	2	3	1	1	1
3	301976	13	2	3	0	2	2	1	1	0	1	1	2	2	2	2	2	10	2	1	4	2	3	2	1	1
3	303089	22	2	3	0	3	1	1	1	1	1	1	2	2	3	2	2	11	2	1	4	2	3	2	1	2
3	302903	16	2	3	0	2	2	1	1	1	1	1	3	3	3	3	2	14	3	1	4	2	3	1	1	2
3	301745	10	2	3	0	3	1	1	1	1	1	1	2	2	2	1	1	8	1	1	4	2	3	2	1	1
3	301249	5	1	3	0	1	2	1	1	0	1	1	2	2	2	1	1	8	1	1	4	1	3	2	1	1
3	303466	12	2	1	0	3	3	1	1	1	1	1	2	2	2	0	2	8	1	1	4	2	3	1	1	1
3	300169	2	1	3	0	3	2	1	1	1	1	1	2	2	3	1	1	9	1	1	4	2	3	2	1	2
3	302223	5	1	3	0	2	2	1	1	1	1	1	2	2	2	1	2	9	1	1	4	2	3	2	1	1
3	303293	12	2	1	0	4	2	1	1	1	1	1	3	1	1	2	2	9	1	1	4	2	3	1	1	1
3	303525	17	1	3	0	1	1	1	1	1	1	1	2	2	3	3	2	12	2	1	4	1	3	2	1	2
3	303439	24	1	3	0	5	2	1	1	1	1	1	2	2	2	3	3	12	2	1	4	2	3	2	1	1
3	302937	12	2	1	0	4	2	1	1	1	1	1	2	2	2	0	0	6	0	1	1	1	4	2	1	1
3	301326	12	2	2	0	2	2	1	1	1	1	1	1	1	1	2	1	6	0	1	1	2	4	2	1	1
3	300636	12	2	1	0	3	1	1	1	0	1	1	1	2	2	2	1	8	1	2	1	1	4	2	1	1
3	300301	12	2	1	0	1	1	1	1	1	1	1	0	2	3	2	2	9	1	1	1	1	4	2	1	2
3	301955	2	1	3	0	2	1	1	1	0	1	1	1	0	1	2	0	4	0	2	1	1	4	2	1	1
3	303413	10	2	3	0	1	2	1	1	0	1	1	1	0	0	2	2	5	0	1	1	1	4	2	1	3
3	303517	2	1	3	0	3	1	1	1	0	1	0	2	2	2	0	0	6	0	1	1	1	4	1	1	1
3	300764	5	1	3	0	1	1	1	1	1	1	1	2	2	2	0	0	6	0	2	1	2	4	2	1	2
3	302452	12	2	1	0	2	1	1	1	0	1	1	1	1	2	2	0	6	0	1	1	2	4	2	1	1
3	301090	12	2	2	0	3	3	1	1	1	1	0	1	1	1	3	0	6	0	2	1	2	4	2	1	1
3	302548	12	2	1	0	1	2	1	1	1	1	1	1	1	2	1	1	6	0	2	1	2	4	1	1	1
3	301047	12	2	1	0	1	1	1	1	0	1	1	0	2	0	2	2	6	0	2	1	2	4	1	1	3
3	303081	15	1	3	0	3	1	1	1	0	1	1	2	1	1	2	2	8	1	1	1	2	4	2	1	2
3	302382	12	2	2	0	3	1	1	1	1	1	1	2	2	2	1	2	9	1	1	1	2	4	1	1	1
3	302648	2	1	3	0	3	1	1	1	1	1	1	2	2	2	1	2	9	1	1	1	2	4	2	1	2
3	300185	23	3	3	0	2	2	1	1	0	1	1	1	2	2	2	2	9	1	1	1	2	4	2	1	2
3	300589	25	3	3	0	1	1	1	1	1	1	1	1	2	2	2	2	9	1	1	1	1	4	1	1	2
3	301766	12	2	2	0	2	1	1	1	0	1	1	2	0	3	2	2	9	1	2	1	2	4	2	1	2
3	303681	12	2	1	0	3	2	1	1	1	1	1	2	2	2	2	2	10	2	2	1	2	4	2	1	2
3	300901	12	2	2	0	1	2	1	1	1	1	1	2	2	2	2	2	10	2	2	1	2	4	1	1	2
3	302982	12	2	2	0	3	1	1	1	1	1	0	2	2	2	2	2	10	2	1	1	1	4	2	1	2
3	301214	2	1	3	0	2	2	1	1	1	1	1	2	2	2	2	2	10	2	2	1	2	4	2	1	1
3	301756	25	3	3	0	1	1	1	1	1	1	1	2	2	2	2	2	10	2	2	1	1	4	2	1	1
3	302001	15	1	3	0	3	2	1	1	1	1	1	2	2	2	2	2	10	2	2	1	2	4	2	1	1
3	300438	3	1	3	0	1	1	1	1	1	1	1	2	2	2	2	2	10	2	1	1	2	4	2	1	2
3	302138	23	3	3	0	1	2	1	1	1	1	1	2	2	2	2	2	10	2	1	1	2	4	2	1	2
3	300556	12	2	1	0	4	2	1	1	0	1	1	3	2	2	2	2	11	2	2	1	2	4	1	1	1
3	300278	12	2	1	0	1	1	1	1	1	1	1	1	3	3	2	2	11	2	1	1	2	4	2	1	2
3	303761	6	3	3	0	5	2	1	1	1	1	0	3	3	3	2	2	13	2	1	1	2	4	2	1	2
3	300396	1	2	3	0	1	1	1	1	1	1	1	0	0	0	0	2	2	0	1	2	1	4	2	1	2
3	304118	12	2	1	0	3	3	1	1	1	1	1	1	1	1	1	0	4	0	1	2	2	4	1	1	2
3	302212	12	2	1	0	1	2	1	1	1	1	1	0	1	0	2	1	4	0	1	2	2	4	2	1	2
3	300553	12	2	1	0	3	3	1	1	1	1	1	2	2	2	2	2	10	2	1	2	2	4	2	1	1
3	303006	12	2	2	0	4	3	1	1	1	1	1	2	2	2	2	2	10	2	1	2	2	4	2	1	1
3	303044	12	2	1	0	1	1	1	1	1	1	1	1	2	2	2	3	10	2	1	2	2	4	2	1	2
3	300227	12	2	1	0	1	3	1	1	1	1	1	2	2	3	2	2	11	2	1	2	2	4	2	1	1
3	302764	12	2	1	0	1	1	1	1	1	1	0	2	2	2	3	2	11	2	1	2	2	4	2	1	3
3	300601	10	2	3	0	1	1	1	1	1	1	1	2	2	2	2	3	11	2	1	2	2	4	2	1	1
3	303779	12	2	1	0	2	2	1	1	0	1	1	3	2	3	2	2	12	2	1	2	2	4	2	1	1
3	303455	12	2	2	0	4	2	1	1	1	1	1	3	3	3	2	2	13	2	1	2	1	4	2	1	2
3	300481	12	2	1	0	3	2	1	1	1	1	1	3	3	3	3	2	14	3	1	2	1	4	2	1	2
3	302946	12	2	2	0	5	3	1	1	1	1	1	3	3	3	3	3	15	3	1	2	1	4	2	1	3
3	300917	12	2	1	0	3	2	1	1	1	1	1	0	0	0	0	0	0	0	1	3	2	4	2	1	2
3	302334	12	2	1	0	1	1	1	1	0	1	1	0	0	0	0	0	0	0	1	3	2	4	1	1	1
3	300908	12	2	2	0	1	1	1	1	0	1	1	0	0	0	0	0	0	0	1	3	1	4	2	1	2
3	304027	12	2	2	0	1	1	1	1	1	1	1	0	0	0	0	0	0	0	1	3	2	4	2	1	2
3	301062	30	3	3	0	1	1	1	1	1	1	1	0	0	0	0	0	0	0	1	3	2	4	3	1	2
3	300212	10	2	3	0	1	1	1	1	1	1	1	0	0	0	0	0	0	0	1	3	1	4	2	1	2
3	302545	13	2	3	0	1	1	1	1	1	1	1	0	0	0	0	0	0	0	1	3	2	4	2	1	1
3	300168	5	1	3	0	2	1	1	1	1	1	1	1	0	0	0	0	1	0	2	3	2	4	3	1	1
3	300108	12	2	1	0	2	2	1	1	1	1	1	1	1	1	0	0	3	0	1	3	1	4	2	1	2
3	302215	24	1	3	0	2	1	1	1	1	1	1	1	1	1	0	0	3	0	1	3	2	4	2	1	1
3	303279	17	1	3	0	1	1	1	1	0	1	1	1	1	1	0	0	3	0	1	3	2	4	2	1	2
3	300937	2	1	3	0	1	1	1	1	1	1	1	0	0	0	2	1	3	0	1	3	2	4	1	1	1
3	301392	25	3	3	0	1	1	1	1	1	1	1	1	0	0	0	2	3	0	2	3	2	4	1	1	1
3	303105	12	2	1	0	1	2	1	1	0	1	1	0	0	0	1	2	3	0	1	3	2	4	1	1	2
3	300122	9	1	3	0	1	1	1	1	1	1	1	0	0	0	1	2	3	0	1	3	2	4	2	1	2
3	303904	2	1	3	0	2	1	1	1	1	1	1	0	0	0	0	3	3	0	2	3	2	4	2	1	1
3	300364	3	1	3	0	1	1	1	1	1	1	1	0	0	0	0	3	3	0	1	3	1	4	2	1	2
3	303886	12	2	1	0	2	2	1	1	1	1	1	1	1	2	0	0	4	0	1	3	2	4	2	1	2
3	300292	13	2	3	0	2	2	1	1	0	1	0	1	0	1	2	0	4	0	1	3	2	4	2	1	1
3	302602	12	2	2	0	1	1	1	1	1	1	1	1	1	1	0	1	4	0	1	3	1	4	2	1	2
3	303438	12	2	2	0	2	1	1	1	0	1	1	1	0	2	0	1	4	0	1	3	2	4	2	1	1
3	300629	12	2	1	0	3	1	1	1	1	1	1	2	2	3	0	2	9	1	1	3	2	4	2	1	2
3	300620	12	2	2	0	3	3	1	1	1	1	1	2	2	2	2	2	10	2	2	3	2	4	1	1	1
3	301123	18	3	3	0	1	1	1	1	0	1	1	2	2	2	2	2	10	2	1	3	2	4	1	1	3
3	301338	10	2	3	0	3	2	1	1	0	1	0	2	2	2	2	2	10	2	1	3	2	4	2	1	1
3	302160	12	2	1	0	3	2	1	1	1	1	1	1	3	2	2	2	10	2	1	3	2	4	2	1	2
3	301033	12	2	1	0	3	2	1	1	1	1	0	1	2	2	3	2	10	2	1	3	2	4	2	1	1
3	301613	12	2	1	0	2	1	1	1	1	1	1	1	2	2	3	2	10	2	1	3	2	4	2	1	2
3	300976	12	2	2	0	3	3	1	1	1	1	1	1	1	2	3	3	10	2	1	3	1	4	2	1	1
3	300188	12	2	1	0	3	2	1	1	1	1	1	3	3	2	3	0	11	2	2	3	2	4	2	1	1
3	303104	3	1	3	0	4	2	1	1	0	1	1	3	3	2	2	1	11	2	1	3	2	4	2	1	1
3	302767	12	2	1	0	1	1	1	1	0	1	1	0	0	0	0	0	0	0	1	4	2	4	2	1	2
3	303477	12	2	1	0	2	1	1	1	1	1	1	0	1	1	2	2	6	0	2	4	2	4	2	1	1
3	302204	5	1	3	0	1	1	1	1	1	1	1	1	2	2	2	2	9	1	1	4	2	4	2	1	1
3	303909	2	1	3	0	3	2	1	1	1	1	1	2	2	2	2	2	10	2	1	4	2	4	1	1	2
3	300035	22	2	3	0	1	1	1	1	1	1	1	2	2	2	2	2	10	2	1	4	1	4	3	1	2
3	301117	12	2	2	0	2	2	1	1	1	1	1	2	2	2	3	2	11	2	2	4	1	4	2	1	1
3	301596	12	2	1	0	2	2	1	1	1	1	1	2	2	2	2	3	11	2	1	4	1	4	2	1	2
3	300131	15	1	3	0	1	1	1	1	0	1	1	2	2	3	3	2	12	2	1	4	2	4	2	1	2
3	300236	33	3	3	0	3	1	1	1	1	1	1	2	2	3	2	2	11	2	1	4	1	4	2	1	2
3	302491	10	2	3	0	1	1	1	1	1	1	1	2	2	2	2	2	10	2	2	1	1	1	3	2	2
3	303163	3	1	3	0	3	3	1	1	1	1	1	1	1	1	0	0	3	0	1	1	1	1	2	2	2
3	301286	10	2	3	0	1	2	1	1	1	1	1	3	0	1	1	2	7	1	1	2	2	1	2	2	1
3	301080	12	2	2	0	2	1	1	1	1	1	1	1	1	2	3	3	10	2	1	2	1	1	2	2	2
3	300405	12	2	1	0	1	1	1	1	0	1	1	2	2	2	2	2	10	2	1	3	1	1	2	2	2
3	302690	12	2	2	0	1	1	1	1	1	1	1	2	2	2	2	2	10	2	2	3	2	1	2	2	1
3	300164	10	2	3	0	3	1	1	1	1	1	1	2	2	2	2	2	10	2	1	3	2	1	2	2	1
3	304017	12	2	1	0	5	3	1	1	1	1	0	2	2	2	2	2	10	2	2	1	1	2	2	2	1
3	300671	12	2	1	0	1	1	1	1	1	1	1	2	0	1	3	2	8	1	1	2	1	2	2	2	1
3	303888	12	2	2	0	3	2	1	1	1	1	1	2	2	2	0	3	9	1	1	2	1	2	2	2	2
3	301801	12	2	1	0	3	2	1	1	1	1	1	3	3	2	2	2	12	2	2	2	1	2	2	2	1
3	300237	12	2	2	0	2	2	1	1	1	1	1	2	2	2	3	2	11	2	1	4	1	3	1	2	1
3	302693	12	2	2	0	3	1	1	1	1	1	1	2	2	2	2	2	10	2	2	3	2	1	2	3	2
3	301710	12	2	1	0	2	1	1	1	1	1	1	1	1	1	2	0	5	0	1	1	1	2	2	3	1
3	300015	2	1	3	0	2	2	1	1	1	1	1	1	1	2	0	2	6	0	1	1	2	2	2	3	2
3	303353	12	2	1	0	1	1	1	1	1	0	1	2	2	2	3	2	11	2	1	1	1	2	2	3	1
3	302353	16	2	3	0	3	2	1	1	0	1	1	2	2	2	3	3	12	2	1	2	1	2	2	3	1
3	301372	12	2	1	0	2	2	1	1	1	1	1	1	2	2	2	2	9	1	1	3	2	2	2	3	1
3	300407	12	2	1	0	1	1	1	1	1	1	1	2	0	1	1	2	6	0	1	4	1	2	1	3	1
[truncated: 2,104 more rows]

## Sheet: survey4
Survey	ID	Pro	area1	concern	perceived risk	influence	P1	P2	P3	P4	P5	Anxiety score1	Anxiety score2	Anxiety score3	Anxiety score4	Anxiety score5	Total anxietyscore	age	Agecat	sex	marriage	education	occupation	Health status	residence
4	401031	1	2	1	2	1	1	1	1	1	1	3	2	2	3	3	13	18	1	2	1	2	6	3	2
4	400362	2	1	1	1	2	1	1	1	1	1	2	2	2		0	6	18	1	2	1	3	3	3	1
4	401849	9	1	2	2	2	1	0	1	1	1	2	2	1		3	8	18	1	2	1	1	5	2	2
4	401126	15	1	1	2	2	1	1	1	1	1	0	1	2		2	5	18	1	2	2	3	1	3	2
4	400105	23	3	2	1	3	1	1	1	1	0	3	2	1		2	8	18	1	1	1	2	6	1	1
4	400953	23	3	1	2	2	1	1	1	0	0	2	2	2		2	8	18	1	1	1	3	6	2	2
4	401038	23	3	1	1	1	1	0	1	1	1	2	0	2		2	6	18	1	2	1	3	6	2	2
4	401674	23	3	2	3	1	1	0	0	1	1	2	2	2		2	8	18	1	1	1	3	6	1	1
4	401204	23	3	2	2	1	1	1	1	1	0	2	2	0		2	6	18	1	1	1	3	6	1	2
4	401057	23	3	1	1	3	1	0	1	1	0	0	0	0		2	2	18	1	2	1	3	6	1	1
4	401297	23	3	1	1	2	1	0	0	0	0	0	2	2		1	5	18	1	1	1	3	6	1	2
4	400242	23	3	1	4	5	1	1	1	1	1	0	0	0		2	2	18	1	1	1	2	6	1	1
4	401299	23	3	1	3	1	1	1	1	1	1	2	3	3		3	11	18	1	1	1	3	6	2	1
4	400933	23	3	1	2	1	1	0	1	1	1	2	2	1		0	5	19	1	1	1	2	6	1	1
4	401168	23	3	1	1	2	1	1	1	1	1	2	1	1		0	4	19	1	2	1	3	6	1	2
4	401016	23	3	1	3	1	1	1	1	1	1	2	2	1		3	8	19	1	1	1	2	6	1	2
4	400248	23	3	1	1	3	1	0	1	1	1	0	0	1		1	2	19	1	1	1	3	6	1	2
4	401784	23	3	1	1	1	1	1	1	1	1	2	1	3		1	7	19	1	2	1	3	6	2	2
4	401624	23	3	1	2	1	1	0	1	1	1	3	3	3	3	3	15	19	1	1	1	3	6	2	1
4	401690	23	3	1	1	1	1	0	1	1	1	3	2	3	3	3	14	19	1	1	1	3	6	2	1
4	400484	23	3	1	2	3	1	0	1	0	1	2	2	2		1	7	19	1	1	1	2	6	1	2
4	400944	23	3	1	2	2	1	0	1	1	1	1	1	0		0	2	19	1	1	1	3	6	1	2
4	401390	23	3	1	2	1	1	0	1	1	0	3	3	3		2	11	19	1	1	1	3	6	1	2
4	400423	23	3	1	1	2	1	1	1	1	1	0	0	2		2	4	19	1	1	1	2	6	2	2
4	401243	23	3	1	2	2	1	1	1	1	1	2	2	2		0	6	19	1	1	1	3	6	1	2
4	401132	23	3	1	1	1	1	0	0	0	0	1	1	1		2	5	19	1	1	1	3	6	1	1
4	401398	2	1	1	1	1	1	0	1	1	0	0	0	0		2	2	20	1	2	1	3	3	1	2
4	400048	11	2	1	1	2	1	1	1	1	1	2	1	0		0	3	20	1	1	1	2	4	1	1
4	401128	23	3	1	2	1	1	0	1	1	0	2	2	2		0	6	20	1	2	1	3	6	2	1
4	401044	23	3	1	3	1	1	1	1	1	1	0	0	2		1	3	20	1	1	1	3	6	2	1
4	401774	23	3	1	2	2	1	1	1	1	0	0	0	2		1	3	20	1	1	1	2	6	2	1
4	400494	23	3	1	1	2	1	1	1	1	0	0	0	2		2	4	20	1	2	1	3	6	2	1
4	401158	23	3	1	2	2	1	1	1	1	1	2	0	2		2	6	20	1	2	1	3	6	2	2
4	400832	23	3	1	2	2	1	0	1	1	1	2	2	2		0	6	20	1	1	1	3	6	1	1
4	400567	23	3	2	3	1	1	1	1	1	1	2	0	2		2	6	20	1	2	1	3	6	1	2
4	400149	23	3	1	2	2	1	0	1	1	0	1	1	2		1	5	20	1	2	1	3	6	3	1
4	400050	23	3	1	3	2	1	1	1	1	0	2	3	1		1	7	20	1	1	1	3	6	2	1
4	401117	23	3	1	2	3	1	1	1	1	0	0	0	0		0	0	20	1	1	1	3	6	2	1
4	400252	23	3	1	1	2	1	0	1	1	1	1	1	2		2	6	20	1	2	1	3	6	2	2
4	401042	23	3	1	2	1	1	0	1	1	1	3	2	3	3	3	14	20	1	1	1	3	6	3	1
4	400954	23	3	2	2	3	0	1	1	0	0	1	2	1		2	6	20	1	1	1	3	6	2	2
4	401064	23	3	1	1	2	1	1	1	1	1	2	1	2		3	8	20	1	1	1	3	6	2	2
4	401754	23	3	1	1	2	1	0	1	1	1	1	1	0		2	4	20	1	1	1	2	6	1	2
4	401681	23	3	2	1	1	1	0	1	1	0	1	0	2		2	5	20	1	2	1	3	6	2	1
4	400675	2	1	1	2	3	1	0	0	1	1	2	2	2		2	8	21	1	2	4	3	3	1	2
4	401673	2	1	1	2	1	1	0	1	1	0	2	1	1		0	4	21	1	2	2	3	3	1	2
4	401226	2	1	2	2	1	1	1	1	1	1	2	1	2		1	6	21	1	2	1	2	3	1	1
4	400512	23	3	1	1	1	1	1	1	1	0	1	1	1		2	5	21	1	2	1	3	6	1	1
4	400258	23	3	1	2	2	1	1	1	1	1	2	2	0		0	4	21	1	1	1	3	6	1	2
4	400536	23	3	1	2	2	1	0	1	1	1	2	2	2		2	8	21	1	2	1	3	6	2	2
4	400452	23	3	2	2	3	0	1	0	0	0	3	1	2		1	7	21	1	2	1	3	6	1	1
4	400074	23	3	1	2	2	1	1	1	1	0	0	0	0	3	0	3	21	1	2	1	3	6	1	2
4	401162	23	3	2	2	3	1	1	1	1	0	0	0	1		2	3	21	1	2	1	3	6	2	1
4	401227	23	3	1	2	1	1	1	1	1	1	3	0	1		1	5	21	1	1	1	3	6	1	1
4	400650	23	3	1	2	1	1	0	1	1	1	2	2	2		2	8	21	1	2	1	3	6	2	1
4	400591	23	3	1	2	1	1	0	1	1	1	2	2	3		3	10	21	1	2	1	3	6	1	1
4	400980	23	3	1	2	1	1	1	1	1	1	2	2	1		3	8	21	1	1	1	3	6	1	1
4	401701	23	3	1	1	1	1	1	1	1	1	3	1	2		2	8	21	1	1	1	3	6	1	2
4	400018	25	3	1	1	3	1	1	1	1	1	2	0	1		2	5	21	1	1	1	2	7	1	1
4	401267	25	3	1	2	2	1	0	1	1	1	1	0	0		0	1	21	1	1	1	3	7	1	1
4	401889	2	1	1	1	1	1	1	1	1	0	1	0	1		1	3	22	1	2	1	3	3	1	1
4	401739	9	1	1	2	1	1	1	1	1	1	0	0	2		2	4	22	1	1	1	3	5	2	2
4	400571	9	1	2	2	1	1	0	0	1	0	2	2	2		2	8	22	1	1	1	3	5	3	1
4	401213	9	1	1	2	2	1	1	1	1	0	2	2	3		2	9	22	1	1	1	3	5	1	1
4	400058	13	2	1	4	1	1	1	1	1	1	2	2	0		3	7	22	1	1	1	4	4	2	1
4	401721	23	3	1	3	1	1	0	1	1	0	3	3	3	3	3	15	22	1	2	1	3	6	1	1
4	401182	23	3	1	2	3	1	1	1	1	0	2	3	3		1	9	22	1	2	1	3	6	2	1
4	400863	23	3	1	1	5	1	0	1	1	1	2	1	2		2	7	22	1	1	1	3	6	2	2
4	401043	23	3	1	2	1	1	0	1	1	0	1	1	0		2	4	22	1	2	1	3	6	2	2
4	401629	23	3	1	2	1	1	1	1	1	1	2	2	2		2	8	22	1	2	1	3	6	2	1
4	401045	23	3	2	2	2	0	0	1	1	1	3	0	2		2	7	22	1	1	1	3	6	2	2
4	401220	23	3	1	2	2	1	1	1	1	1	1	2	2		1	6	22	1	2	1	3	6	2	1
4	400454	23	3	1	2	1	1	0	1	1	0	3	3	2		2	10	22	1	1	1	3	6	2	1
4	400259	23	3	1	1	2	1	1	1	1	0	2	3	2		2	9	22	1	2	1	3	6	2	1
4	400167	23	3	1	2	3	1	0	1	1	0	1	1	2		2	6	22	1	2	1	3	6	1	2
4	400424	23	3	1	2	3	1	1	1	1	1	2	2	1		2	7	22	1	2	1	3	6	2	2
4	400240	23	3	1	2	1	1	0	1	1	1	1	1	0		2	4	22	1	2	1	3	6	2	2
4	400444	24	1	2	2	3	1	1	1	1	1	1	1	1		1	4	22	1	1	1	3	6	2	1
4	401295	24	1	1	1	3	1	1	1	1	1	0	0	0		1	1	22	1	1	1	3	6	1	2
4	401419	24	1	1	2	2	1	1	1	1	1	1	0	1		1	3	22	1	2	1	3	6	2	2
4	401905	24	1	1	2	1	1	0	1	1	1	2	0	2		2	6	22	1	1	1	4	6	2	1
4	401391	24	1	1	1	2	1	1	1	1	1	2	1	2		0	5	22	1	2	1	4	6	2	2
4	401519	24	1	2	2	1	1	0	1	1	0	2	2	1		2	7	22	1	2	1	4	6	1	1
4	400202	24	1	1	2	1	1	1	1	1	1	0	1	0		0	1	22	1	1	1	3	6	1	1
4	401165	24	1	1	2	1	1	1	1	1	1	0	1	0		0	1	22	1	1	1	3	6	1	1
4	400199	24	1	1	1	2	1	0	1	1	1	0	0	2		1	3	22	1	2	1	3	6	1	2
4	400402	24	1	1	1	3	1	1	1	1	1	2	2	2		1	7	22	1	2	1	4	6	2	2
4	400290	24	1	2	1	2	1	1	1	1	0	0	0	3		0	3	22	1	2	1	3	6	1	1
4	401410	25	3	1	2	1	1	1	1	1	1	2	1	2		1	6	22	1	2	1	1	7	1	1
4	401062	25	3	1	2	1	1	1	1	1	0	0	1	2		2	5	22	1	2	2	3	7	2	1
4	401802	25	3	2	1	3	0	0	1	0	0	2	2	2		2	8	22	1	2	1	3	7	3	2
4	401081	25	3	2	2	4	1	1	1	1	1	2	2	2		2	8	22	1	1	1	3	7	2	2
4	401316	2	1	1	1	2	1	1	1	1	0	1	0	0		0	1	23	1	1	1	3	3	1	1
4	401443	2	1	1	1	3	1	0	1	1	0	0	0	0		0	0	23	1	2	2	3	3	1	1
4	400154	2	1	1	1	1	1	0	1	1	0	1	0	0	3	3	7	23	1	2	1	3	3	3	2
4	401349	9	1	1	2	1	1	0	1	1	1	3	3	1		1	8	23	1	1	1	3	5	2	2
4	400661	9	1	1	1	2	1	0	0	1	0	1	1	2		3	7	23	1	1	1	3	5	2	1
4	400189	9	1	1	3	1	1	1	0	1	1	2	2	1		2	7	23	1	2	1	3	5	2	1
4	401668	9	1	1	2	2	1	1	1	1	0	3	3	2		2	10	23	1	2	1	2	5	2	1
4	400599	9	1	1	2	3	1	1	1	1	0	1	1	2		2	6	23	1	2	1	3	5	2	1
4	401229	15	1	1	2	2	1	1	1	1	1	1	1	1		1	4	23	1	1	1	3	1	2	2
4	401542	21	1	1	2	2	1	1	1	1	1	1	2	2		2	7	23	1	2	1	3	5	2	2
4	400879	21	1	1	1	1	1	0	1	1	1	3	3	2		3	11	23	1	2	1	3	5	1	2
4	401437	24	1	2	2	1	1	1	1	1	0	2	2	2	3	3	12	23	1	2	1	3	6	2	1
4	401594	24	1	1	2	3	1	1	1	1	1	1	1	1		1	4	23	1	2	1	4	6	1	2
4	401807	24	1	2	2	2	1	1	1	1	1	2	1	1		3	7	23	1	2	1	4	6	2	1
4	400524	24	1	1	2	1	1	1	1	1	1	3	3	2		3	11	23	1	1	1	4	6	2	1
4	401596	24	1	1	3	1	1	0	1	1	1	2	1	1		1	5	23	1	1	1	4	6	3	1
4	400233	24	1	1	2	2	1	0	1	1	1	2	1	0		0	3	23	1	1	1	3	6	1	1
4	401591	24	1	1	1	2	1	1	1	1	0	1	2	2		2	7	23	1	1	1	3	6	1	2
4	401601	24	1	1	2	1	1	1	1	1	1	2	3	2		1	8	23	1	2	1	3	6	2	1
4	400111	24	1	1	1	1	1	1	1	1	1	1	1	0		0	2	23	1	1	1	3	6	2	2
4	401751	24	1	1	1	2	0	0	0	1	0	2	2	1	3	3	11	23	1	1	1	4	6	2	2
4	400083	24	1	1	1	2	1	0	1	1	0	0	2	2		2	6	23	1	2	1	3	6	2	2
4	400660	24	1	1	2	2	1	1	1	1	1	2	3	0		3	8	23	1	2	1	4	6	2	1
4	400295	24	1	1	3	3	1	1	1	1	0	1	1	1		1	4	23	1	2	1	4	6	1	1
4	401284	24	1	1	2	2	1	1	1	1	1	3	2	3		0	8	23	1	1	1	3	6	1	2
4	400365	24	1	1	1	3	1	1	1	1	1	1	1	1		3	6	23	1	2	1	3	6	2	1
4	401824	24	1	1	2	1	1	1	1	1	0	1	1	1		1	4	23	1	1	1	3	6	1	1
4	400495	24	1	1	1	2	1	1	1	1	1	0	2	1		2	5	23	1	2	1	3	6	3	1
4	400421	24	1	1	2	2	1	1	1	1	0	2	2	2	3	1	10	23	1	1	1	3	6	2	2
4	400081	24	1	1	2	1	1	1	1	1	0	1	1	3		3	8	23	1	1	1	4	6	2	1
4	400207	24	1	1	2	1	1	1	1	1	1	1	1	2		2	6	23	1	1	1	4	6	1	2
4	400525	24	1	2	1	2	1	1	1	1	0	1	1	1		1	4	23	1	2	1	4	6	2	1
4	401048	24	1	1	2	1	1	1	1	1	0	3	2	2		1	8	23	1	1	1	3	6	1	1
4	400470	24	1	1	2	2	1	1	1	1	1	1	0	0		0	1	23	1	1	1	3	6	1	1
4	400210	25	3	1	1	1	1	1	1	1	1	0	0	1		2	3	23	1	2	2	2	7	3	1
4	401280	25	3	1	1	2	1	1	1	1	1	1	0	0		0	1	23	1	1	1	4	6	1	2
4	401274	25	3	1	2	1	1	1	1	1	1	2	2	2		2	8	23	1	2	1	3	7	1	1
4	401322	25	3	1	2	2	1	0	1	1	1	1	1	2		1	5	23	1	1	1	3	7	2	2
4	401595	25	3	1	2	3	1	0	1	1	1	2	2	0		2	6	23	1	2	1	3	7	2	1
4	401641	25	3	1	2	3	1	0	1	1	0	2	1	3	3	3	12	23	1	2	1	3	7	2	2
4	401005	25	3	1	1	2	1	1	1	1	1	1	2	0		2	5	23	1	2	2	2	7	2	2
4	400286	25	3	1	2	3	1	1	1	1	1	3	3	3	3	1	13	23	1	2	1	3	7	2	2
4	400014	25	3	2	1	3	1	1	1	1	1	0	0	3		2	5	23	1	1	1	3	7	2	2
4	400947	25	3	1	1	1	1	1	1	1	0	2	0	0		0	2	23	1	1	1	3	7	2	2
4	400957	1	2	1	1	2	1	1	1	1	1	3	2	3	3	3	14	24	1	1	1	3	2	2	2
4	400894	1	2	1	2	1	1	1	1	1	1	0	1	0		0	1	24	1	2	1	3	2	1	2
4	401237	1	2	1	1	1	1	0	1	1	0	0	1	0		0	1	24	1	2	1	3	2	1	2
4	400649	2	1	1	1	1	1	1	1	1	1	0	0	1		2	3	24	1	2	1	3	3	3	1
4	401264	2	1	1	2	1	1	1	1	1	0	0	2	2		2	6	24	1	2	1	3	3	2	1
4	401619	2	1	1	1	2	1	1	1	1	1	1	1	1		1	4	24	1	2	1	3	3	1	2
4	401068	2	1	1	5	1	1	0	1	1	1	3	2	1		2	8	24	1	2	1	3	3	1	2
4	401742	9	1	1	1	3	1	0	1	0	1	2	0	1		0	3	24	1	1	1	2	5	2	2
4	401210	11	2	1	2	2	1	0	1	1	1	1	1	1		1	4	24	1	2	1	3	4	2	2
4	401771	11	2	1	2	2	1	1	1	1	0	2	1	2		0	5	24	1	2	2	1	4	1	2
4	400445	15	1	1	2	2	1	0	1	1	1	2	3	3		3	11	24	1	2	1	2	1	2	1
4	400458	15	1	1	1	1	1	1	1	1	1	2	3	0		1	6	24	1	2	1	3	1	1	1
4	400284	21	1	1	1	2	1	0	0	0	0	1	0	0		1	2	24	1	2	2	3	5	1	2
4	401729	21	1	1	2	1	1	0	1	1	0	2	2	2		2	8	24	1	1	1	3	5	1	1
4	401575	21	1	1	2	2	1	1	1	1	0	1	1	0		0	2	24	1	1	1	3	5	1	1
4	400785	21	1	1	2	3	1	1	1	1	1	0	0	0		3	3	24	1	2	1	3	5	2	1
4	400709	21	1	1	1	5	1	0	0	1	1	0	1	1		1	3	24	1	2	1	4	5	2	2
4	401453	21	1	1	1	1	1	1	1	1	1	1	1	2		2	6	24	1	1	1	4	1	1	1
4	400612	24	1	1	2	1	1	1	1	1	0	0	0	0		1	1	24	1	2	1	3	6	1	1
4	400570	24	1	1	2	1	1	1	1	1	1	1	0	1		1	3	24	1	1	1	3	6	2	2
4	400749	24	1	1	3	1	1	1	1	1	0	3	1	2		1	7	24	1	1	1	3	6	1	2
4	400630	24	1	1	2	1	1	1	1	1	0	1	2	2		2	7	24	1	1	1	3	6	2	1
4	400308	24	1	1	2	1	1	0	0	0	0	3	3	2	3	3	14	24	1	2	1	3	6	3	2
4	400632	25	3	1	1	1	1	1	1	1	0	2	2	2		0	6	24	1	1	1	4	6	1	1
4	400343	25	3	1	2	1	1	0	1	0	0	2	3	3	3	3	14	24	1	2	1	4	6	1	1
4	401402	25	3	1	3	2	1	1	1	1	0	3	2	3		3	11	24	1	1	1	4	6	1	2
4	400069	25	3	1	1	1	1	0	1	1	0	2	3	2		2	9	24	1	2	1	4	6	2	1
4	400200	25	3	1	2	2	1	1	1	1	1	0	0	0		2	2	24	1	1	1	4	6	2	2
4	400038	25	3	1	2	1	1	0	1	1	0	1	1	1		1	4	24	1	1	1	4	6	1	1
4	401195	25	3	1	1	1	1	1	1	1	1	2	2	3		3	10	24	1	2	1	4	6	2	2
4	400173	25	3	1	1	1	1	1	1	1	1	0	0	0		0	0	24	1	1	1	4	6	2	1
4	400109	25	3	1	1	2	1	1	1	1	1	3	2	1		2	8	24	1	2	1	3	7	1	2
4	401403	25	3	1	2	2	1	0	0	1	0	2	2	0		3	7	24	1	2	1	4	6	2	1
4	401283	25	3	1	1	2	1	0	1	1	1	1	2	2		2	7	24	1	2	1	4	6	2	2
4	401695	25	3	1	3	1	1	0	1	1	0	3	3	1		2	9	24	1	1	1	4	6	2	1
4	400657	25	3	1	1	3	1	0	1	1	1	1	1	1		2	5	24	1	2	1	3	7	1	1
4	400303	25	3	1	2	2	1	0	1	1	1	1	1	1		1	4	24	1	2	1	3	7	1	1
4	401122	25	3	2	1	2	1	1	1	1	1	3	0	2		2	7	24	1	1	1	3	7	2	2
4	401351	25	3	1	2	3	1	1	1	1	1	1	2	2		1	6	24	1	1	1	4	6	1	1
4	401308	25	3	1	3	3	1	0	0	1	0	3	3	3	3	3	15	24	1	2	1	4	6	2	1
4	400122	25	3	1	2	2	1	0	1	1	0	1	2	1		3	7	24	1	2	1	4	6	2	1
4	401561	25	3	1	2	2	1	1	1	1	0	1	1	1		1	4	24	1	2	1	4	6	1	1
4	401108	25	3	1	1	1	1	1	1	1	1	0	0	0		1	1	24	1	2	1	4	6	2	2
[truncated: 1,668 more rows]
